# Supplementary material for: Evolving copy number gains promote tumor expansion and bolster mutational diversification
Source: Nat Commun. 2024 Mar 6;15:2025. doi: 10.1038/s41467-024-46414-5 (PMC10918155; doi:10.1038/s41467-024-46414-5)
Supplement: Supplementary file 4 — Source Data [file 41467_2024_46414_MOESM4_ESM.zip]

Archive with 60 entries (59 files):
- Source_Data/
- Source_Data/Figure_7AB_ssnvRate_divergence.txt
- Source_Data/Figure_1C_SSNV_Rate.txt
- Source_Data/Figure_7C_branchLength_ratio.txt
- Source_Data/Figure_3_CN_Landscape.txt
- Source_Data/Figure_4A_timing_COAD_C_3.txt
- Source_Data/Figure_4A_timing_OS_C_3.txt
- Source_Data/Figure_4A_timing_BRCA_K_8.txt
- Source_Data/Figure_4C_OS_tK_rankSum.txt
- Source_Data/Figure_4C_BRCA_t0_rankSum.txt
- Source_Data/Figure_5A_timing_postGD_gains.txt
- Source_Data/Figure_5C_simulation_a0.txt
- Source_Data/Figure_5C_simulation_u1.txt
- Source_Data/Figure_6C_timing_OS_C_1.txt
- Source_Data/Figure_6A_GSEA.txt
- Source_Data/Supplementary_Figure_S1_estimated_timing_vs_actual_timing.txt
- Source_Data/Supplementary_Figure_S2_benchmark_61_tK.txt
- Source_Data/Supplementary_Figure_S3_benchmark_62_tK.txt
- Source_Data/Supplementary_Figure_S4_benchmark_61_t0.txt
- Source_Data/Supplementary_Figure_S5_benchmark_62_t0.txt
- Source_Data/Supplementary_Figure_S6_BRCA_confidence_interval.txt
- Source_Data/Supplementary_Figure_S6_COAD_confidence_interval.txt
- Source_Data/Supplementary_Figure_S6_OS_confidence_interval.txt
- Source_Data/Supplementary_Figure_S6_PRAD_confidence_interval.txt
- Source_Data/Supplementary_Figure_S7_COAD_meanTime.txt
- Source_Data/Supplementary_Figure_S7_timing_COAD_C_5.txt
- Source_Data/Supplementary_Figure_S7_timing_COAD_C_10.txt
- Source_Data/Supplementary_Figure_S7_timing_COAD_D_1.txt
- Source_Data/Supplementary_Figure_S8_comparison_Nik_Zainal_data.txt
- Source_Data/Supplementary_Figure_S8_timing_PD3851a.txt
- Source_Data/Supplementary_Figure_S9_timing_comparison_Cross.txt
- Source_Data/Supplementary_Figure_S10_CNdiff.txt
- Source_Data/Supplementary_Figure_S11_SCNA_62_t0_bounding.txt
- Source_Data/Supplementary_Figure_S11_SCNA_62_tK_bounding.txt
- Source_Data/Supplementary_Figure_S12_SCNA_61_t0_bounding.txt
- Source_Data/Supplementary_Figure_S12_SCNA_61_tK_bounding.txt
- Source_Data/Supplementary_Figure_S13_rate_of_gains_pre_post_GD.txt
- Source_Data/Supplementary_Figure_S14_BRCA_InitiationTime_vs_CNgain.txt
- Source_Data/Supplementary_Figure_S14_OS_ArrivalTime_vs_CNgain.txt
- Source_Data/Supplementary_Figure_S15_segLength_post_GD.txt
- Source_Data/Supplementary_Figure_S16_BRCA_Y_4820_P_SCNA_boundaries.txt
- Source_Data/Supplementary_Figure_S16_BRCA_Y_4820_P_SV_breakpoints.txt
- Source_Data/Supplementary_Figure_S16_OS_C_3_P_SCNA_boundaries.txt
- Source_Data/Supplementary_Figure_S16_OS_C_3_P_SV_breakpoints.txt
- Source_Data/Supplementary_Figure_S17_ALOH_vs_ASA_timing.txt
- Source_Data/Supplementary_Figure_S18_num_postGDgains.txt
- Source_Data/Supplementary_Figure_S20_prob_mutationOne_occur_first.txt
- Source_Data/Supplementary_Figure_S21_gsea_timing_vs_CN.txt
- Source_Data/Supplementary_Figure_S22_DEPMAP_Chronos_score.txt
- Source_Data/Supplementary_Figure_S23_OS_QC.txt
- Source_Data/Supplementary_Figure_S24_BRCA_PRAD_QC.txt
- Source_Data/Supplementary_Figure_S25_COAD_ESCA_QC.txt
- Source_Data/Supplementary_Figure_S26_SCNA_BRCA_Y_11461_P.txt
- Source_Data/Supplementary_Figure_S26_timing_BRCA_Y_11461_P.txt
- Source_Data/Supplementary_Figure_S27_DELLY_GRIDSS_comparison_BRCA_Y_4248.txt
- Source_Data/Supplementary_Figure_S27_DELLY_GRIDSS_comparison_OS_C_4.txt
- Source_Data/Supplementary_Figure_S29_timing_cluster_segment_proportions.txt
- Source_Data/Supplementary_Figure_S29_timing_COAD_C_5.txt
- Source_Data/Supplementary_Figure_S29_timing_PRAD_G_22.txt
- Source_Data/Supplementary_Figure_S30_GDtime_SD.txt
