# Supplementary material for: Evolving copy number gains promote tumor expansion and bolster mutational diversification
Source: Nat Commun. 2024 Mar 6;15:2025. doi: 10.1038/s41467-024-46414-5 (PMC10918155; doi:10.1038/s41467-024-46414-5)
Supplement: Supplementary file 4 — Source Data [file 41467_2024_46414_MOESM4_ESM.zip › Source_Data/Figure_1C_SSNV_Rate.txt]

CopyNumber	RateSSNV.median	IQR.low	IQR.high
1	0.697258181396939	0.52441308655619	0.870103276237688
2	1	1	1
3	1.3940354696876	1.23729339370367	1.55077754567154
4	1.67810065566386	1.50502603637639	1.85117527495132
5	1.93497258883788	1.61231905963006	2.25762611804569
6	2.12177398180547	1.7438785554298	2.49966940818113
7	2.53178498651969	1.85669858170928	3.2068713913301
8	2.65726353745993	1.76490417550661	3.54962289941326
