# Supplementary material for: Evolving copy number gains promote tumor expansion and bolster mutational diversification
Source: Nat Commun. 2024 Mar 6;15:2025. doi: 10.1038/s41467-024-46414-5 (PMC10918155; doi:10.1038/s41467-024-46414-5)
Supplement: Supplementary file 4 — Source Data [file 41467_2024_46414_MOESM4_ESM.zip › Source_Data/Figure_4C_OS_tK_rankSum.txt]

chr	start	end	rankNorm2
chr1	0	1000000	-1.57122528199215
chr1	100000	1100000	-1.48634309264092
chr1	200000	1200000	-1.34739687845529
chr1	300000	1300000	-1.29717468442786
chr1	400000	1400000	-1.82752829158942
chr1	500000	1500000	-1.8545881433603
chr1	600000	1600000	-1.70072003560554
chr1	700000	1700000	-1.81216096836152
chr1	800000	1800000	-1.87015034206392
chr1	900000	1900000	-1.79698852060933
chr1	1000000	2000000	-1.77499543120708
chr1	1100000	2100000	-1.82805723930923
chr1	1200000	2200000	-1.82939352828557
chr1	1300000	2300000	-1.79389835235155
chr1	1400000	2400000	-1.81188257482478
chr1	1500000	2500000	-1.77983947874631
chr1	1600000	2600000	-1.8203457383416
chr1	1700000	2700000	-1.80372564419838
chr1	1800000	2800000	-1.88954045189768
chr1	1900000	2900000	-1.8227260030807
chr1	2000000	3000000	-2.01641830626574
chr1	2100000	3100000	-2.00322245262439
chr1	2200000	3200000	-2.05247026927323
chr1	2300000	3300000	-2.06346681397436
chr1	2400000	3400000	-1.99851760185353
chr1	2500000	3500000	-2.09679052032183
chr1	2600000	3600000	-2.02468659430684
chr1	2700000	3700000	-2.03604505060573
chr1	2800000	3800000	-1.99932494311007
chr1	2900000	3900000	-2.04520419796439
chr1	3000000	4000000	-2.04147372457211
chr1	3100000	4100000	-2.08089424937412
chr1	3200000	4200000	-2.06020960959453
chr1	3300000	4300000	-2.03907954015617
chr1	3400000	4400000	-2.03097828823711
chr1	3500000	4500000	-2.05692456586103
chr1	3600000	4600000	-2.00998741556711
chr1	3700000	4700000	-2.03662967703288
chr1	3800000	4800000	-1.94960385744877
chr1	3900000	4900000	-2.10689620570539
chr1	4000000	5000000	-2.05085558676016
chr1	4100000	5100000	-2.05350032535916
chr1	4200000	5200000	-2.02769324450361
chr1	4300000	5300000	-2.06900684535544
chr1	4400000	5400000	-2.02755404773524
chr1	4500000	5500000	-2.00645181765054
chr1	4600000	5600000	-2.07936308492207
chr1	4700000	5700000	-1.97994875295314
chr1	4800000	5800000	-2.06126750503414
chr1	4900000	5900000	-1.98234293736909
chr1	5000000	6000000	-2.06683537576888
chr1	5100000	6100000	-2.0145530695696
chr1	5200000	6200000	-2.03902386144882
chr1	5300000	6300000	-1.9367420760515
chr1	5400000	6400000	-2.01349517413
chr1	5500000	6500000	-2.0140241218498
chr1	5600000	6600000	-2.01541608953349
chr1	5700000	6700000	-2.04534339473276
chr1	5800000	6800000	-1.90403083548486
chr1	5900000	6900000	-1.85767831161808
chr1	6000000	7000000	-1.89286725466169
chr1	6100000	7100000	-1.89573470809009
chr1	6200000	7200000	-1.88292860540017
chr1	6300000	7300000	-1.85948786960688
chr1	6400000	7400000	-1.89320132690577
chr1	6500000	7500000	-1.88432057308385
chr1	6600000	7600000	-1.342984340898
chr1	6700000	7700000	-1.42352359107613
chr1	6800000	7800000	-1.34944307095031
chr1	6900000	7900000	-1.42700351028534
chr1	7000000	8000000	-1.45264355501886
chr1	7100000	8100000	-1.4032008628943
chr1	7200000	8200000	-1.42836763861536
chr1	7300000	8300000	-1.35693185708854
chr1	7400000	8400000	-1.44509909017327
chr1	7500000	8500000	-1.43474285060664
chr1	7600000	8600000	-1.42878522892046
chr1	7700000	8700000	-1.37653076207486
chr1	7800000	8800000	-1.45570588392297
chr1	7900000	8900000	-1.42680863480963
chr1	8000000	9000000	-1.42310600077102
chr1	8100000	9100000	-1.39813410052568
chr1	8200000	9200000	-1.45011017383455
chr1	8300000	9300000	-1.457153530314
chr1	8400000	9400000	-1.66940076272259
chr1	8500000	9500000	-1.62012510672007
chr1	8600000	9600000	-1.65648330261797
chr1	8700000	9700000	-1.68997404508748
chr1	8800000	9800000	-1.6856032665607
chr1	8900000	9900000	-1.52825523959673
chr1	9000000	10000000	-1.51870634128664
chr1	9100000	10100000	-1.45186405311599
chr1	9200000	10200000	-1.46575589059919
chr1	9300000	10300000	-1.6365224860339
chr1	9400000	10400000	-1.5548975010625
chr1	9500000	10500000	-1.54512588792302
chr1	9600000	10600000	-1.50759843917082
chr1	9700000	10700000	-1.54963586321816
chr1	9800000	10800000	-1.54044887650583
chr1	9900000	10900000	-1.48955853799023
chr1	10000000	11000000	-1.46280491910977
chr1	10100000	11100000	-1.43722055308361
chr1	10200000	11200000	-1.48112321382709
chr1	10300000	11300000	-1.558182544796
chr1	10400000	11400000	-1.52335551335015
chr1	10500000	11500000	-1.61658950880351
chr1	10600000	11600000	-1.46940284593045
chr1	10700000	11700000	-1.52577753711977
chr1	10800000	11800000	-1.5979371418421
chr1	10900000	11900000	-1.56394529100647
chr1	11000000	12000000	-1.44117374130528
chr1	11100000	12100000	-1.5101596597088
chr1	11200000	12200000	-1.4887511967337
chr1	11300000	12300000	-1.53894555140745
chr1	11400000	12400000	-1.55200220828043
chr1	11500000	12500000	-1.49927447242237
chr1	11600000	12600000	-1.52961936792675
chr1	11700000	12700000	-1.52126756182462
chr1	11800000	12800000	-1.48699731745225
chr1	11900000	12900000	-1.5527817101833
chr1	12000000	13000000	-1.56734169215466
chr1	12100000	13100000	-1.52090565022686
chr1	12200000	13200000	-1.59384475685206
chr1	12300000	13300000	-1.53830524627295
chr1	12400000	13400000	-1.55840525962539
chr1	12500000	13500000	-1.56269252009115
chr1	12600000	13600000	-1.48062210546096
chr1	12700000	13700000	-1.55729168547844
chr1	12800000	13800000	-1.52602809130283
chr1	12900000	13900000	-1.52549914358303
chr1	13000000	14000000	-1.60311526162542
chr1	13100000	14100000	-1.51497586789436
chr1	13200000	14200000	-1.4693471672231
chr1	13300000	14300000	-1.59579351160922
chr1	13400000	14400000	-1.53593890121068
chr1	13500000	14500000	-1.53585538314966
chr1	13600000	14600000	-1.59991373595294
chr1	13700000	14700000	-1.52096132893421
chr1	13800000	14800000	-1.42488771940614
chr1	13900000	14900000	-1.51436340211354
chr1	14000000	15000000	-1.5681490334112
chr1	14100000	15100000	-1.56547645545852
chr1	14200000	15200000	-1.60066539850213
chr1	14300000	15300000	-1.98835623776261
chr1	14400000	15400000	-1.96803350958078
chr1	14500000	15500000	-1.96555580710382
chr1	14600000	15600000	-1.97387977385227
chr1	14700000	15700000	-1.90859648948735
chr1	14800000	15800000	-2.01831138231556
chr1	14900000	15900000	-1.67997971711861
chr1	15000000	16000000	-1.57961884712478
chr1	15100000	16100000	-1.61274767799653
chr1	15200000	16200000	-1.59409531103512
chr1	15300000	16300000	-1.54807685941243
chr1	15400000	16400000	-1.67580381406755
chr1	15500000	16500000	-1.61455723598532
chr1	15600000	16600000	-1.6868838768297
chr1	15700000	16700000	-1.64551459727052
chr1	15800000	16800000	-1.68732930648848
chr1	15900000	16900000	-1.66444535776866
chr1	16000000	17000000	-1.68031378936269
chr1	16100000	17100000	-1.6077922730426
chr1	16200000	17200000	-1.64799229974748
chr1	16300000	17300000	-1.86441543520713
chr1	16400000	17400000	-1.93638016445374
chr1	16500000	17500000	-1.90336269099669
chr1	16600000	17600000	-1.88432057308385
chr1	16700000	17700000	-1.91859081745622
chr1	16800000	17800000	-1.95405815403657
chr1	16900000	17900000	-1.88537846852345
chr1	17000000	18000000	-1.94581770534914
chr1	17100000	18100000	-1.98688075201791
chr1	17200000	18200000	-1.92958736215735
chr1	17300000	18300000	-1.91235480223331
chr1	17400000	18400000	-1.90202640202035
chr1	17500000	18500000	-1.88231613961934
chr1	17600000	18600000	-1.90133041817851
chr1	17700000	18700000	-1.9461796169469
chr1	17800000	18800000	-1.90572903605896
chr1	17900000	18900000	-1.92975439827939
chr1	18000000	19000000	-1.96087879568663
chr1	18100000	19100000	-1.88654772137775
chr1	18200000	19200000	-1.95202588121839
chr1	18300000	19300000	-1.94523307892199
chr1	18400000	19400000	-1.89420354363803
chr1	18500000	19500000	-1.87326834967538
chr1	18600000	19600000	-1.88869135161063
chr1	18700000	19700000	-1.90533928510752
chr1	18800000	19800000	-1.85108038479741
chr1	18900000	19900000	-1.96480414455463
chr1	19000000	20000000	-1.9086521681947
chr1	19100000	20100000	-1.89718235448112
chr1	19200000	20200000	-1.88574038012121
chr1	19300000	20300000	-2.13416485262882
chr1	19400000	20400000	-2.21205936420794
chr1	19500000	20500000	-2.0865873972004
chr1	19600000	20600000	-2.18065657326397
chr1	19700000	20700000	-2.14599657794016
chr1	19800000	20800000	-2.17297291165001
chr1	19900000	20900000	-2.14585738117179
chr1	20000000	21000000	-2.17183149814939
chr1	20100000	21100000	-2.13611360738598
chr1	20200000	21200000	-2.16325697721788
chr1	20300000	21300000	-2.112561514178
chr1	20400000	21400000	-2.16219908177828
chr1	20500000	21500000	-2.16189284888787
chr1	20600000	21600000	-2.18391377764379
chr1	20700000	21700000	-2.21974302582189
chr1	20800000	21800000	-2.07133143138719
chr1	20900000	21900000	-2.02046893222527
chr1	21000000	22000000	-1.99602597969973
chr1	21100000	22100000	-1.96348177525513
chr1	21200000	22200000	-2.01195009000111
chr1	21300000	22300000	-1.95192844348053
chr1	21400000	22400000	-2.01325853962377
chr1	21500000	22500000	-2.07300179260762
chr1	21600000	22600000	-2.02453347786164
chr1	21700000	22700000	-1.98708954717046
chr1	21800000	22800000	-1.97648275342076
chr1	21900000	22900000	-2.09505056071722
chr1	22000000	23000000	-1.99931102343323
chr1	22100000	23100000	-2.02795771836351
chr1	22200000	23200000	-2.01729524590647
chr1	22300000	23300000	-1.93572593964241
chr1	22400000	23400000	-1.94499644441577
chr1	22500000	23500000	-1.97837582947058
chr1	22600000	23600000	-1.90930639300603
chr1	22700000	23700000	-1.94705655658762
chr1	22800000	23800000	-1.91456803085037
chr1	22900000	23900000	-1.87470207638958
chr1	23000000	24000000	-1.99928318407956
chr1	23100000	24100000	-1.90351580744189
chr1	23200000	24200000	-1.93878826854652
chr1	23300000	24300000	-1.87595484730489
chr1	23400000	24400000	-1.94338176190269
chr1	23500000	24500000	-1.95738495680058
chr1	23600000	24600000	-1.96896612792886
chr1	23700000	24700000	-2.05123141803475
chr1	23800000	24800000	-1.95396071629871
chr1	23900000	24900000	-2.00705036375453
chr1	24000000	25000000	-1.90975182266481
chr1	24100000	25100000	-1.98024106616672
chr1	24200000	25200000	-2.00279094264245
chr1	24300000	25300000	-1.9613938237296
chr1	24400000	25400000	-2.03182738852416
chr1	24500000	25500000	-1.96103191213184
chr1	24600000	25600000	-1.99983997115303
chr1	24700000	25700000	-2.00838665273087
chr1	24800000	25800000	-2.01882641035852
chr1	24900000	25900000	-2.01988430579812
chr1	25000000	26000000	-2.02233416892141
chr1	25100000	26100000	-1.9723068503697
chr1	25200000	26200000	-1.95961210509448
chr1	25300000	26300000	-1.99672196354157
chr1	25400000	26400000	-1.95897179995998
chr1	25500000	26500000	-2.08168767095382
chr1	25600000	26600000	-2.0033755690696
chr1	25700000	26700000	-1.97108191880806
chr1	25800000	26800000	-1.95212331895624
chr1	25900000	26900000	-1.99187791600234
chr1	26000000	27000000	-1.89900583214675
chr1	26100000	27100000	-1.97773552433608
chr1	26200000	27200000	-1.94583162502598
chr1	26300000	27300000	-1.98085353194754
chr1	26400000	27400000	-1.95866556706957
chr1	26500000	27500000	-2.00304149682551
chr1	26600000	27600000	-1.99062514508702
chr1	26700000	27700000	-1.58804025161109
chr1	26800000	27800000	-1.66980443335086
chr1	26900000	27900000	-1.63840164240688
chr1	27000000	28000000	-1.5909912231005
chr1	27100000	28100000	-1.58918166511171
chr1	27200000	28200000	-1.57086337039439
chr1	27300000	28300000	-1.60104122977672
chr1	27400000	28400000	-1.58845784191619
chr1	27500000	28500000	-1.67125207974189
chr1	27600000	28600000	-1.629687924707
chr1	27700000	28700000	-1.63130260722008
chr1	27800000	28800000	-1.61988847221384
chr1	27900000	28900000	-1.56768968407558
chr1	28000000	29000000	-1.64316217188509
chr1	28100000	29100000	-1.63764997985769
chr1	28200000	29200000	-1.66459847421387
chr1	28300000	29300000	-1.10241056612639
chr1	28400000	29400000	-1.18673596840414
chr1	28500000	29500000	-1.14519965272292
chr1	28600000	29600000	-1.12206514982004
chr1	28700000	29700000	-1.09817898436798
chr1	28800000	29800000	-1.10305087126088
chr1	28900000	29900000	-1.14199812705044
chr1	29000000	30000000	-1.13225435326463
chr1	29100000	30100000	-1.19879040854487
chr1	29200000	30200000	-1.14350145214882
chr1	29300000	30300000	-1.05989987306659
chr1	29400000	30400000	-1.13640241696202
chr1	29500000	30500000	-1.16187542557349
chr1	29600000	30600000	-1.08748867255726
chr1	29700000	30700000	-1.41610440332207
chr1	29800000	30800000	-1.45443919333081
chr1	29900000	30900000	-1.45892132927229
chr1	30000000	31000000	-1.44477893760603
chr1	30100000	31100000	-1.46707825989869
chr1	30200000	31200000	-1.4470339252536
chr1	30300000	31300000	-1.49196664208301
chr1	30400000	31400000	-1.50073603849024
chr1	30500000	31500000	-1.42701742996218
chr1	30600000	31600000	-1.47531870858612
chr1	30700000	31700000	-1.46220637300579
chr1	30800000	31800000	-1.45126550701201
chr1	30900000	31900000	-1.42036382443416
chr1	31000000	32000000	-1.39695092799454
chr1	31100000	32100000	-1.45115414959731
chr1	31200000	32200000	-1.47785208977043
chr1	31300000	32300000	-1.3669957834416
chr1	31400000	32400000	-1.37479080247025
chr1	31500000	32500000	-1.41822019420128
chr1	31600000	32600000	-1.44063087390864
chr1	31700000	32700000	-1.49344212782772
chr1	31800000	32800000	-1.47473408215897
chr1	31900000	32900000	-1.48322508502946
chr1	32000000	33000000	-1.400068935606
chr1	32100000	33100000	-1.397424197007
chr1	32200000	33200000	-1.46354266198213
chr1	32300000	33300000	-1.49341428847405
chr1	32400000	33400000	-1.44789694521748
chr1	32500000	33500000	-1.45354833401325
chr1	32600000	33600000	-1.68210942767465
chr1	32700000	33700000	-1.71548881272946
chr1	32800000	33800000	-1.72693078708937
chr1	32900000	33900000	-1.70042772239197
chr1	33000000	34000000	-1.61832946840811
chr1	33100000	34100000	-1.55279562986013
chr1	33200000	34200000	-1.66793919665472
chr1	33300000	34300000	-1.67526094667091
chr1	33400000	34400000	-1.64594610725246
chr1	33500000	34500000	-1.70513257316283
chr1	33600000	34600000	-1.58948789800212
chr1	33700000	34700000	-1.66841246566717
chr1	33800000	34800000	-1.65752727838074
chr1	33900000	34900000	-1.65992146279668
chr1	34000000	35000000	-1.6450552479349
chr1	34100000	35100000	-1.6577778325638
chr1	34200000	35200000	-1.62896410151148
chr1	34300000	35300000	-1.64494389052021
chr1	34400000	35400000	-1.59538984098095
chr1	34500000	35500000	-1.71245432317903
chr1	34600000	35600000	-1.66741024893492
chr1	34700000	35700000	-1.61860786194485
chr1	34800000	35800000	-1.74213107419523
chr1	34900000	35900000	-1.68595125848163
chr1	35000000	36000000	-1.7329440874829
chr1	35100000	36100000	-1.75321113695738
chr1	35200000	36200000	-1.65098503026741
chr1	35300000	36300000	-1.58539551301208
chr1	35400000	36400000	-1.6208906889461
chr1	35500000	36500000	-1.60048444270325
chr1	35600000	36600000	-1.63951521655383
chr1	35700000	36700000	-1.67314515579171
chr1	35800000	36800000	-1.59087986568581
chr1	35900000	36900000	-1.71278839542311
chr1	36000000	37000000	-1.6391254656024
chr1	36100000	37100000	-1.4142252469491
chr1	36200000	37200000	-1.41873522224424
chr1	36300000	37300000	-1.52160163406871
chr1	36400000	37400000	-1.43950338008485
chr1	36500000	37500000	-1.44086750841487
chr1	36600000	37600000	-1.47808872427665
chr1	36700000	37700000	-1.45665242194788
chr1	36800000	37800000	-1.44916363580964
chr1	36900000	37900000	-1.46625699896532
chr1	37000000	38000000	-1.42948121276231
chr1	37100000	38100000	-1.49008748571004
chr1	37200000	38200000	-1.43329520421561
chr1	37300000	38300000	-1.31823515548205
chr1	37400000	38400000	-1.40681997887188
chr1	37500000	38500000	-1.18816969511834
chr1	37600000	38600000	-1.2481078235779
chr1	37700000	38700000	-1.26163774946333
chr1	37800000	38800000	-1.16656635666752
chr1	37900000	38900000	-1.2672891382591
chr1	38000000	39000000	-1.26344730745213
chr1	38100000	39100000	-1.16664987472854
chr1	38200000	39200000	-1.16116552205481
chr1	38300000	39300000	-1.34326273443474
chr1	38400000	39400000	-1.4173989332679
chr1	38500000	39500000	-1.38964309765519
chr1	38600000	39600000	-1.38855736286191
chr1	38700000	39700000	-1.37744946074609
chr1	38800000	39800000	-1.36634155863027
chr1	38900000	39900000	-1.40161401973489
chr1	39000000	40000000	-1.43426958159419
chr1	39100000	40100000	-1.40211512810102
chr1	39200000	40200000	-1.39326221363277
chr1	39300000	40300000	-1.3335468000026
chr1	39400000	40400000	-1.31375301954057
chr1	39500000	40500000	-1.36634155863027
chr1	39600000	40600000	-1.36205429816451
chr1	39700000	40700000	-1.32221618305739
chr1	39800000	40800000	-1.31172074672239
chr1	39900000	40900000	-1.40904712716578
chr1	40000000	41000000	-1.35704321450324
chr1	40100000	41100000	-1.34120262226288
chr1	40200000	41200000	-1.37071233715704
chr1	40300000	41300000	-1.33532851863772
chr1	40400000	41400000	-1.43312816809357
chr1	40500000	41500000	-1.3523105243787
chr1	40600000	41600000	-1.36411441033637
chr1	40700000	41700000	-1.35481606620934
chr1	40800000	41800000	-1.34768919166886
chr1	40900000	41900000	-1.35874141507734
chr1	41000000	42000000	-1.3501947334995
chr1	41100000	42100000	-1.35044528768256
chr1	41200000	42200000	-1.37179807195032
chr1	41300000	42300000	-1.36355762326289
chr1	41400000	42400000	-1.36038393694409
chr1	41500000	42500000	-1.36013338276102
chr1	41600000	42600000	-1.36444848258045
chr1	41700000	42700000	-1.36275028200635
chr1	41800000	42800000	-1.32218834370372
chr1	41900000	42900000	-1.34259458994657
chr1	42000000	43000000	-1.34459902341108
chr1	42100000	43100000	-1.39908063855058
chr1	42200000	43200000	-1.34159237321431
chr1	42300000	43300000	-1.37349627252442
chr1	42400000	43400000	-1.32255025530148
chr1	42500000	43500000	-1.34986066125541
chr1	42600000	43600000	-1.3583516641259
chr1	42700000	43700000	-1.34713240459539
chr1	42800000	43800000	-1.37427577442728
chr1	42900000	43900000	-1.3380010965904
chr1	43000000	44000000	-1.33466037414955
chr1	43100000	44100000	-1.36283380006738
chr1	43200000	44200000	-1.35885277249203
chr1	43300000	44300000	-1.37023906814459
chr1	43400000	44400000	-1.43374063387439
chr1	43500000	44500000	-1.45019369189557
chr1	43600000	44600000	-1.34718808330273
chr1	43700000	44700000	-1.35253323920809
chr1	43800000	44800000	-1.35094639604869
chr1	43900000	44900000	-1.39470986002381
chr1	44000000	45000000	-1.27928789969249
chr1	44100000	45100000	-1.2016717816501
chr1	44200000	45200000	-1.17255181770737
chr1	44300000	45300000	-1.13989625584807
chr1	44400000	45400000	-1.12569818547447
chr1	44500000	45500000	-1.24565796045461
chr1	44600000	45600000	-1.2155636191333
chr1	44700000	45700000	-1.24084175226905
chr1	44800000	45800000	-1.17408298215943
chr1	44900000	45900000	-1.20704477690913
chr1	45000000	46000000	-1.16049737756664
chr1	45100000	46100000	-1.13023600012329
chr1	45200000	46200000	-1.18875432154549
chr1	45300000	46300000	-1.19866513145334
chr1	45400000	46400000	-1.20668286531137
chr1	45500000	46500000	-1.18430002495769
chr1	45600000	46600000	-1.2044278776638
chr1	45700000	46700000	-1.26300187779335
chr1	45800000	46800000	-1.16175014848196
chr1	45900000	46900000	-1.31144235318565
chr1	46000000	47000000	-1.58357203534645
chr1	46100000	47100000	-1.62672303354075
chr1	46200000	47200000	-1.56244196590808
chr1	46300000	47300000	-1.66244092430415
chr1	46400000	47400000	-2.04194699358456
chr1	46500000	47500000	-1.97156910749735
chr1	46600000	47600000	-1.98067257614866
chr1	46700000	47700000	-1.91953735548113
chr1	46800000	47800000	-2.01600071596064
chr1	46900000	47900000	-1.9869921094326
chr1	47000000	48000000	-2.03551610288593
chr1	47100000	48100000	-1.98340083280869
chr1	47200000	48200000	-2.01536041082614
chr1	47300000	48300000	-1.97343434419349
chr1	47400000	48400000	-1.99283837370409
chr1	47500000	48500000	-1.93774429278376
chr1	47600000	48600000	-1.99531607618105
chr1	47700000	48700000	-2.00032715984232
chr1	47800000	48800000	-1.95689776811129
chr1	47900000	48900000	-2.00834489370036
chr1	48000000	49000000	-1.98830055905527
chr1	48100000	49100000	-1.98078393356336
chr1	48200000	49200000	-2.01335597736163
chr1	48300000	49300000	-2.05464173885979
chr1	48400000	49400000	-1.97983739553845
chr1	48500000	49500000	-1.93663071863681
chr1	48600000	49600000	-2.02527122073399
chr1	48700000	49700000	-2.00157993075764
chr1	48800000	49800000	-1.96043336602785
chr1	48900000	49900000	-1.97009362175264
chr1	49000000	50000000	-1.96636314836036
chr1	49100000	50100000	-1.95486549529311
chr1	49200000	50200000	-1.97287755712002
chr1	49300000	50300000	-1.97724833564679
chr1	49400000	50400000	-1.98607341076137
chr1	49500000	50500000	-1.96135206469909
chr1	49600000	50600000	-2.01051636328691
chr1	49700000	50700000	-1.94592906276384
chr1	49800000	50800000	-2.02387925305031
chr1	49900000	50900000	-2.03518203064184
chr1	50000000	51000000	-2.00322245262439
chr1	50100000	51100000	-2.00327813133174
chr1	50200000	51200000	-1.96224292401665
chr1	50300000	51300000	-1.93136908079247
chr1	50400000	51400000	-2.01602855531431
chr1	50500000	51500000	-1.98818920164057
chr1	50600000	51600000	-1.75848669447855
chr1	50700000	51700000	-1.64172844517089
chr1	50800000	51800000	-1.66469591195173
chr1	50900000	51900000	-1.67441184638386
chr1	51000000	52000000	-1.70372668580231
chr1	51100000	52100000	-1.64587650886828
chr1	51200000	52200000	-1.65275282922569
chr1	51300000	52300000	-1.67752985399532
chr1	51400000	52400000	-1.65314258017712
chr1	51500000	52500000	-1.65637194520328
chr1	51600000	52600000	-1.66057568760801
chr1	51700000	52700000	-1.64236875030539
chr1	51800000	52800000	-1.71530785693058
chr1	51900000	52900000	-1.71611519818712
chr1	52000000	53000000	-1.66110463532781
chr1	52100000	53100000	-1.6889996677089
chr1	52200000	53200000	-1.6663105944648
chr1	52300000	53300000	-1.67123816006505
chr1	52400000	53400000	-1.63852691949841
chr1	52500000	53500000	-1.6917557637226
chr1	52600000	53600000	-1.63563162671634
chr1	52700000	53700000	-1.71093707840381
chr1	52800000	53800000	-1.69094842246606
chr1	52900000	53900000	-1.68084273708249
chr1	53000000	54000000	-1.66338746232906
chr1	53100000	54100000	-1.47548574470816
chr1	53200000	54200000	-1.3823631066695
chr1	53300000	54300000	-1.44878780453504
chr1	53400000	54400000	-1.47921621810044
chr1	53500000	54500000	-1.42556978357115
chr1	53600000	54600000	-1.44232907448274
chr1	53700000	54700000	-1.44580899369195
chr1	53800000	54800000	-1.45288018952508
chr1	53900000	54900000	-1.40115467039928
chr1	54000000	55000000	-1.43216771039182
chr1	54100000	55100000	-1.42941161437812
chr1	54200000	55200000	-1.4812763302723
chr1	54300000	55300000	-1.34024216456114
chr1	54400000	55400000	-1.43241826457489
chr1	54500000	55500000	-1.32868883278653
chr1	54600000	55600000	-1.38820937094099
chr1	54700000	55700000	-1.4728966848165
chr1	54800000	55800000	-1.3696405220406
chr1	54900000	55900000	-1.29542080514642
chr1	55000000	56000000	-1.2891847899235
chr1	55100000	56100000	-1.31379477857108
chr1	55200000	56200000	-1.33308745066699
chr1	55300000	56300000	-1.35502486136189
chr1	55400000	56400000	-1.31855530804929
chr1	55500000	56500000	-1.28111137735812
chr1	55600000	56600000	-1.34447374631954
chr1	55700000	56700000	-1.32490268068691
chr1	55800000	56800000	-1.31404533275415
chr1	55900000	56900000	-1.36165062753624
chr1	56000000	57000000	-1.33740255048642
chr1	56100000	57100000	-1.33545379572925
chr1	56200000	57200000	-1.38553679298831
chr1	56300000	57300000	-1.28879503897207
chr1	56400000	57400000	-1.00035149555846
chr1	56500000	57500000	-1.0335916838449
chr1	56600000	57600000	-0.97482280823964
chr1	56700000	57700000	-1.10146402810148
chr1	56800000	57800000	-1.08857440735054
chr1	56900000	57900000	-1.04194348994702
chr1	57000000	58000000	-1.00516770374402
chr1	57100000	58100000	-1.06193214588477
chr1	57200000	58200000	-1.08219919535925
chr1	57300000	58300000	-1.05789543960208
chr1	57400000	58400000	-1.08531720297071
chr1	57500000	58500000	-1.1369592040355
chr1	57600000	58600000	-1.081196978627
chr1	57700000	58700000	-1.03812949849372
chr1	57800000	58800000	-0.97869247840029
chr1	57900000	58900000	-1.07395874667182
chr1	58000000	59000000	-1.01351950984614
chr1	58100000	59100000	-1.08027827995576
chr1	58200000	59200000	-1.08317357273783
chr1	58300000	59300000	-1.03222755551489
chr1	58400000	59400000	-1.15207597308034
chr1	58500000	59500000	-0.827274233768824
chr1	58600000	59600000	-0.592672000360227
chr1	58700000	59700000	-0.63178629227183
chr1	58800000	59800000	-0.611157331199589
chr1	58900000	59900000	-0.648239350293009
chr1	59000000	60000000	-0.612827692420014
chr1	59100000	60100000	-0.638662612629243
chr1	59200000	60200000	-0.649352924439959
chr1	59300000	60300000	-0.603891259890743
chr1	59400000	60400000	-0.632760669650411
chr1	59500000	60500000	-0.658846144042704
chr1	59600000	60600000	-0.659514288530874
chr1	59700000	60700000	-0.627777425342811
chr1	59800000	60800000	-0.644508876900728
chr1	59900000	60900000	-0.693060709707729
chr1	60000000	61000000	-0.643200427278063
chr1	60100000	61100000	-0.703556146042729
chr1	60200000	61200000	-0.675410559478579
chr1	60300000	61300000	-0.723099372321693
chr1	60400000	61400000	-0.568813674261832
chr1	60500000	61500000	-0.790790760779389
chr1	60600000	61600000	-0.853011716240196
chr1	60700000	61700000	-0.761281045885226
chr1	60800000	61800000	-0.730490720722071
chr1	60900000	61900000	-0.796804061172917
chr1	61000000	62000000	-0.820105600197836
chr1	61100000	62100000	-0.818435238977412
chr1	61200000	62200000	-0.742405964094431
chr1	61300000	62300000	-0.828540924360979
chr1	61400000	62400000	-0.835138851181655
chr1	61500000	62500000	-0.729572022050838
chr1	61600000	62600000	-0.757717608614988
chr1	61700000	62700000	-0.822917374918884
chr1	61800000	62800000	-0.747055136157946
chr1	61900000	62900000	-0.783357653348501
chr1	62000000	63000000	-0.785946713240159
chr1	62100000	63100000	-0.749866910878993
chr1	62200000	63200000	-0.766431326314868
chr1	62300000	63300000	-0.811781633449388
chr1	62400000	63400000	-0.778931196114377
chr1	62500000	63500000	-0.745022863339763
chr1	62600000	63600000	-0.757300018309881
chr1	62700000	63700000	-0.807967641996086
chr1	62800000	63800000	-0.832327076460608
chr1	62900000	63900000	-0.855322382595116
chr1	63000000	64000000	-0.858718783743312
chr1	63100000	64100000	-0.780935629578886
chr1	63200000	64200000	-0.75446040423516
chr1	63300000	64300000	-0.783190617226459
chr1	63400000	64400000	-0.999780788808147
chr1	63500000	64500000	-0.767962490766923
chr1	63600000	64600000	-0.786893251265066
chr1	63700000	64700000	-0.779682858663568
chr1	63800000	64800000	-0.872081673506707
chr1	63900000	64900000	-0.874976966288776
chr1	64000000	65000000	-0.863284437745805
chr1	64100000	65100000	-0.793630374854111
chr1	64200000	65200000	-0.799532317832943
chr1	64300000	65300000	-0.893156064237727
chr1	64400000	65400000	-0.826731366372186
chr1	64500000	65500000	-0.823696876821749
chr1	64600000	65600000	-0.781269701822971
chr1	64700000	65700000	-0.857326816059625
chr1	64800000	65800000	-0.853679860728365
chr1	64900000	65900000	-0.897693878886547
chr1	65000000	66000000	-0.86406393964867
chr1	65100000	66100000	-0.841096472867836
chr1	65200000	66200000	-0.713453036273743
chr1	65300000	66300000	-1.02305448847939
chr1	65400000	66400000	-0.946440587169263
chr1	65500000	66500000	-0.983522606262684
chr1	65600000	66600000	-1.01136195993642
chr1	65700000	66700000	-0.842432761844175
chr1	65800000	66800000	-1.02628385350555
chr1	65900000	66900000	-1.03689064725524
chr1	66000000	67000000	-0.921802759168004
chr1	66100000	67100000	-0.951869261135642
chr1	66200000	67200000	-0.907437652672355
chr1	66300000	67300000	-0.905544576622541
chr1	66400000	67400000	-0.957548489285085
chr1	66500000	67500000	-0.850394816994864
chr1	66600000	67600000	-1.01422941336482
chr1	66700000	67700000	-1.1719950306339
chr1	66800000	67800000	-1.21205586057041
chr1	66900000	67900000	-1.09382212551804
chr1	67000000	68000000	-1.15125471214696
chr1	67100000	68100000	-1.12806453053674
chr1	67200000	68200000	-1.18599822553179
chr1	67300000	68300000	-1.1200467966787
chr1	67400000	68400000	-1.13293641742964
chr1	67500000	68500000	-1.20381541188298
chr1	67600000	68600000	-1.16364322453177
chr1	67700000	68700000	-1.12653336608468
chr1	67800000	68800000	-1.16628796313078
chr1	67900000	68900000	-1.12135524630136
chr1	68000000	69000000	-1.24872028935872
chr1	68100000	69100000	-1.14487950015567
chr1	68200000	69200000	-1.15284155530636
chr1	68300000	69300000	-1.17500168083066
chr1	68400000	69400000	-1.1166503955305
chr1	68500000	69500000	-1.13263018453923
chr1	68600000	69600000	-1.18332564757911
chr1	68700000	69700000	-1.1762266123923
chr1	68800000	69800000	-1.1813212141146
chr1	68900000	69900000	-1.12622713319427
chr1	69000000	70000000	-1.10790883847695
chr1	69100000	70100000	-1.10164498390036
chr1	69200000	70200000	-1.12700663509713
chr1	69300000	70300000	-1.054318082655
chr1	69400000	70400000	-1.12313696493648
chr1	69500000	70500000	-1.15648851063762
chr1	69600000	70600000	-1.13978489843338
chr1	69700000	70700000	-1.17163311903614
chr1	69800000	70800000	-1.1614995942989
chr1	69900000	70900000	-1.24975034544465
chr1	70000000	71000000	-1.16656635666752
chr1	70100000	71100000	-1.14070359710461
chr1	70200000	71200000	-1.15707313706477
chr1	70300000	71300000	-0.917933089007355
chr1	70400000	71400000	-0.824699093554003
chr1	70500000	71500000	-0.803095755103182
chr1	70600000	71600000	-0.905739452098257
chr1	70700000	71700000	-0.959191011151836
chr1	70800000	71800000	-0.976701964612617
chr1	70900000	71900000	-0.881240820865367
chr1	71000000	72000000	-0.920271594715949
chr1	71100000	72100000	-0.586672619643536
chr1	71200000	72200000	-0.55699586862733
chr1	71300000	72300000	-0.580241728944902
chr1	71400000	72400000	-0.613899507536453
chr1	71500000	72500000	-0.80844091100854
chr1	71600000	72600000	-0.687478919296144
chr1	71700000	72700000	-0.765707503119351
chr1	71800000	72800000	-0.747806798707137
chr1	71900000	72900000	-0.76041802592134
chr1	72000000	73000000	-0.692239448774354
chr1	72100000	73100000	-0.693965488702126
chr1	72200000	73200000	-0.771052659024709
chr1	72300000	73300000	-0.835166690535329
chr1	72400000	73400000	-0.943962884692301
chr1	72500000	73500000	-0.861697594586402
chr1	72600000	73600000	-0.90732629525766
chr1	72700000	73700000	-0.92013239794758
chr1	72800000	73800000	-0.828791478544043
chr1	72900000	73900000	-0.899948866534119
chr1	73000000	74000000	-0.863340116453153
chr1	73100000	74100000	-0.862755490026004
chr1	73200000	74200000	-0.874420179215301
chr1	73300000	74300000	-0.929569938842978
chr1	73400000	74400000	-0.86540022862501
chr1	73500000	74500000	-1.44880172421188
chr1	73600000	74600000	-1.39799490375731
chr1	73700000	74700000	-1.42989880306741
chr1	73800000	74800000	-1.32884194923174
chr1	73900000	74900000	-1.35679266032017
chr1	74000000	75000000	-1.38872439898395
chr1	74100000	75100000	-1.33758350628529
chr1	74200000	75200000	-1.41141347222805
chr1	74300000	75300000	-1.44482069663654
chr1	74400000	75400000	-1.42318951883204
chr1	74500000	75500000	-1.18878216089916
chr1	74600000	75600000	-1.04535381077206
chr1	74700000	75700000	-1.18975653827774
chr1	74800000	75800000	-1.12330400105853
chr1	74900000	75900000	-1.15484598877087
chr1	75000000	76000000	-1.08906159603983
chr1	75100000	76100000	-1.13354888321046
chr1	75200000	76200000	-0.866833955339207
chr1	75300000	76300000	-0.912963764376592
chr1	75400000	76400000	-0.931031504910849
chr1	75500000	76500000	-0.971955354811245
chr1	75600000	76600000	-0.875102243380308
chr1	75700000	76700000	-0.913130800498635
chr1	75800000	76800000	-0.987239159978128
chr1	75900000	76900000	-0.942668354746472
chr1	76000000	77000000	-0.928498123726539
chr1	76100000	77100000	-0.676635491040223
chr1	76200000	77200000	-0.693923729671615
chr1	76300000	77300000	-0.638105825555769
chr1	76400000	77400000	-0.62769390728179
chr1	76500000	77500000	-0.700354620370249
chr1	76600000	77600000	-0.608317717124868
chr1	76700000	77700000	-0.652693646880808
chr1	76800000	77800000	-0.743394261149849
chr1	76900000	77900000	-0.643089069863368
chr1	77000000	78000000	-0.604030456659112
chr1	77100000	78100000	-0.678445049029016
chr1	77200000	78200000	-0.755921970303031
chr1	77300000	78300000	-0.697208773405116
chr1	77400000	78400000	-0.7560611670714
chr1	77500000	78500000	-0.677192278113698
chr1	77600000	78600000	-0.763744828685352
chr1	77700000	78700000	-0.690555167877093
chr1	77800000	78800000	-0.682927184970488
chr1	77900000	78900000	-0.471264578989052
chr1	78000000	79000000	-0.365614231797213
chr1	78100000	79100000	-0.466448370803495
chr1	78200000	79200000	-0.432094608370101
chr1	78300000	79300000	-0.404839881123511
chr1	78400000	79400000	-0.514276380414978
chr1	78500000	79500000	-0.409516892540699
chr1	78600000	79600000	-0.334072244084866
chr1	78700000	79700000	-0.501470277725058
chr1	78800000	79800000	-0.408236282271707
chr1	78900000	79900000	-0.395875609240567
chr1	79000000	80000000	-0.40662159975863
chr1	79100000	80100000	-0.475830232991545
chr1	79200000	80200000	-0.364222264113526
chr1	79300000	80300000	-0.874573295660506
chr1	79400000	80400000	-0.892028570413941
chr1	79500000	80500000	-0.914244374645584
chr1	79600000	80600000	-0.795954960885868
chr1	79700000	80700000	-0.849295162524752
chr1	79800000	80800000	-0.803443747024104
chr1	79900000	80900000	-0.788466174747632
chr1	80000000	81000000	-0.813632950468692
chr1	80100000	81100000	-0.772848297336665
chr1	80200000	81200000	-0.939438989720318
chr1	80300000	81300000	-0.887128844167363
chr1	80400000	81400000	-0.698350186905739
chr1	80500000	81500000	-0.903025115115068
chr1	80600000	81600000	-0.856644751894619
chr1	80700000	81700000	-0.828638362098837
chr1	80800000	81800000	-0.844172721448784
chr1	80900000	81900000	-0.855865249991754
chr1	81000000	82000000	-0.818476998007923
chr1	81100000	82100000	-0.636240588859628
chr1	81200000	82200000	-0.634653745700225
chr1	81300000	82300000	-0.651385197258142
chr1	81400000	82400000	-0.713633992072622
chr1	81500000	82500000	-0.665137837972969
chr1	81600000	82600000	-0.630617039417533
chr1	81700000	82700000	-0.638439897799853
chr1	81800000	82800000	-0.652387413990397
chr1	81900000	82900000	-0.63067271812488
chr1	82000000	83000000	-0.676858205869613
chr1	82100000	83100000	-0.64965915733037
chr1	82200000	83200000	-0.701356837102503
chr1	82300000	83300000	-0.761656877159822
chr1	82400000	83400000	-0.703027198322928
chr1	82500000	83500000	-0.620594872094987
chr1	82600000	83600000	-0.697153094697769
chr1	82700000	83700000	-0.665332713448685
chr1	82800000	83800000	-0.754084572960565
chr1	82900000	83900000	-0.617003595471075
chr1	83000000	84000000	-0.674269145977955
chr1	83100000	84100000	-0.674575378868366
chr1	83200000	84200000	-0.681730092762517
chr1	83300000	84300000	-0.688355858936867
chr1	83400000	84400000	-0.700048387479838
chr1	83500000	84500000	-0.73885644650103
chr1	83600000	84600000	-0.555534302559459
chr1	83700000	84700000	-0.617699579312918
chr1	83800000	84800000	-0.636351946274323
chr1	83900000	84900000	-0.643061230509694
chr1	84000000	85000000	-0.594314522226977
chr1	84100000	85100000	-0.654057775210821
chr1	84200000	85200000	-0.630282967173448
chr1	84300000	85300000	-0.608596110661605
chr1	84400000	85400000	-0.60706494620955
chr1	84500000	85500000	-0.553502029741276
chr1	84600000	85600000	-0.348325993165821
chr1	84700000	85700000	-0.412189470493378
chr1	84800000	85800000	-0.34899413765399
chr1	84900000	85900000	-0.408124924857012
chr1	85000000	86000000	-0.386855658650275
chr1	85100000	86100000	-0.442339490522037
chr1	85200000	86200000	-0.409516892540699
chr1	85300000	86300000	-0.420068007583046
chr1	85400000	86400000	-0.341700226991471
chr1	85500000	86500000	-0.3940382118981
chr1	85600000	86600000	-0.394427962849532
chr1	85700000	86700000	-0.400858853548166
chr1	85800000	86800000	-0.400107190998975
chr1	85900000	86900000	-0.338554380026338
chr1	86000000	87000000	-0.375608559766085
chr1	86100000	87100000	-0.372128640556867
chr1	86200000	87200000	-0.369038472299082
chr1	86300000	87300000	-0.321405338163315
chr1	86400000	87400000	-0.428169259502104
chr1	86500000	87500000	-0.396154002777304
chr1	86600000	87600000	-0.402918965720023
chr1	86700000	87700000	-0.239460200624665
chr1	86800000	87800000	-0.356747397652127
chr1	86900000	87900000	-0.23361393635318
chr1	87000000	88000000	-0.2949718718501
chr1	87100000	88100000	-0.167857382975808
chr1	87200000	88200000	-0.241854385040606
chr1	87300000	88300000	-0.239989148344466
chr1	87400000	88400000	-0.18692734024232
chr1	87500000	88500000	-0.257472262451574
chr1	87600000	88600000	-0.230969197754175
chr1	87700000	88700000	-0.200039675822651
chr1	87800000	88800000	-0.223925841274719
chr1	87900000	88900000	-0.293190153214981
chr1	88000000	89000000	-0.235200779512583
chr1	88100000	89100000	-0.252767411680712
chr1	88200000	89200000	-0.248702866044346
chr1	88300000	89300000	-0.229605069424161
chr1	88400000	89400000	-0.156721641506313
chr1	88500000	89500000	-0.208029570327014
chr1	88600000	89600000	-0.224426949640846
chr1	88700000	89700000	-0.315211081970908
chr1	88800000	89800000	-0.261035699721813
chr1	88900000	89900000	-0.16771818620744
chr1	89000000	90000000	-0.244332087517569
chr1	89100000	90100000	-0.192161138732983
chr1	89200000	90200000	-0.214905890684427
chr1	89300000	90300000	-0.277349560974623
chr1	89400000	90400000	-0.314570776836412
chr1	89500000	90500000	-0.24210493922367
chr1	89600000	90600000	-0.23250036220623
chr1	89700000	90700000	-0.218107416356907
chr1	89800000	90800000	-0.202545217653287
chr1	89900000	90900000	-0.318913716009516
chr1	90000000	91000000	-0.202294663470223
chr1	90100000	91100000	-0.221837889749188
chr1	90200000	91200000	-0.254716166437874
chr1	90300000	91300000	-0.290461896554954
chr1	90400000	91400000	-0.189349364011935
chr1	90500000	91500000	-0.167467632024376
chr1	90600000	91600000	-0.170724836404204
chr1	90700000	91700000	-0.210729987633366
chr1	90800000	91800000	-0.166743808828859
chr1	90900000	91900000	-0.194666680563619
chr1	91000000	92000000	-0.198341475248553
chr1	91100000	92100000	-0.231637342242344
chr1	91200000	92200000	-0.18074700372675
chr1	91300000	92300000	-0.179048803152652
chr1	91400000	92400000	-0.220640797541217
chr1	91500000	92500000	-0.232472522852556
chr1	91600000	92600000	-0.148648228940929
chr1	91700000	92700000	-0.19310767675789
chr1	91800000	92800000	-0.221197584614692
chr1	91900000	92900000	-0.222840106481443
chr1	92000000	93000000	-0.199204495212438
chr1	92100000	93100000	-0.239488039978339
chr1	92200000	93200000	-0.18901529176785
chr1	92300000	93300000	-0.18492290677781
chr1	92400000	93400000	-0.241353276674479
chr1	92500000	93500000	-0.206971674887412
chr1	92600000	93600000	-0.321447097193826
chr1	92700000	93700000	-0.0796623105374038
chr1	92800000	93800000	-0.0962267259732784
chr1	92900000	93900000	-0.115352361947137
chr1	93000000	94000000	-0.140045868655743
chr1	93100000	94100000	-0.145418863914775
chr1	93200000	94200000	-0.161036741325742
chr1	93300000	94300000	-0.164795054071697
chr1	93400000	94400000	-0.13227868898077
chr1	93500000	94500000	-0.082195691721714
chr1	93600000	94600000	-0.144472325889868
chr1	93700000	94700000	-0.115519398069179
chr1	93800000	94800000	-0.0852301812721515
chr1	93900000	94900000	-0.138291989374298
chr1	94000000	95000000	-0.218469327954666
chr1	94100000	95100000	-0.132139492212402
chr1	94200000	95200000	-0.0906588552385306
chr1	94300000	95300000	-0.112763302055479
chr1	94400000	95400000	-0.184115565521272
chr1	94500000	95500000	-0.124260955122733
chr1	94600000	95600000	-0.186342713815171
chr1	94700000	95700000	-0.0808315633917008
chr1	94800000	95800000	-0.115519398069179
chr1	94900000	95900000	0.00797597482752618
chr1	95000000	96000000	0.158085769836326
chr1	95100000	96100000	0.234337759548697
chr1	95200000	96200000	0.27300662180152
chr1	95300000	96300000	0.311146536334542
chr1	95400000	96400000	0.29608544599705
chr1	95500000	96500000	0.257472262451574
chr1	95600000	96600000	0.281135713074252
chr1	95700000	96700000	0.312983933677009
chr1	95800000	96800000	0.274008838533775
chr1	95900000	96900000	0.272505513435393
chr1	96000000	97000000	0.325149731232433
chr1	96100000	97100000	0.31715983672807
chr1	96200000	97200000	0.31031135572433
chr1	96300000	97300000	0.31693712189868
chr1	96400000	97400000	0.24023970252753
chr1	96500000	97500000	0.241937903101628
chr1	96600000	97600000	0.227739832728021
chr1	96700000	97700000	0.320778952705656
chr1	96800000	97800000	0.210952702462756
chr1	96900000	97900000	0.303156641830179
chr1	97000000	98000000	0.254966720620937
chr1	97100000	98100000	0.32244931392608
chr1	97200000	98200000	0.263318526723059
chr1	97300000	98300000	0.352320940418002
chr1	97400000	98400000	0.243162834663272
chr1	97500000	98500000	0.243691782383073
chr1	97600000	98600000	0.284615632283469
chr1	97700000	98700000	0.31164764470067
chr1	97800000	98800000	0.238068232940978
chr1	97900000	98900000	0.614511973317275
chr1	98000000	99000000	0.666905636931251
chr1	98100000	99100000	0.680407723463015
chr1	98200000	99200000	0.708107880368385
chr1	98300000	99300000	0.648615181567605
chr1	98400000	99400000	0.654767678729501
chr1	98500000	99500000	0.613565435292368
chr1	98600000	99600000	0.629767939130484
chr1	98700000	99700000	0.61506876039075
chr1	98800000	99800000	0.670970182567617
chr1	98900000	99900000	0.616516406781784
chr1	99000000	100000000	0.600035509406931
chr1	99100000	100100000	0.630213368789264
chr1	99200000	100200000	0.64143262831978
chr1	99300000	100300000	0.672222953482936
chr1	99400000	100400000	0.579503986072548
chr1	99500000	100500000	0.552165740764937
chr1	99600000	100600000	0.549159090568173
chr1	99700000	100700000	0.477194361321558
chr1	99800000	100800000	0.578000660974166
chr1	99900000	100900000	0.558095523097443
chr1	100000000	101000000	0.564415056381382
chr1	100100000	101100000	0.60110732452337
chr1	100200000	101200000	0.570929465141037
chr1	100300000	101300000	0.609960238991619
chr1	100400000	101400000	0.456426203480949
chr1	100500000	101500000	0.549715877641648
chr1	100600000	101600000	0.570205641945519
chr1	100700000	101700000	0.498268752052578
chr1	100800000	101800000	0.562521980331568
chr1	100900000	101900000	0.477723309041359
chr1	101000000	102000000	0.526219463141012
chr1	101100000	102100000	0.548546624787351
chr1	101200000	102200000	0.575244564960466
chr1	101300000	102300000	0.511102694096172
chr1	101400000	102400000	0.540194818685229
chr1	101500000	102500000	0.624130470011552
chr1	101600000	102600000	0.509794244473506
chr1	101700000	102700000	0.11027167990168
chr1	101800000	102800000	0.16135689389299
chr1	101900000	102900000	0.244290328487059
chr1	102000000	103000000	0.133712415694968
chr1	102100000	103100000	0.167425872993866
chr1	102200000	103200000	0.171128507032473
chr1	102300000	103300000	0.181985854965231
chr1	102400000	103400000	0.157765617269078
chr1	102500000	103500000	0.183377822648918
chr1	102600000	103600000	0.128200223667567
chr1	102700000	103700000	0.195376584082299
chr1	102800000	103800000	0.203561354062379
chr1	102900000	103900000	0.187609404407326
chr1	103000000	104000000	0.11898539760156
chr1	103100000	104100000	0.157821295976426
chr1	103200000	104200000	0.199747362609076
chr1	103300000	104300000	0.199830880670098
chr1	103400000	104400000	0.210966622139593
chr1	103500000	104500000	0.108629158034929
chr1	103600000	104600000	-0.215838509032497
chr1	103700000	104700000	-0.273521649844484
chr1	103800000	104800000	-0.278115143200651
chr1	103900000	104900000	-0.253031885540613
chr1	104000000	105000000	-0.305759621398674
chr1	104100000	105100000	-0.166173102078547
chr1	104200000	105200000	-0.268538405536885
chr1	104300000	105300000	-0.341366154747386
chr1	104400000	105400000	-0.40386550374493
chr1	104500000	105500000	-0.400719656779797
chr1	104600000	105600000	-0.373492768886881
chr1	104700000	105700000	-0.395151786045049
chr1	104800000	105800000	-0.382846791721257
chr1	104900000	105900000	-0.325442044446007
chr1	105000000	106000000	-0.393537103531973
chr1	105100000	106100000	-0.369456062604189
chr1	105200000	106200000	-0.422378673937966
chr1	105300000	106300000	-0.368787918116019
chr1	105400000	106400000	-0.49679326630787
chr1	105500000	106500000	-0.353114361997704
chr1	105600000	106600000	-0.436270511421162
chr1	105700000	106700000	-0.387802196675182
chr1	105800000	106800000	-0.336494267854482
chr1	105900000	106900000	-0.401081568377556
chr1	106000000	107000000	-0.338860612916749
chr1	106100000	107100000	-0.392618404860739
chr1	106200000	107200000	-0.370124207092358
chr1	106300000	107300000	-0.39634887825302
chr1	106400000	107400000	-0.367312432371311
chr1	106500000	107500000	-0.351666715606669
chr1	106600000	107600000	-0.342284853418619
chr1	106700000	107700000	-0.399856636815911
chr1	106800000	107800000	-0.396460235667715
chr1	106900000	107900000	-0.411326450529492
chr1	107000000	108000000	-0.405118274660248
chr1	107100000	108100000	-0.354060900022611
chr1	107200000	108200000	-0.321655892346379
chr1	107300000	108300000	-0.400051512291627
chr1	107400000	108400000	-0.756478757376506
chr1	107500000	108500000	-0.761350644269411
chr1	107600000	108600000	-0.763048844843509
chr1	107700000	108700000	-0.763215880965551
chr1	107800000	108800000	-0.707899085215832
chr1	107900000	108900000	-0.698795616564519
chr1	108000000	109000000	-0.91190586893699
chr1	108100000	109100000	-0.908787861325532
chr1	108200000	109200000	-0.835793075992988
chr1	108300000	109300000	-0.95605908386354
chr1	108400000	109400000	-0.920424711161154
chr1	108500000	109500000	-0.938965720707864
chr1	108600000	109600000	-0.878108893577071
chr1	108700000	109700000	-0.947846474529787
chr1	108800000	109800000	-0.857730486687894
chr1	108900000	109900000	-0.882173439213437
chr1	109000000	110000000	-0.882869423055281
chr1	109100000	110100000	-0.9702014755298
chr1	109200000	110200000	-0.983341650463804
chr1	109300000	110300000	-0.875603351746435
chr1	109400000	110400000	-0.911571796692905
chr1	109500000	110500000	-0.756478757376506
chr1	109600000	110600000	-0.685237851325408
chr1	109700000	110700000	-0.759401889512249
chr1	109800000	110800000	-0.74138982768534
chr1	109900000	110900000	-0.71666848162306
chr1	110000000	111000000	-1.01292096374215
chr1	110100000	111100000	-0.920466470191665
chr1	110200000	111200000	-0.972526061561557
chr1	110300000	111300000	-0.956685469321199
chr1	110400000	111400000	-0.922610100424543
chr1	110500000	111500000	-1.03037623849559
chr1	110600000	111600000	-0.94805526968234
chr1	110700000	111700000	-0.976534928490575
chr1	110800000	111800000	-0.928261489220312
chr1	110900000	111900000	-0.930043207855431
chr1	111000000	112000000	-0.964647524471889
chr1	111100000	112100000	-0.890984594651176
chr1	111200000	112200000	-0.880572676377197
chr1	111300000	112300000	-0.945883800095789
chr1	111400000	112400000	-0.80252504835287
chr1	111500000	112500000	-0.822346668168572
chr1	111600000	112600000	-0.866833955339207
chr1	111700000	112700000	-0.84601011879125
chr1	111800000	112800000	-0.794117563543401
chr1	111900000	112900000	-0.79150066429807
chr1	112000000	113000000	-0.836739614017895
chr1	112100000	113100000	-0.824156226157365
chr1	112200000	113200000	-0.855976607406449
chr1	112300000	113300000	-0.815609544579528
chr1	112400000	113400000	-0.806450397220868
chr1	112500000	113500000	-0.774797052093826
chr1	112600000	113600000	-0.803833497975536
chr1	112700000	113700000	-0.865525505716541
chr1	112800000	113800000	-0.819145142496092
chr1	112900000	113900000	-0.829835454306808
chr1	113000000	114000000	-0.846065797498598
chr1	113100000	114100000	-0.799629755570802
chr1	113200000	114200000	-0.910625258667998
chr1	113300000	114300000	-0.808538348746398
chr1	113400000	114400000	-0.813159681456239
chr1	113500000	114500000	-0.781339300207155
chr1	113600000	114600000	-0.825241960950641
chr1	113700000	114700000	-0.842391002813664
chr1	113800000	114800000	-1.35282555242167
chr1	113900000	114900000	-1.39121602113775
chr1	114000000	115000000	-1.30471914927345
chr1	114100000	115100000	-1.32081029569687
chr1	114200000	115200000	-1.326600881261
chr1	114300000	115300000	-1.35972971213275
chr1	114400000	115400000	-1.23755670853555
chr1	114500000	115500000	-1.29721644345837
chr1	114600000	115600000	-1.20865945942221
chr1	114700000	115700000	-1.21511818947452
chr1	114800000	115800000	-1.29134233983321
chr1	114900000	115900000	-1.24487845855174
chr1	115000000	116000000	-1.18399379206728
chr1	115100000	116100000	-1.24468358307603
chr1	115200000	116200000	-1.22419381877216
chr1	115300000	116300000	-1.25601420002124
chr1	115400000	116400000	-1.31422628855303
chr1	115500000	116500000	-1.31177642542974
chr1	115600000	116600000	-1.21166610961897
chr1	115700000	116700000	-1.22914922372608
chr1	115800000	116800000	-1.24298538250193
chr1	115900000	116900000	-1.20581984534749
chr1	116000000	117000000	-1.27845271908227
chr1	116100000	117100000	-1.28836352899012
chr1	116200000	117200000	-1.32079637602003
chr1	116300000	117300000	-1.25000089962771
chr1	116400000	117400000	-1.22694991478586
chr1	116500000	117500000	-1.28073554608352
chr1	116600000	117600000	-1.28474441301254
chr1	116700000	117700000	-1.30579096438988
chr1	116800000	117800000	-1.2860528626352
chr1	116900000	117900000	-1.27477792439734
chr1	117000000	118000000	-1.2210758111607
chr1	117100000	118100000	-1.31698238456673
chr1	117200000	118200000	-1.3121383370275
chr1	117300000	118300000	-1.21500683205982
chr1	117400000	118400000	-1.23608122279084
chr1	117500000	118500000	-1.22689423607851
chr1	117600000	118600000	-1.12781397635367
chr1	117700000	118700000	-1.18594254682444
chr1	117800000	118800000	-1.29217752044343
chr1	117900000	118900000	-1.24434951083194
chr1	118000000	119000000	-1.18235127020053
chr1	118100000	119100000	-1.24446086824664
chr1	118200000	119200000	-1.25217236921426
chr1	118300000	119300000	-1.23713911823044
chr1	118400000	119400000	-1.25874245668127
chr1	118500000	119500000	-1.26689938730767
chr1	118600000	119600000	-1.28427114400008
chr1	118700000	119700000	-1.25793511542473
chr1	118800000	119800000	-1.15378809333127
chr1	118900000	119900000	-1.23744535112086
chr1	119000000	120000000	-1.24919355837117
chr1	119100000	120100000	-1.20916056778834
chr1	119200000	120200000	-1.25258995951937
chr1	119300000	120300000	-1.1790940658207
chr1	119400000	120400000	-1.25117015248201
chr1	119500000	120500000	-1.23079174559283
chr1	119600000	120600000	-1.19911056111212
chr1	119700000	120700000	-1.22494548132135
chr1	119800000	120800000	-1.20698909820179
chr1	119900000	120900000	-1.20751804592159
chr1	120000000	121000000	-1.23992305359782
chr1	120100000	121100000	-1.1917052930349
chr1	120200000	121200000	-1.30116963168004
chr1	120300000	121300000	-1.16852903110152
chr1	120400000	121400000	-1.23601162440666
chr1	120500000	121500000	-1.14489341983251
chr1	120600000	121600000	-1.20527697795085
chr1	120700000	121700000	-1.25625083452747
chr1	120800000	121800000	-1.27749226138053
chr1	120900000	121900000	-1.35395304624545
chr1	121000000	122000000	-1.2933746126514
chr1	121100000	122100000	-1.36210997687186
chr1	121200000	122200000	-1.38986581248458
chr1	121300000	122300000	-0.956434915138136
chr1	121400000	122400000	-1.11812588127521
chr1	121500000	122500000	-1.0731931644458
chr1	121600000	122600000	-0.915789458774477
chr1	121700000	122700000	-0.852454929166721
chr1	121800000	122800000	-0.805183706628712
chr1	121900000	122900000	-0.52404799355446
chr1	122000000	123000000	-0.516113777757445
chr1	122100000	123100000	-0.547600086762444
chr1	122200000	123200000	-0.52627514184836
chr1	122300000	123300000	-0.53022833007003
chr1	122400000	123400000	-0.608345556478542
chr1	122500000	123500000	-0.517088155136026
chr1	122600000	123600000	-0.511659481169647
chr1	122700000	123700000	-0.574465063057601
chr1	122800000	123800000	-0.51600242034275
chr1	122900000	123900000	-0.551943025935547
chr1	123000000	124000000	-0.552917403314128
chr1	123100000	124100000	-0.548268231250613
chr1	123200000	124200000	-0.510183995424938
chr1	123300000	124300000	-0.505005875641623
chr1	123400000	124400000	-0.65490687549787
chr1	123500000	124500000	-0.611087732815405
chr1	123600000	124600000	-0.585197133898828
chr1	123700000	124700000	-0.60986280125376
chr1	123800000	124800000	-0.619300342149158
chr1	123900000	124900000	-0.627902702434343
chr1	124000000	125000000	-0.0642671479558262
chr1	124100000	125100000	-0.0517672781563174
chr1	124200000	125200000	-0.0329617947497068
chr1	124300000	125300000	0.0262803498680095
chr1	124400000	125400000	0.00172603992777181
chr1	124500000	125500000	-0.0689024003425037
chr1	124600000	125600000	-0.0528390932727564
chr1	124700000	125700000	-0.00579058556413768
chr1	124800000	125800000	0.00141980703736068
chr1	124900000	125900000	0.028034229149455
chr1	125000000	126000000	-0.0521987881382604
chr1	133900000	134900000	0.701078443565766
chr1	134000000	135000000	0.658484232444945
chr1	134100000	135100000	0.648601261890768
chr1	134200000	135200000	0.621819803656631
chr1	134300000	135300000	0.623824237121141
chr1	134400000	135400000	0.651134643075078
chr1	134500000	135500000	0.890330369839843
chr1	134600000	135600000	0.909066254862269
chr1	134700000	135700000	0.788688889577022
chr1	134800000	135800000	0.86819808366922
chr1	134900000	135900000	0.770203558737659
chr1	135000000	136000000	0.817975889641795
chr1	135100000	136100000	0.774936248862195
chr1	135200000	136200000	0.85672826995564
chr1	135300000	136300000	0.828861076928227
chr1	135400000	136400000	0.834930056029102
chr1	135500000	136500000	0.81391134400543
chr1	135600000	136600000	0.833092658686636
chr1	135700000	136700000	0.783288054964317
chr1	135800000	136800000	0.826856643463718
chr1	135900000	136900000	0.8068401481723
chr1	136000000	137000000	0.815358990396464
chr1	136100000	137100000	0.775437357228322
chr1	136200000	137200000	0.820453592118758
chr1	136300000	137300000	0.799267843973043
chr1	136400000	137400000	0.791639861066438
chr1	136500000	137500000	0.787046367710271
chr1	136600000	137600000	0.761462001684105
chr1	136700000	137700000	0.811127408638056
chr1	136800000	137800000	0.787436118661704
chr1	136900000	137900000	0.80594928885474
chr1	137000000	138000000	0.824907888706556
chr1	137100000	138100000	0.873209167330493
chr1	137200000	138200000	0.892947269085174
chr1	137300000	138300000	0.836433381127484
chr1	137400000	138400000	0.899294641722787
chr1	137500000	138500000	0.825102764182273
chr1	137600000	138600000	0.744229441760061
chr1	137700000	138700000	0.800492775534687
chr1	137800000	138800000	0.80021438199795
chr1	137900000	138900000	0.831004707161105
chr1	138000000	139000000	0.80639471851352
chr1	138100000	139100000	0.725549235444982
chr1	138200000	139200000	0.84779183742637
chr1	138300000	139300000	0.782870464659211
chr1	138400000	139400000	0.83751911592076
chr1	138500000	139500000	0.838549172006688
chr1	138600000	139600000	0.849768431537205
chr1	138700000	139700000	0.742781795369027
chr1	138800000	139800000	0.81026438867417
chr1	138900000	139900000	0.829195149172312
chr1	139000000	140000000	0.833955678650521
chr1	139100000	140100000	0.84094335642263
chr1	139200000	140200000	0.898904890771354
chr1	139300000	140300000	0.827831020842299
chr1	139400000	140400000	0.80252504835287
chr1	139500000	140500000	0.789607588248255
chr1	139600000	140600000	0.79656742666669
chr1	139700000	140700000	0.823376724254501
chr1	139800000	140800000	0.83133877940519
chr1	139900000	140900000	0.826021462853506
chr1	140000000	141000000	0.859345169200971
chr1	140100000	141100000	0.876633407832363
chr1	140200000	141200000	0.766389567284357
chr1	140300000	141300000	0.805810092086371
chr1	140400000	141400000	0.82880539822088
chr1	140500000	141500000	0.831617172941927
chr1	140600000	141600000	0.809540565478652
chr1	140700000	141700000	0.806339039806172
chr1	140800000	141800000	0.777302593924463
chr1	140900000	141900000	0.795064101568308
chr1	141000000	142000000	0.767781534968044
chr1	141100000	142100000	0.81897810637405
chr1	141200000	142200000	0.796873659557101
chr1	141300000	142300000	0.865358469594499
chr1	141400000	142400000	0.832786425796224
chr1	141500000	142500000	0.78852185345498
chr1	141600000	142600000	0.900547412638105
chr1	141700000	142700000	0.821455808851013
chr1	141800000	142800000	0.792196648139913
chr1	141900000	142900000	0.836015790822378
chr1	142000000	143000000	0.797625322106292
chr1	142100000	143100000	0.749073489299292
chr1	142200000	143200000	0.806645272696584
chr1	142300000	143300000	0.842335324106317
chr1	142400000	143400000	0.745203819138642
chr1	142500000	143500000	0.775687911411386
chr1	142600000	143600000	0.811099569284382
chr1	142700000	143700000	0.760849535903283
chr1	142800000	143800000	0.781088746024091
chr1	142900000	143900000	0.903721098956911
chr1	143000000	144000000	0.828499165330469
chr1	143100000	144100000	0.803749979914515
chr1	143200000	144200000	0.787380439954356
chr1	143300000	144300000	0.827524787951888
chr1	143400000	144400000	0.871733681585785
chr1	143500000	144500000	0.866165810851037
chr1	143600000	144600000	0.814440291725231
chr1	143700000	144700000	0.846706102633094
chr1	143800000	144800000	0.845509010425123
chr1	143900000	144900000	0.800743329717751
chr1	144000000	145000000	0.812240982785005
chr1	144100000	145100000	0.783956199452487
chr1	144200000	145200000	0.80937352935661
chr1	144300000	145300000	0.84325402277755
chr1	144400000	145400000	0.768895109114994
chr1	144500000	145500000	0.809290011295589
chr1	144600000	145600000	0.818254283178533
chr1	144700000	145700000	0.86477384316735
chr1	144800000	145800000	0.805921449501066
chr1	144900000	145900000	0.772903976044012
chr1	145000000	146000000	0.774685694679131
chr1	145100000	146100000	0.761629037806148
chr1	145200000	146200000	0.808677545514767
chr1	145300000	146300000	0.779418384803667
chr1	145400000	146400000	0.821400130143665
chr1	145500000	146500000	0.813855665298082
chr1	145600000	146600000	0.841444464788757
chr1	145700000	146700000	0.84823726708515
chr1	145800000	146800000	0.817948050288122
chr1	145900000	146900000	0.808594027453745
chr1	146000000	147000000	0.852246134014168
chr1	146100000	147100000	0.769813807786227
chr1	146200000	147200000	0.75308235622831
chr1	146300000	147300000	0.816305528421371
chr1	146400000	147400000	0.833593767052763
chr1	146500000	147500000	0.756673632852222
chr1	146600000	147600000	0.799685434278149
chr1	146700000	147700000	0.770231398091333
chr1	146800000	147800000	0.81391134400543
chr1	146900000	147900000	0.864551128337961
chr1	147000000	148000000	0.776829324912009
chr1	147100000	148100000	0.811879071187247
chr1	147200000	148200000	0.757119062511002
chr1	147300000	148300000	0.806339039806172
chr1	147400000	148400000	0.760097873354092
chr1	147500000	148500000	0.819367857325482
chr1	147600000	148600000	0.855865249991754
chr1	147700000	148700000	0.806895826879647
chr1	147800000	148800000	0.784290271696571
chr1	147900000	148900000	0.782063123402672
chr1	148000000	149000000	0.872123432537217
chr1	148100000	149100000	0.794340278372791
chr1	148200000	149200000	0.822931294595721
chr1	148300000	149300000	0.796985016971796
chr1	148400000	149400000	0.821316612082644
chr1	148500000	149500000	0.763160202258204
chr1	148600000	149600000	0.818282122532207
chr1	148700000	149700000	0.774991927569543
chr1	148800000	149800000	0.884623302336726
chr1	148900000	149900000	0.725465717383961
chr1	149000000	150000000	0.793059668103799
chr1	149100000	150100000	0.780253565413879
chr1	149200000	150200000	0.846984496169831
chr1	149300000	150300000	0.841193910605694
chr1	149400000	150400000	0.741459426069524
chr1	149500000	150500000	0.794604752232692
chr1	149600000	150600000	0.752678685600041
chr1	149700000	150700000	0.865093995734598
chr1	149800000	150800000	0.87984885318168
chr1	149900000	150900000	0.869771007151787
chr1	150000000	151000000	0.788702809253859
chr1	150100000	151100000	0.795272896720861
chr1	150200000	151200000	0.799031209466816
chr1	150300000	151300000	0.804821795030954
chr1	150400000	151400000	0.782856544982374
chr1	150500000	151500000	0.769187422328568
chr1	150600000	151600000	0.866736517601349
chr1	150700000	151700000	0.767127310156711
chr1	150800000	151800000	0.780824272164191
chr1	150900000	151900000	0.753736581039643
chr1	151000000	152000000	0.800339659089482
chr1	151100000	152100000	0.751787826282481
chr1	151200000	152200000	0.812895207596338
chr1	151300000	152300000	0.474925453997148
chr1	151400000	152400000	0.559724125287357
chr1	151500000	152500000	0.498282671729415
chr1	151600000	152600000	0.493215909360795
chr1	151700000	152700000	0.458054805670862
chr1	151800000	152800000	0.433751049913688
chr1	151900000	152900000	0.4478377628726
chr1	152000000	153000000	0.537731035885103
chr1	152100000	153100000	0.626580333134841
chr1	152200000	153200000	0.767628418522839
chr1	152300000	153300000	0.751231039209006
chr1	152400000	153400000	0.737979506860307
chr1	152500000	153500000	0.80590752982423
chr1	152600000	153600000	0.761225367177879
chr1	152700000	153700000	0.783580368177891
chr1	152800000	153800000	0.721442930778106
chr1	152900000	153900000	0.777956818735796
chr1	153000000	154000000	0.760946973641141
chr1	153100000	154100000	0.974975924684846
chr1	153200000	154200000	0.964146416105761
chr1	153300000	154300000	0.926451931231519
chr1	153400000	154400000	1.04666226039472
chr1	153500000	154500000	0.990621641449487
chr1	153600000	154600000	0.98900695893641
chr1	153700000	154700000	1.00170170421163
chr1	153800000	154800000	0.987058204179248
chr1	153900000	154900000	1.00571057114065
chr1	154000000	155000000	1.04339113633806
chr1	154100000	155100000	1.03462173993083
chr1	154200000	155200000	1.06850223335177
chr1	154300000	155300000	0.951549108568394
chr1	154400000	155400000	1.03570747472411
chr1	154500000	155500000	1.05700458028452
chr1	154600000	155600000	1.02301272944888
chr1	154700000	155700000	0.977495386192319
chr1	154800000	155800000	1.08155889022476
chr1	154900000	155900000	1.06154239493334
chr1	155000000	156000000	1.11580129524345
chr1	155100000	156100000	1.08097426379761
chr1	155200000	156200000	1.02629777318238
chr1	155300000	156300000	1.10099075908902
chr1	155400000	156400000	1.00600288435423
chr1	155500000	156500000	1.06040098143271
chr1	155600000	156600000	1.02273433591214
chr1	155700000	156700000	1.34171765030584
chr1	155800000	156800000	1.3847016123781
chr1	155900000	156900000	1.1434179340878
chr1	156000000	157000000	1.14091239225717
chr1	156100000	157100000	1.05811815443147
chr1	156200000	157200000	1.13528884281507
chr1	156300000	157300000	1.07239974286609
chr1	156400000	157400000	1.06975500426709
chr1	156500000	157500000	1.13495477057099
chr1	156600000	157600000	1.09973798817371
chr1	156700000	157700000	0.924517096151194
chr1	156800000	157800000	0.915914735866009
chr1	156900000	157900000	0.941471262538501
chr1	157000000	158000000	0.911321242509842
chr1	157100000	158100000	0.932117239704125
chr1	157200000	158200000	0.948793012554694
chr1	157300000	158300000	0.835459003748903
chr1	157400000	158400000	0.916471522939484
chr1	157500000	158500000	0.862101265214671
chr1	157600000	158600000	0.903247829944458
chr1	157700000	158700000	0.987698509313744
chr1	157800000	158800000	0.981657369566543
chr1	157900000	158900000	1.0410665503063
chr1	158000000	159000000	0.997971230819354
chr1	158100000	159100000	1.02116141242958
chr1	158200000	159200000	0.986334380983731
chr1	158300000	159300000	0.945382691729661
chr1	158400000	159400000	0.954207766844236
chr1	158500000	159500000	0.939592106165524
chr1	158600000	159600000	0.979430221272644
chr1	158700000	159700000	0.965065114776995
chr1	158800000	159800000	0.98260390759145
chr1	158900000	159900000	0.959803476932658
chr1	159000000	160000000	0.988422332509262
chr1	159100000	160100000	0.880795391206587
chr1	159200000	160200000	0.9947418657932
chr1	159300000	160300000	0.954931590039754
chr1	159400000	160400000	0.964981596715973
chr1	159500000	160500000	0.962336858116968
chr1	159600000	160600000	0.941540860922685
chr1	159700000	160700000	1.01576057781687
chr1	159800000	160800000	0.967904728851716
chr1	159900000	160900000	0.92146868692392
chr1	160000000	161000000	0.947554161316213
chr1	160100000	161100000	0.906630311415817
chr1	160200000	161200000	1.01481403979197
chr1	160300000	161300000	0.960026191762048
chr1	160400000	161400000	0.672598784757531
chr1	160500000	161500000	0.686379264826032
chr1	160600000	161600000	0.728305331458682
chr1	160700000	161700000	0.680143249603114
chr1	160800000	161800000	0.723433444565778
chr1	160900000	161900000	0.651552233380184
chr1	161000000	162000000	0.67527136271021
chr1	161100000	162100000	0.631090308429986
chr1	161200000	162200000	0.630366485234469
chr1	161300000	162300000	0.737046888512237
chr1	161400000	162400000	0.786545259344144
chr1	161500000	162500000	0.759596764987965
chr1	161600000	162600000	0.72813829533664
chr1	161700000	162700000	0.723851034870884
chr1	161800000	162800000	0.748767256408881
chr1	161900000	162900000	0.715888979720195
chr1	162000000	163000000	0.757759367645498
chr1	162100000	163100000	0.765081117661692
chr1	162200000	163200000	0.727414472141123
chr1	162300000	163300000	0.715276513939373
chr1	162400000	163400000	0.78100522796307
chr1	162500000	163500000	0.739691627111242
chr1	162600000	163600000	0.756590114791201
chr1	162700000	163700000	0.71555490747611
chr1	162800000	163800000	0.745259497845989
chr1	162900000	163900000	0.77229151026319
chr1	163000000	164000000	0.756784990266917
chr1	163100000	164100000	0.708567229704002
chr1	163200000	164200000	0.783148858195948
chr1	163300000	164300000	0.733622648010367
chr1	163400000	164400000	0.539443156136038
chr1	163500000	164500000	0.490083982072499
chr1	163600000	164600000	0.488163066669011
chr1	163700000	164700000	0.500133988748719
chr1	163800000	164800000	0.731172784887078
chr1	163900000	164900000	0.698823455918193
chr1	164000000	165000000	0.772430707031559
chr1	164100000	165100000	0.748655898994186
chr1	164200000	165200000	0.727832062446229
chr1	164300000	165300000	0.713745349487317
chr1	164400000	165400000	0.783371573025338
chr1	164500000	165500000	0.748182629981732
chr1	164600000	165600000	0.795203298336677
chr1	164700000	165700000	0.777831541644264
chr1	164800000	165800000	0.731840929375247
chr1	164900000	165900000	0.761211447501042
chr1	165000000	166000000	0.752525569154835
chr1	165100000	166100000	0.707481494910726
chr1	165200000	166200000	0.782759107244516
chr1	165300000	166300000	0.773989710837288
chr1	165400000	166400000	0.72084438467412
chr1	165500000	166500000	0.777553148107527
chr1	165600000	166600000	0.731896608082595
chr1	165700000	166700000	0.727609347616839
chr1	165800000	166800000	0.762436379062686
chr1	165900000	166900000	0.753444267826069
chr1	166000000	167000000	0.699797833296774
chr1	166100000	167100000	1.00281527835858
chr1	166200000	167200000	0.990983553047246
chr1	166300000	167300000	0.982436871469408
chr1	166400000	167400000	0.982241995993692
chr1	166500000	167500000	0.947080892303759
chr1	166600000	167600000	0.962754448422074
chr1	166700000	167700000	0.929764814318694
chr1	166800000	167800000	0.991261946583983
chr1	166900000	167900000	1.23737575273667
chr1	167000000	168000000	1.32061542022115
chr1	167100000	168100000	1.03721079982249
chr1	167200000	168200000	1.07835736455228
chr1	167300000	168300000	1.0528843559408
chr1	167400000	168400000	1.20794955590353
chr1	167500000	168500000	1.09586831801306
chr1	167600000	168600000	1.12955393595828
chr1	167700000	168700000	1.14436447211271
chr1	167800000	168800000	1.13885228008531
chr1	167900000	168900000	1.1263524102858
chr1	168000000	169000000	1.13464853768058
chr1	168100000	169100000	1.08242191018864
chr1	168200000	169200000	1.1495704312497
chr1	168300000	169300000	1.1252945148462
chr1	168400000	169400000	1.10319006802925
chr1	168500000	169500000	0.886655575154909
chr1	168600000	169600000	0.801077401961836
chr1	168700000	169700000	0.836600417249527
chr1	168800000	169800000	0.830113847843545
chr1	168900000	169900000	0.867557778534724
chr1	169000000	170000000	0.886683414508583
chr1	169100000	170100000	0.836349863066463
chr1	169200000	170200000	0.820203037935694
chr1	169300000	170300000	0.848098070316781
chr1	169400000	170400000	0.822235310753877
chr1	169500000	170500000	0.907813483946951
chr1	169600000	170600000	1.04808206743208
chr1	169700000	170700000	1.00710253882434
chr1	169800000	170800000	1.09671741830011
chr1	169900000	170900000	1.03652873565748
chr1	170000000	171000000	1.10428972249936
chr1	170100000	171100000	1.12647768737733
chr1	170200000	171200000	1.15799183573601
chr1	170300000	171300000	1.09048140307719
chr1	170400000	171400000	1.14616011042467
chr1	170500000	171500000	1.15955083954173
chr1	170600000	171600000	1.18368755917687
chr1	170700000	171700000	1.13424486705231
chr1	170800000	171800000	1.13112685944085
chr1	170900000	171900000	1.18438354301871
chr1	171000000	172000000	1.13271370260025
chr1	171100000	172100000	1.12447325391282
chr1	171200000	172200000	1.17547494984311
chr1	171300000	172300000	1.23800213819433
chr1	171400000	172400000	1.2319888378008
chr1	171500000	172500000	1.19009061052183
chr1	171600000	172600000	1.22527955356543
chr1	171700000	172700000	1.24412679600255
chr1	171800000	172800000	1.22694991478586
chr1	171900000	172900000	1.41737109391423
chr1	172000000	173000000	1.44159133161038
chr1	172100000	173100000	1.38939254347212
chr1	172200000	173200000	1.38741594936129
chr1	172300000	173300000	1.39273326591297
chr1	172400000	173400000	1.39866304824548
chr1	172500000	173500000	1.36817895597273
chr1	172600000	173600000	1.41753813003627
chr1	172700000	173700000	1.43151348558049
chr1	172800000	173800000	1.36968228107112
chr1	172900000	173900000	1.15192285663513
chr1	173000000	174000000	1.17555846790413
chr1	173100000	174100000	1.18945030538733
chr1	173200000	174200000	1.20092011910091
chr1	173300000	174300000	1.21620392426779
chr1	173400000	174400000	1.21865378739108
chr1	173500000	174500000	1.21305807730266
chr1	173600000	174600000	1.17550278919679
chr1	173700000	174700000	1.26954412590668
chr1	173800000	174800000	1.47509599375673
chr1	173900000	174900000	1.46880429982646
chr1	174000000	175000000	1.45514909684949
chr1	174100000	175100000	1.37357979058544
chr1	174200000	175200000	1.40974311100763
chr1	174300000	175300000	1.37438713184198
chr1	174400000	175400000	1.39573991610974
chr1	174500000	175500000	1.42474852263777
chr1	174600000	175600000	1.65701225033777
chr1	174700000	175700000	1.62288120273377
chr1	174800000	175800000	1.69498512874875
chr1	174900000	175900000	1.70642710310866
chr1	175000000	176000000	1.69548623711488
chr1	175100000	176100000	1.68123248803393
chr1	175200000	176200000	1.72151603279983
chr1	175300000	176300000	1.53914042688316
chr1	175400000	176400000	1.50809954753694
chr1	175500000	176500000	1.25871461732759
chr1	175600000	176600000	1.23388191385062
chr1	175700000	176700000	1.17642148786802
chr1	175800000	176800000	1.27747834170369
chr1	175900000	176900000	1.29735564022674
chr1	176000000	177000000	1.35022257285317
chr1	176100000	177100000	1.48688596003756
chr1	176200000	177200000	1.58081593933275
chr1	176300000	177300000	1.59014212281345
chr1	176400000	177400000	1.5808716180401
chr1	176500000	177500000	1.57424585186575
chr1	176600000	177600000	1.61795363713352
chr1	176700000	177700000	1.54635081948466
chr1	176800000	177800000	1.62978536244486
chr1	176900000	177900000	1.55537077007495
chr1	177000000	178000000	1.58863879771507
chr1	177100000	178100000	1.63638328926553
chr1	177200000	178200000	1.91527793436905
chr1	177300000	178300000	1.89141960827066
chr1	177400000	178400000	1.89192071663678
chr1	177500000	178500000	1.92722101709508
chr1	177600000	178600000	1.89072362442881
chr1	177700000	178700000	1.90041171950727
chr1	177800000	178800000	1.89979925372645
chr1	177900000	178900000	1.83866403305892
chr1	178000000	179000000	1.88448760920589
chr1	178100000	179100000	1.90728803986469
chr1	178200000	179200000	1.92833459124203
chr1	178300000	179300000	1.85709368519094
chr1	178400000	179400000	2.1790836497814
chr1	178500000	179500000	2.19400554335052
chr1	178600000	179600000	2.17810927240282
chr1	178700000	179700000	2.11555424469793
chr1	178800000	179800000	2.20486289128328
chr1	178900000	179900000	2.16059831894204
chr1	179000000	180000000	2.16775303283619
chr1	179100000	180100000	2.17618835699933
chr1	179200000	180200000	2.20594862607656
chr1	179300000	180300000	2.16290898529696
chr1	179400000	180400000	2.21360444833684
chr1	179500000	180500000	2.27468399029702
chr1	179600000	180600000	2.32654870619119
chr1	179700000	180700000	2.26535780681632
chr1	179800000	180800000	2.26438342943774
chr1	179900000	180900000	2.23994047691219
chr1	180000000	181000000	2.29826392285868
chr1	180100000	181100000	2.28921613291471
chr1	180200000	181200000	2.27256819941781
chr1	180300000	181300000	2.27192789428332
chr1	180400000	181400000	2.27423856063824
chr1	180500000	181500000	2.33075244859593
chr1	180600000	181600000	2.56607850520004
chr1	180700000	181700000	2.55789373521996
chr1	180800000	181800000	2.50850672180275
chr1	180900000	181900000	2.59079985126232
chr1	181000000	182000000	2.54311103841921
chr1	181100000	182100000	2.55675232171934
chr1	181200000	182200000	2.52462570757985
chr1	181300000	182300000	2.47767463760909
chr1	181400000	182400000	2.36731943964638
chr1	181500000	182500000	2.38794840071863
chr1	181600000	182600000	2.3498084861856
chr1	181700000	182700000	2.39724674484565
chr1	181800000	182800000	2.48939500550573
chr1	181900000	182900000	2.45231298641231
chr1	182000000	183000000	2.4358877677448
chr1	182100000	183100000	2.40081018211589
chr1	182200000	183200000	2.40200727432386
chr1	182300000	183300000	2.4469121517996
chr1	182400000	183400000	2.36990849953804
chr1	182500000	183500000	2.38524798341227
chr1	182600000	183600000	2.40963525723047
chr1	182700000	183700000	2.43199025823048
chr1	182800000	183800000	2.37013121436743
chr1	182900000	183900000	2.41595479051441
chr1	183000000	184000000	2.38385601572859
chr1	183100000	184100000	2.42088235611466
chr1	183200000	184200000	2.42842682096024
chr1	183300000	184300000	2.78986514970639
chr1	183400000	184400000	2.78655226661922
chr1	183500000	184500000	2.8387232154038
chr1	183600000	184600000	2.78852886073005
chr1	183700000	184700000	2.83521545684091
chr1	183800000	184800000	2.80835048054576
chr1	183900000	184900000	3.11488960384729
chr1	184000000	185000000	3.1009977663641
chr1	184100000	185100000	3.03649398390205
chr1	184200000	185200000	3.24503858227202
chr1	184300000	185300000	3.26079565645136
chr1	184400000	185400000	3.27833444926582
chr1	184500000	185500000	3.02324245155335
chr1	184600000	185600000	3.21996924428882
chr1	184700000	185700000	3.19633363301982
chr1	184800000	185800000	3.19215772996876
chr1	184900000	185900000	3.17035951604222
chr1	185000000	186000000	3.18639498375829
chr1	185100000	186100000	3.27472925296507
chr1	185200000	186200000	3.21089361499118
chr1	185300000	186300000	3.17150092954284
chr1	185400000	186400000	3.31463696645637
chr1	185500000	186500000	3.35720333822352
chr1	185600000	186600000	3.30235981148625
chr1	185700000	186700000	3.31653004250618
chr1	185800000	186800000	3.29528861565312
chr1	185900000	186900000	3.29526077629945
chr1	186000000	187000000	3.05972592454278
chr1	186100000	187100000	3.04831178953655
chr1	186200000	187200000	3.09179685997493
chr1	186300000	187300000	3.02295013833977
chr1	186400000	187400000	3.118327764026
chr1	186500000	187500000	3.09758744553907
chr1	186600000	187600000	3.09561085142823
chr1	186700000	187700000	3.07375695879435
chr1	186800000	187800000	3.23097970866679
chr1	186900000	187900000	3.21113024949741
chr1	187000000	188000000	3.08556084475201
chr1	187100000	188100000	2.98464318768471
chr1	187200000	188200000	3.05087301007453
chr1	187300000	188300000	3.09154630579186
chr1	187400000	188400000	3.05830611750542
chr1	187500000	188500000	3.09126791225513
chr1	187600000	188600000	3.06682495972958
chr1	187700000	188700000	3.12729203590894
chr1	187800000	188800000	3.01078434078435
chr1	187900000	188900000	3.0786845243946
chr1	188000000	189000000	3.04586192641326
chr1	188100000	189100000	3.08024352820033
chr1	188200000	189200000	3.06621249394876
chr1	188300000	189300000	3.01554487026256
chr1	188400000	189400000	3.0405167705079
chr1	188500000	189500000	3.05808340267603
chr1	188600000	189600000	3.08614547117916
chr1	188700000	189700000	3.05527162795498
chr1	188800000	189800000	3.14424620229625
chr1	188900000	189900000	3.05518810989396
chr1	189000000	190000000	3.03536649007826
chr1	189100000	190100000	3.06665792360754
chr1	189200000	190200000	3.08416887706832
chr1	189300000	190300000	3.07617898256396
chr1	189400000	190400000	3.03684197582297
chr1	189500000	190500000	3.09343938184168
chr1	189600000	190600000	3.06576706428998
chr1	189700000	190700000	3.06306664698363
chr1	189800000	190800000	3.07821125538214
chr1	189900000	190900000	3.04511026386407
chr1	190000000	191000000	3.03959807183667
chr1	190100000	191100000	2.99817311357014
chr1	190200000	191200000	3.09750392747804
chr1	190300000	191300000	3.00243253468223
chr1	190400000	191400000	3.05421373251538
chr1	190500000	191500000	3.06891291125511
chr1	190600000	191600000	3.0978658390758
chr1	190700000	191700000	3.00349043012183
chr1	190800000	191800000	3.04956456045187
chr1	190900000	191900000	3.06763230098612
chr1	191000000	192000000	3.06328936181302
chr1	191100000	192100000	3.0952211004768
chr1	191200000	192200000	2.99956508125383
chr1	191300000	192300000	3.09984243318664
chr1	191400000	192400000	3.06554434946059
chr1	191500000	192500000	2.73840410444049
chr1	191600000	192600000	2.70168399694482
chr1	191700000	192700000	2.75137724325245
chr1	191800000	192800000	2.76323680791746
chr1	191900000	192900000	2.7083932811802
chr1	192000000	193000000	2.68684562143672
chr1	192100000	193100000	2.74516906738321
chr1	192200000	193200000	2.70185103306687
chr1	192300000	193300000	2.66869436284144
chr1	192400000	193400000	2.72476282114035
chr1	192500000	193500000	2.70199022983524
chr1	192600000	193600000	2.71891655686887
chr1	192700000	193700000	2.7492057736659
chr1	192800000	193800000	2.70675075931345
chr1	192900000	193900000	2.75432821474187
chr1	193000000	194000000	2.75597073660862
chr1	193100000	194100000	2.7695563412014
chr1	193200000	194200000	2.71128857396226
chr1	193300000	194300000	2.7651020446136
chr1	193400000	194400000	2.75137724325245
chr1	193500000	194500000	2.73122155119266
chr1	193600000	194600000	2.78478446766094
chr1	193700000	194700000	2.73467363104821
chr1	193800000	194800000	2.68609395888753
chr1	193900000	194900000	2.74472363772443
chr1	194000000	195000000	2.74174482688134
chr1	194100000	195100000	2.7198352555401
chr1	194200000	195200000	2.79068641063977
chr1	194300000	195300000	2.788960370712
chr1	194400000	195400000	2.71351572225616
chr1	194500000	195500000	2.29536863007661
chr1	194600000	195600000	2.29659356163825
chr1	194700000	195700000	2.33398181362208
chr1	194800000	195800000	2.25180004157721
chr1	194900000	195900000	2.18167270967306
chr1	195000000	196000000	2.21391068122725
chr1	195100000	196100000	2.25043591324719
chr1	195200000	196200000	2.23401069457969
chr1	195300000	196300000	2.2254083342945
chr1	195400000	196400000	2.19726274773035
chr1	195500000	196500000	2.22925016510148
chr1	195600000	196600000	2.23804740086238
chr1	195700000	196700000	2.16747463929945
chr1	195800000	196800000	2.01029364845752
chr1	195900000	196900000	2.00820569693199
chr1	196000000	197000000	1.96872949342263
chr1	196100000	197100000	1.99681940127943
chr1	196200000	197200000	1.9903885105808
chr1	196300000	197300000	1.97145775008265
chr1	196400000	197400000	2.00940278913996
chr1	196500000	197500000	2.07162374460077
chr1	196600000	197600000	2.03195266561569
chr1	196700000	197700000	2.05569963429939
chr1	196800000	197800000	2.08902334064685
chr1	196900000	197900000	2.00531040414992
chr1	197000000	198000000	2.14623321244639
chr1	197100000	198100000	2.07446335867549
chr1	197200000	198200000	2.0031110952097
chr1	197300000	198300000	1.77279612226685
chr1	197400000	198400000	1.77282396162053
chr1	197500000	198500000	1.7551459720377
chr1	197600000	198600000	1.76146550532164
chr1	197700000	198700000	1.7481582942656
chr1	197800000	198800000	1.76825830761803
chr1	197900000	198900000	1.84643121273389
chr1	198000000	199000000	1.80834697690822
chr1	198100000	199100000	1.77107008233908
chr1	198200000	199200000	1.77176606618093
chr1	198300000	199300000	1.84765614429554
chr1	198400000	199400000	1.82752829158942
chr1	198500000	199500000	1.84214395226814
chr1	198600000	199600000	1.78315236183349
chr1	198700000	199700000	1.80238935522204
chr1	198800000	199800000	1.81171553870274
chr1	198900000	199900000	1.83028438760312
chr1	199000000	200000000	1.8655011700004
chr1	199100000	200100000	1.77608116600036
chr1	199200000	200200000	1.78794073066537
chr1	199300000	200300000	1.86962139434412
chr1	199400000	200400000	1.80180472879489
chr1	199500000	200500000	1.81021221360436
chr1	199600000	200600000	1.80865320979863
chr1	199700000	200700000	1.86661474414735
chr1	199800000	200800000	1.81586360240013
chr1	199900000	200900000	1.82758397029677
chr1	200000000	201000000	1.82457732010001
chr1	200100000	201100000	1.8479066984786
chr1	200200000	201200000	1.84512276311123
chr1	200300000	201300000	1.75085871157195
chr1	200400000	201400000	1.7800621935757
chr1	200500000	201500000	1.80553520218717
chr1	200600000	201600000	1.78574142172514
chr1	200700000	201700000	1.79498408714482
chr1	200800000	201800000	1.85934867283851
chr1	200900000	201900000	1.81558520886339
chr1	201000000	202000000	1.82201609956202
chr1	201100000	202100000	1.86229964432792
chr1	201200000	202200000	1.78368130955329
chr1	201300000	202300000	1.8479066984786
chr1	201400000	202400000	1.84915946939392
chr1	201500000	202500000	1.89765562349357
chr1	201600000	202600000	1.88200990672893
chr1	201700000	202700000	1.79378699493685
chr1	201800000	202800000	1.8694265188684
chr1	201900000	202900000	1.79821345217098
chr1	202000000	203000000	1.80030140369651
chr1	202100000	203100000	1.58635597071383
chr1	202200000	203200000	1.60818202399404
chr1	202300000	203300000	1.63092677594548
chr1	202400000	203400000	1.64128301551211
chr1	202500000	203500000	1.64715711913727
chr1	202600000	203600000	1.5693182862655
chr1	202700000	203700000	1.58268117602889
chr1	202800000	203800000	1.57179598874246
chr1	202900000	203900000	1.57527590795168
chr1	203000000	204000000	1.56606108188567
chr1	203100000	204100000	1.57310443836513
chr1	203200000	204200000	1.62959048696914
chr1	203300000	204300000	1.57953532906376
chr1	203400000	204400000	1.54022616167644
chr1	203500000	204500000	1.623799901405
chr1	203600000	204600000	1.6338777474349
chr1	203700000	204700000	1.63958481493801
chr1	203800000	204800000	1.60063755914845
chr1	203900000	204900000	1.61199601544734
chr1	204000000	205000000	1.61592136431534
chr1	204100000	205100000	1.15462327394148
chr1	204200000	205200000	1.16108200399379
chr1	204300000	205300000	1.15760208478457
chr1	204400000	205400000	1.10420620443834
chr1	204500000	205500000	1.14863781290163
chr1	204600000	205600000	1.14894404579204
chr1	204700000	205700000	1.18424434625034
chr1	204800000	205800000	1.04772015583433
chr1	204900000	205900000	1.05913429084056
chr1	205000000	206000000	1.01453564625523
chr1	205100000	206100000	1.07124440968863
chr1	205200000	206200000	1.06729122146696
chr1	205300000	206300000	1.1381702159203
chr1	205400000	206400000	1.15158878439105
chr1	205500000	206500000	1.1365833727609
chr1	205600000	206600000	1.08995245535739
chr1	205700000	206700000	1.38332356437125
chr1	205800000	206800000	1.44351224701387
chr1	205900000	206900000	1.353479777233
chr1	206000000	207000000	1.40178105585694
chr1	206100000	207100000	1.32427629522925
chr1	206200000	207200000	1.30425979993783
chr1	206300000	207300000	1.43368495516704
chr1	206400000	207400000	1.42232649886816
chr1	206500000	207500000	1.42861819279842
chr1	206600000	207600000	1.3441535937523
chr1	206700000	207700000	1.40434227639492
chr1	206800000	207800000	1.40517745700513
chr1	206900000	207900000	1.42600129355309
chr1	207000000	208000000	1.33808461465142
chr1	207100000	208100000	1.38733243130027
chr1	207200000	208200000	1.39537800451198
chr1	207300000	208300000	1.39674213284199
chr1	207400000	208400000	1.38081802254061
chr1	207500000	208500000	1.37747730009976
chr1	207600000	208600000	1.32491660036374
chr1	207700000	208700000	1.37628020789179
chr1	207800000	208800000	1.48521559881713
chr1	207900000	208900000	1.40982662906865
chr1	208000000	209000000	1.41500474885196
chr1	208100000	209100000	1.41923633061037
chr1	208200000	209200000	1.40470418799268
chr1	208300000	209300000	1.38307301018818
chr1	208400000	209400000	1.38421442368881
chr1	208500000	209500000	1.44039423940241
chr1	208600000	209600000	1.44387415861163
[truncated: 25,225 more rows]
