# Supplementary material for: Evolving copy number gains promote tumor expansion and bolster mutational diversification
Source: Nat Commun. 2024 Mar 6;15:2025. doi: 10.1038/s41467-024-46414-5 (PMC10918155; doi:10.1038/s41467-024-46414-5)
Supplement: Supplementary file 4 — Source Data [file 41467_2024_46414_MOESM4_ESM.zip › Source_Data/Figure_4C_BRCA_t0_rankSum.txt]

chr	start	end	rankNorm2
chr1	800000	1800000	0.877139813965737
chr1	900000	1900000	0.842381407347342
chr1	1000000	2000000	0.806113539408664
chr1	1100000	2100000	0.84854164138417
chr1	1200000	2200000	0.809825998331521
chr1	1300000	2300000	0.840300798500466
chr1	1400000	2400000	0.855354615451391
chr1	1500000	2500000	0.815700658605052
chr1	1600000	2600000	0.829000236724298
chr1	1700000	2700000	0.827531571655915
chr1	1800000	2800000	0.867022343494655
chr1	1900000	2900000	0.846705810048691
chr1	2000000	3000000	0.84772571634618
chr1	2100000	3100000	0.831611196845867
chr1	2200000	3200000	0.893499110977446
chr1	2300000	3300000	0.830713679304078
chr1	2400000	3400000	0.813538457254378
chr1	2500000	3500000	0.851886934039931
chr1	2600000	3600000	0.57027040717751
chr1	2700000	3700000	0.553176777631609
chr1	2800000	3800000	0.51784722348662
chr1	2900000	3900000	0.568026613323036
chr1	3000000	4000000	0.533594576719837
chr1	3100000	4100000	0.504914811634471
chr1	3200000	4200000	0.597848673461589
chr1	3300000	4300000	0.580999821427085
chr1	3400000	4400000	0.553503147646805
chr1	3500000	4500000	0.601887502399642
chr1	3600000	4600000	0.567822632063539
chr1	3700000	4700000	0.577613732519425
chr1	3800000	4800000	0.510422305640907
chr1	3900000	4900000	0.588139165509502
chr1	4000000	5000000	0.555298182730384
chr1	4100000	5100000	0.532615466674249
chr1	4200000	5200000	0.584630687846143
chr1	4300000	5300000	0.577001788740932
chr1	4400000	5400000	0.554196683929097
chr1	4500000	5500000	0.537307035642694
chr1	4600000	5600000	0.609842771520049
chr1	4700000	5700000	0.526047270118425
chr1	4800000	5800000	0.556603662791169
chr1	4900000	5900000	0.501243148963514
chr1	5000000	6000000	0.563579821865988
chr1	5100000	6100000	0.485781369493594
chr1	5200000	6200000	0.474032048946531
chr1	5300000	6300000	0.537796590665488
chr1	5400000	6400000	0.501079963955916
chr1	5500000	6500000	0.51527705961695
chr1	5600000	6600000	0.540978698313651
chr1	5700000	6700000	0.542488159633933
chr1	5800000	6800000	0.514991485853654
chr1	5900000	6900000	0.52645523263742
chr1	6000000	7000000	0.530126895308377
chr1	6100000	7100000	0.537714998161689
chr1	6200000	7200000	0.556154904020274
chr1	6300000	7300000	0.5196014623183
chr1	6400000	7400000	0.510463101892806
chr1	6500000	7500000	0.532248300407153
chr1	6600000	7600000	0.532533874170449
chr1	6700000	7700000	0.512176544472586
chr1	6800000	7800000	0.54448717597701
chr1	6900000	7900000	1.03224716368773
chr1	7000000	8000000	0.972970209677721
chr1	7100000	8100000	1.03298149622192
chr1	7200000	8200000	1.0437517067234
chr1	7300000	8300000	0.975050818524597
chr1	7400000	8400000	1.05929507869712
chr1	7500000	8500000	1.04273180042591
chr1	7600000	8600000	1.06268116760478
chr1	7700000	8700000	1.05117662456911
chr1	7800000	8800000	1.0606821512617
chr1	7900000	8900000	1.07357376686195
chr1	8000000	9000000	1.02270084074324
chr1	8100000	9100000	0.995571333230058
chr1	8200000	9200000	1.03963128528155
chr1	8300000	9300000	1.0088709113493
chr1	8400000	9400000	0.928135128840143
chr1	8500000	9500000	0.990634986750216
chr1	8600000	9600000	0.98076229379053
chr1	8700000	9700000	0.939802856883407
chr1	8800000	9800000	0.976193113577784
chr1	8900000	9900000	0.931480421495904
chr1	9000000	10000000	1.01213461150127
chr1	9100000	10100000	0.975214003532195
chr1	9200000	10200000	0.620409000762026
chr1	9300000	10300000	0.61747167062526
chr1	9400000	10400000	0.384198702263777
chr1	9500000	10500000	0.62522295848617
chr1	9600000	10600000	0.683357617442993
chr1	9700000	10700000	0.687274057625348
chr1	9800000	10800000	0.653902723571536
chr1	9900000	10900000	0.724602628113413
chr1	10000000	11000000	0.64586586194733
chr1	10100000	11100000	0.658308718776685
chr1	10200000	11200000	0.594258603294431
chr1	10300000	11300000	0.614738321747992
chr1	10400000	11400000	0.695841270524248
chr1	10500000	11500000	0.598419820988182
chr1	10600000	11600000	0.63811457408642
chr1	10700000	11700000	0.583488392792956
chr1	10800000	11800000	0.610005956527647
chr1	10900000	11900000	0.649496728366388
chr1	11000000	12000000	0.638073777834521
chr1	11100000	12100000	0.333550155530516
chr1	11200000	12200000	0.319965003647974
chr1	11300000	12300000	0.375692683742726
chr1	11400000	12400000	0.407636148980054
chr1	11500000	12500000	0.31172416076427
chr1	11600000	12600000	0.379037976398487
chr1	11700000	12700000	0.389645001892363
chr1	12800000	13800000	0.353907485228379
chr1	12900000	13900000	0.3606796630437
chr1	13000000	14000000	0.338323317002761
chr1	13100000	14100000	0.295691233767757
chr1	13200000	14200000	0.385565376702411
chr1	13300000	14300000	0.323718258822731
chr1	13400000	14400000	0.345789031100374
chr1	13500000	14500000	0.337385003209072
chr1	13600000	14600000	0.314253528382041
chr1	13700000	14700000	0.38909425249172
chr1	13800000	14800000	0.462976264681759
chr1	13900000	14900000	0.454694625546156
chr1	14000000	15000000	0.373061325495206
chr1	14100000	15100000	0.384076313508078
chr1	14200000	15200000	0.48692366454678
chr1	14300000	15300000	0.462486709658965
chr1	14400000	15400000	0.484883851951804
chr1	14500000	15500000	0.42169045775944
chr1	14600000	15600000	0.458243899461414
chr1	14700000	15700000	0.4595085832703
chr1	14800000	15800000	0.434949239626786
chr1	14900000	15900000	0.14425554671672
chr1	15000000	16000000	0.046548523417358
chr1	15100000	16100000	0.0692312394734939
chr1	15200000	16200000	0.0948512856663956
chr1	15300000	16300000	0.0622550803986751
chr1	15400000	16400000	0.21042706729775
chr1	15500000	16500000	0.152577982104223
chr1	15600000	16600000	0.11851311176812
chr1	15700000	16700000	0.119043463042814
chr1	15800000	16800000	0.129405711025293
chr1	15900000	16900000	0.068619295695001
chr1	16000000	17000000	0.0379405142665582
chr1	16100000	17100000	0.0291285238562608
chr1	16200000	17200000	0.0246409361473131
chr1	16300000	17300000	0.0641317079860533
chr1	16400000	17400000	-0.018725479621882
chr1	16500000	17500000	0.0697615907481877
chr1	16600000	17600000	0.107457327503349
chr1	16700000	17700000	0.13311816994815
chr1	16800000	17800000	0.0533614974845787
chr1	16900000	17900000	0.480233079235258
chr1	17000000	18000000	0.360496079910153
chr1	17100000	18100000	0.429074579353254
chr1	17200000	18200000	0.401129146802079
chr1	17300000	18300000	0.354988585903717
chr1	17400000	18400000	0.459304602010802
chr1	17500000	18500000	0.6741784607656
chr1	17600000	18600000	0.704367687171249
chr1	17700000	18700000	0.649578320870187
chr1	17800000	18800000	0.665366470355303
chr1	17900000	18900000	0.704122909659852
chr1	18000000	19000000	0.615350265526485
chr1	18100000	19100000	0.663612231523623
chr1	18200000	19200000	0.729824548356552
chr1	18300000	19300000	0.656921646212101
chr1	18400000	19400000	0.71538267518412
chr1	18500000	19500000	0.667039116683183
chr1	18600000	19600000	0.637053871537032
chr1	18700000	19700000	0.651658929717062
chr1	18800000	19800000	0.760462533533096
chr1	18900000	19900000	0.613840804206203
chr1	19000000	20000000	0.720808576686757
chr1	19100000	20100000	0.699880099462301
chr1	19200000	20200000	0.728559864547667
chr1	19300000	20300000	0.138156507057741
chr1	19400000	20400000	-0.0317190858518807
chr1	19500000	20500000	0.0757382416514681
chr1	19600000	20600000	0.0726377265071042
chr1	19700000	20700000	-0.0308623645619907
chr1	19800000	20800000	0.0477928091002935
chr1	19900000	20900000	0.105927468057117
chr1	20000000	21000000	-0.0617859235018306
chr1	20100000	21100000	0.0573391320447824
chr1	20200000	21200000	0.0377977273849099
chr1	20300000	21300000	0.0495062516800736
chr1	20400000	21400000	0.0667630662335726
chr1	20500000	21500000	0.0521172118016432
chr1	20600000	21600000	-0.314987860916232
chr1	20700000	21700000	-0.260973623401261
chr1	20800000	21800000	-0.231110767010809
chr1	20900000	21900000	-0.379323550161783
chr1	21000000	22000000	-0.516929307818881
chr1	21100000	22100000	-0.471359894447112
chr1	21200000	22200000	-0.583590383422705
chr1	21300000	22300000	-0.618838345063895
chr1	21400000	22400000	-0.601418345502797
chr1	21500000	22500000	-0.600194457945812
chr1	21600000	22600000	-0.676932207768818
chr1	21700000	22700000	-0.575594318050398
chr1	21800000	22800000	-0.553360360765157
chr1	21900000	22900000	-0.609903965897899
chr1	22000000	23000000	-0.573024154180728
chr1	22100000	23100000	-0.603213380586377
chr1	22200000	23200000	-0.584161530949298
chr1	22300000	23300000	-0.626875206688101
chr1	22400000	23400000	-0.627691131726091
chr1	22500000	23500000	-0.673056563838363
chr1	22600000	23600000	-0.662000779573592
chr1	22700000	23700000	-0.573962467974417
chr1	22800000	23800000	-0.635483215838901
chr1	22900000	23900000	-0.526802000778566
chr1	23000000	24000000	-0.381648936520056
chr1	23100000	24100000	-0.422730762182878
chr1	23200000	24200000	-0.486536100153735
chr1	23300000	24300000	-0.405637132636977
chr1	23400000	24400000	-0.379323550161783
chr1	23500000	24500000	-0.492614741686764
chr1	23600000	24600000	-0.525496520717781
chr1	23700000	24700000	-0.510483500018756
chr1	23800000	24800000	-0.497714273174205
chr1	23900000	24900000	-0.500651603310971
chr1	24000000	25000000	-0.401557507447024
chr1	24100000	25100000	-0.422812354686677
chr1	24200000	25200000	-0.421302893366395
chr1	24300000	25300000	-0.447983642108684
chr1	24400000	25400000	-0.46295586655581
chr1	24500000	25500000	-0.443332869392138
chr1	24600000	25600000	-0.504404858485727
chr1	24700000	25700000	0.140502291541964
chr1	24800000	25800000	0.156494422286578
chr1	24900000	25900000	0.116187725409847
chr1	25000000	26000000	0.118268334256723
chr1	25100000	26100000	0.0970134870170704
chr1	25200000	26200000	0.0483027622490376
chr1	25300000	26300000	0.196189175384816
chr1	25400000	26400000	0.163062618842401
chr1	25500000	26500000	0.151272502043439
chr1	25600000	26600000	0.190273718859385
chr1	25700000	26700000	0.158330253622056
chr1	25800000	26800000	0.130140043559485
chr1	25900000	26900000	0.165999948979167
chr1	26000000	27000000	0.190518496370782
chr1	26100000	27100000	0.159105382408147
chr1	26200000	27200000	0.165102431437378
chr1	26300000	27300000	0.0773496936014994
chr1	26400000	27400000	0.139033626473581
chr1	26500000	27500000	0.134790816276031
chr1	26600000	27600000	0.0470788746920518
chr1	26700000	27700000	0.144010769205323
chr1	26800000	27800000	0.0775128786090975
chr1	26900000	27900000	-0.107865290022344
chr1	27000000	28000000	-0.108966788823631
chr1	27100000	28100000	-0.188641868783404
chr1	27200000	28200000	-0.144377935472419
chr1	27300000	28300000	-0.150864539524443
chr1	27400000	28400000	-0.204715592031816
chr1	27500000	28500000	-0.13226144865826
chr1	27600000	28600000	-0.214873858754798
chr1	27700000	28700000	-0.19410856653794
chr1	27800000	28800000	-0.222788331623306
chr1	27900000	28900000	-0.187173203715021
chr1	28000000	29000000	-0.15714716231697
chr1	28100000	29100000	-0.16665268900956
chr1	28200000	29200000	-0.218831095189052
chr1	28300000	29300000	-0.218015170151062
chr1	28400000	29400000	-0.22760228934745
chr1	28500000	29500000	-0.177300510755336
chr1	28600000	29600000	-0.100277187169032
chr1	28700000	29700000	-0.16750941029945
chr1	28800000	29800000	-0.173220885565383
chr1	28900000	29900000	-0.185011002364346
chr1	29000000	30000000	-0.0900781241941512
chr1	29100000	30100000	-0.149395874456061
chr1	29200000	30200000	-0.19321104899615
chr1	29300000	30300000	-0.203981259497625
chr1	29400000	30400000	-0.118757889279517
chr1	29500000	30500000	-0.125652455850537
chr1	29600000	30600000	-0.182277653487078
chr1	29700000	30700000	-0.186806037447925
chr1	29800000	30800000	-0.158289457370157
chr1	29900000	30900000	-0.165551190208272
chr1	30000000	31000000	-0.0201737465643151
chr1	30100000	31100000	-0.00887318478814668
chr1	30200000	31200000	-0.029026533226512
chr1	30300000	31300000	-0.0104234423603286
chr1	30400000	31400000	-0.0434276101470443
chr1	30500000	31500000	-0.011769718673013
chr1	30600000	31600000	-0.0167876576566545
chr1	30700000	31700000	-0.0762277966742624
chr1	30800000	31800000	-0.0364106548203261
chr1	30900000	31900000	-0.0497102329395712
chr1	31000000	32000000	-0.249550672869394
chr1	31100000	32100000	-0.296058400034853
chr1	31200000	32200000	-0.231804303293101
chr1	31300000	32300000	-0.269581632552061
chr1	31400000	32400000	-0.220136575249837
chr1	31500000	32500000	-0.214873858754798
chr1	31600000	32600000	-0.242492921290777
chr1	31700000	32700000	-0.196270767888615
chr1	31800000	32800000	-0.228377418133541
chr1	31900000	32900000	-0.223563460409397
chr1	32000000	33000000	-0.268031374979879
chr1	32100000	33100000	-0.275782662840789
chr1	32200000	33200000	-0.211161399831941
chr1	32300000	33300000	-0.225807254263871
chr1	32400000	33400000	-0.217892781395363
chr1	32500000	33500000	-0.242615310046475
chr1	32600000	33600000	-0.25677160945561
chr1	32700000	33700000	-0.284431468243488
chr1	32800000	33800000	-0.273008517711621
chr1	32900000	33900000	-0.304992779200849
chr1	33000000	34000000	-0.194190159041739
chr1	33100000	34100000	-0.30748135056672
chr1	33200000	34200000	-0.253548705555548
chr1	33300000	34300000	-0.235802335979254
chr1	33400000	34400000	-0.27051994634575
chr1	33500000	34500000	-0.369246875942601
chr1	33600000	34600000	-0.314865472160534
chr1	33700000	34700000	-0.0505669542294612
chr1	33800000	34800000	-0.119757397451056
chr1	33900000	34900000	-0.118696694901668
chr1	34000000	35000000	-0.198657348624737
chr1	34100000	35100000	-0.164266108273437
chr1	34200000	35200000	-0.14688690496424
chr1	34300000	35300000	-0.166101939608916
chr1	34400000	35400000	-0.124163392656204
chr1	34500000	35500000	-0.186459269306779
chr1	34600000	35600000	0.0633361810740126
chr1	34700000	35700000	0.140318708408416
chr1	34800000	35800000	0.392684322658878
chr1	34900000	35900000	0.451634906653691
chr1	35000000	36000000	0.363147836283622
chr1	35100000	36100000	0.425443712934196
chr1	35200000	36200000	0.339975565204692
chr1	35300000	36300000	0.428054673055766
chr1	35400000	36400000	0.399456500474199
chr1	35500000	36500000	0.343280061608553
chr1	35600000	36600000	0.387911161186633
chr1	35700000	36700000	0.391378842598093
chr1	35800000	36800000	0.422465586545531
chr1	35900000	36900000	0.421812846515139
chr1	36000000	37000000	0.428625820582359
chr1	36100000	37100000	0.371266290411627
chr1	36200000	37200000	0.124326577663802
chr1	36300000	37300000	0.0278842381733253
chr1	36400000	37400000	0.0805929956275116
chr1	36500000	37500000	0.0956876088303359
chr1	36600000	37600000	-0.154719785328949
chr1	36700000	37700000	-0.265481609236159
chr1	36800000	37800000	-0.122205172565027
chr1	36900000	37900000	-0.153944656542858
chr1	37000000	38000000	-0.124367373915702
chr1	37100000	38100000	-0.555134997722786
chr1	37200000	38200000	-0.546812562335283
chr1	37300000	38300000	-0.520539776111989
chr1	37400000	38400000	-0.559500196676035
chr1	37500000	38500000	-0.598215839728685
chr1	37600000	38600000	-0.599113357270474
chr1	37700000	38700000	-0.587527221731009
chr1	37800000	38800000	-0.676463050871974
chr1	37900000	38900000	-0.54881157867836
chr1	38000000	39000000	-0.541141883321249
chr1	38100000	39100000	-0.571820664749692
chr1	38200000	39200000	-0.88293288173547
chr1	38300000	39300000	-1.33418022399612
chr1	38400000	39400000	-1.40549207231649
chr1	38500000	39500000	-1.35563905249527
chr1	38600000	39600000	-1.3441753057115
chr1	38700000	39700000	-1.40051492958474
chr1	38800000	39800000	-1.32618415862381
chr1	38900000	39900000	-1.35327286988509
chr1	39000000	40000000	-1.28236898408372
chr1	39100000	40100000	-1.01360327656965
chr1	39200000	40200000	-1.01902917807228
chr1	39300000	40300000	-1.05872393117052
chr1	39400000	40400000	-1.02327198826984
chr1	39500000	40500000	-0.973622949708114
chr1	39600000	40600000	-1.05101343956151
chr1	39700000	40700000	-1.02804514974208
chr1	39800000	40800000	-0.747570917932846
chr1	39900000	40900000	-0.775761127995417
chr1	40000000	41000000	-0.353968679606229
chr1	40100000	41100000	-0.368736922793857
chr1	40200000	41200000	-0.27996427866049
chr1	40300000	41300000	-0.293100671772137
chr1	40400000	41400000	-0.322759546903092
chr1	40500000	41500000	-0.333366572396968
chr1	40600000	41600000	-0.322596361895494
chr1	40700000	41700000	-0.332224277343782
chr1	40800000	41800000	-0.374652379319288
chr1	40900000	41900000	-0.302157439693832
chr1	41000000	42000000	-0.307624137448368
chr1	41100000	42100000	-0.280045871164289
chr1	41200000	42200000	-0.0710058764311232
chr1	41300000	42300000	-0.0489351041534802
chr1	41400000	42400000	-0.0947084987847473
chr1	41500000	42500000	-0.0210712641061047
chr1	41600000	42600000	-0.0641929023639026
chr1	41700000	42700000	-0.0313111233328854
chr1	41800000	42800000	-0.0658655486917831
chr1	41900000	42900000	-0.079532293078124
chr1	42000000	43000000	-0.00883238853624716
chr1	42100000	43100000	-0.0736576328045924
chr1	42200000	43200000	0.0104642386122282
chr1	42300000	43300000	-0.0490574929091788
chr1	42400000	43400000	-0.0333101396759621
chr1	42500000	43500000	-0.00866920352864906
chr1	42600000	43600000	-0.0468136990547049
chr1	42700000	43700000	-0.0937293887391587
chr1	42800000	43800000	-0.106213041820413
chr1	42900000	43900000	-0.0973602551582164
chr1	43000000	44000000	-0.0603580546853472
chr1	43100000	44100000	-0.16487805205193
chr1	43200000	44200000	-0.0343300459734503
chr1	43300000	44300000	-0.0111577748945201
chr1	43400000	44400000	-0.446678162047899
chr1	43500000	44500000	-0.516949705944831
chr1	43600000	44600000	-0.45775434443862
chr1	43700000	44700000	-0.541672234595943
chr1	43800000	44800000	-0.464240948490645
chr1	43900000	44900000	0.144643111109766
chr1	44000000	45000000	0.14341922355278
chr1	44100000	45100000	0.0996856415164893
chr1	44200000	45200000	0.14688690496424
chr1	44300000	45300000	0.0597461109068543
chr1	44400000	45400000	0.217831587017514
chr1	44500000	45500000	0.147172478727536
chr1	44600000	45600000	0.0839382882832727
chr1	44700000	45700000	0.0266603506163396
chr1	44800000	45800000	-0.101603065355767
chr1	44900000	45900000	-0.171242267348256
chr1	45000000	46000000	-0.127835055327162
chr1	45100000	46100000	-0.16059444560248
chr1	45200000	46200000	-0.196780721037359
chr1	45300000	46300000	-0.811131478392306
chr1	45400000	46400000	-0.804930448103578
chr1	45500000	46500000	-0.807051853202353
chr1	45600000	46600000	-0.752017709389894
chr1	45700000	46700000	-0.778861643139781
chr1	45800000	46800000	-0.938905339341618
chr1	45900000	46900000	-0.842870962370136
chr1	46000000	47000000	-0.836629135829509
chr1	46100000	47100000	-0.826715646617924
chr1	46200000	47200000	-0.944983980874647
chr1	46300000	47300000	-0.976070724822085
chr1	46400000	47400000	-0.928910257626234
chr1	46500000	47500000	-0.870612413661813
chr1	46600000	47600000	-1.30864177030701
chr1	46700000	47700000	-1.37673071472732
chr1	46800000	47800000	-1.32875432249348
chr1	46900000	47900000	-1.36808190932462
chr1	47000000	48000000	-1.23108809544602
chr1	47100000	48100000	-1.27176195858984
chr1	47200000	48200000	-1.36261521157008
chr1	47300000	48300000	-1.3866850001908
chr1	47400000	48400000	-1.35645497753326
chr1	47500000	48500000	-1.25348523773886
chr1	47600000	48600000	-1.35033553974833
chr1	47700000	48700000	-1.31386369055015
chr1	47800000	48800000	-1.30815221528422
chr1	47900000	48900000	-1.34127877182663
chr1	48000000	49000000	-1.25548425408193
chr1	48100000	49100000	-1.32198214467816
chr1	48200000	49200000	-1.34156434558993
chr1	48300000	49300000	-1.27596397253549
chr1	48400000	49400000	-1.33695436912528
chr1	48500000	49500000	-1.37220233076647
chr1	48600000	49600000	-1.27041568227716
chr1	48700000	49700000	-1.27420973370381
chr1	48800000	49800000	-1.29864668859163
chr1	48900000	49900000	-1.26466341075932
chr1	49000000	50000000	-1.29599493221816
chr1	49100000	50100000	-1.32569460360101
chr1	49200000	50200000	-1.33364987272142
chr1	49300000	50300000	-1.32067666461737
chr1	49400000	50400000	-1.24830411374762
chr1	49500000	50500000	-1.2671927783771
chr1	49600000	50600000	-1.27718786009248
chr1	49700000	50700000	-1.17903207802222
chr1	49800000	50800000	-1.27592317628359
chr1	49900000	50900000	-1.32255329220475
chr1	50000000	51000000	-1.22721245151556
chr1	50100000	51100000	-1.28750931182306
chr1	50200000	51200000	-1.21244420832793
chr1	50300000	51300000	-1.3094984915969
chr1	50400000	51400000	-1.29807554106504
chr1	50500000	51500000	-1.28294013161031
chr1	50600000	51600000	-1.23684036696385
chr1	50700000	51700000	-1.26086935933267
chr1	50800000	51800000	-1.24047123338291
chr1	50900000	51900000	-1.51233745604134
chr1	51000000	52000000	-1.51237825229324
chr1	51100000	52100000	-1.56292480839675
chr1	51200000	52200000	-1.5330211557544
chr1	51300000	52300000	-1.50385183564624
chr1	51400000	52400000	-1.55778448065741
chr1	51500000	52500000	-1.51025684719447
chr1	51600000	52600000	-1.53359230328099
chr1	51700000	52700000	-1.49410153144225
chr1	51800000	52800000	-1.5755716464856
chr1	51900000	52900000	-1.48859403743582
chr1	52000000	53000000	-1.53216443446451
chr1	52100000	53100000	-1.57128804003615
chr1	52200000	53200000	-1.54411773627107
chr1	52300000	53300000	-1.5504003590636
chr1	52400000	53400000	-1.58719857827697
chr1	52500000	53500000	-1.55513272428394
chr1	52600000	53600000	-1.58352691560601
chr1	52700000	53700000	-1.50189361555506
chr1	52800000	53800000	-1.52502509038209
chr1	52900000	53900000	-1.50866579337038
chr1	53000000	54000000	-1.58768813329976
chr1	53100000	54100000	-1.49516223399164
chr1	53200000	54200000	-1.52119024270354
chr1	53300000	54300000	-1.53697839218865
chr1	53400000	54400000	-1.55619342683333
chr1	53500000	54500000	-1.3737729864646
chr1	53600000	54600000	-1.3652873660695
chr1	53700000	54700000	-1.40775626429691
chr1	53800000	54800000	-1.4604242254992
chr1	53900000	54900000	-1.32677570427635
chr1	54000000	55000000	-1.38919396968262
chr1	54100000	55100000	-1.23019057790423
chr1	54200000	55200000	-1.23945132708542
chr1	54300000	55300000	-1.33658720285819
chr1	54400000	55400000	-1.22023629244074
chr1	54500000	55500000	-1.29725961602705
chr1	54600000	55600000	-1.23598364567396
chr1	54700000	55700000	-1.07855090959369
chr1	54800000	55800000	-1.09743957422317
chr1	54900000	55900000	-1.07569517196073
chr1	55000000	56000000	-1.1204486602945
chr1	55100000	56100000	-1.10306945698531
chr1	55200000	56200000	-1.07667428200631
chr1	55300000	56300000	-1.08874997256857
chr1	55400000	56400000	-1.11049437483102
chr1	55500000	56500000	-1.03534767883209
chr1	55600000	56600000	-1.0175605130039
chr1	55700000	56700000	-1.02816753849778
chr1	55800000	56800000	-1.05648013731605
chr1	55900000	56900000	-1.02523020836101
chr1	56000000	57000000	-0.770029254603534
chr1	56100000	57100000	-0.780228317578415
chr1	56200000	57200000	-0.801809534833264
chr1	56300000	57300000	-0.789448270507708
chr1	56400000	57400000	-0.730497686512894
chr1	56500000	57500000	-0.71972747601142
chr1	56600000	57600000	-0.76264513300972
chr1	56700000	57700000	-0.664530147191362
chr1	56800000	57800000	-0.744572393418231
chr1	56900000	57900000	-0.831142039949023
chr1	57000000	58000000	-0.75750480527038
chr1	57100000	58100000	-0.763583446803409
chr1	57200000	58200000	-0.79446620949135
chr1	57300000	58300000	-0.777984523723942
chr1	57400000	58400000	-0.759993376636251
chr1	57500000	58500000	-0.78071787260121
chr1	57600000	58600000	-0.804175717443437
chr1	57700000	58700000	-0.744817170929628
chr1	57800000	58800000	-0.838893327809932
chr1	57900000	58900000	-0.731476796558483
chr1	58000000	59000000	-0.785572626577253
chr1	58100000	59100000	-0.713077686951797
chr1	58200000	59200000	-0.81674096302849
chr1	58300000	59300000	-0.75146695998925
chr1	58400000	59400000	-0.786551736622842
chr1	58500000	59500000	-0.761706819216031
chr1	58600000	59600000	-0.763175484284414
chr1	58700000	59700000	-0.77982035505942
chr1	58800000	59800000	-0.725602136284951
chr1	58900000	59900000	-0.757056046499485
chr1	59000000	60000000	-0.823798714607108
chr1	59100000	60100000	-0.794180635728053
chr1	59200000	60200000	-0.805440401252322
chr1	59300000	60300000	-0.788224382950722
chr1	59400000	60400000	-0.728702651429315
chr1	59500000	60500000	-0.799484148474991
chr1	59600000	60600000	-0.783369628974679
chr1	59700000	60700000	-0.761421245452734
chr1	59800000	60800000	-0.715035907042974
chr1	59900000	60900000	-0.792589581903971
chr1	60000000	61000000	-0.830448503666731
chr1	60100000	61100000	-0.809846396457471
chr1	60200000	61200000	-0.779575577548023
chr1	60300000	61300000	-0.766316795680677
chr1	60400000	61400000	-0.738493751885201
chr1	60500000	61500000	-0.804338902451035
chr1	60600000	61600000	-0.434908443374886
chr1	60700000	61700000	-0.429645726879847
chr1	60800000	61800000	-0.437682588504054
chr1	60900000	61900000	-0.476846990327598
chr1	61000000	62000000	-0.445270691357365
chr1	61100000	62100000	-0.468769332451492
chr1	61200000	62200000	-0.456571253133534
chr1	61300000	62300000	-0.405983900778123
chr1	61400000	62400000	0.101031917829174
chr1	61500000	62500000	0.0437539801622406
chr1	61600000	62600000	-0.00854681477295048
chr1	61700000	62700000	0.0507709354889588
chr1	61800000	62800000	0.062520256036022
chr1	61900000	62900000	-0.0565232070067919
chr1	62000000	63000000	0.0634585698297111
chr1	62100000	63100000	-0.0210712641061047
chr1	62200000	63200000	0.0482823641230878
chr1	62300000	63300000	0.0961363676012306
chr1	62400000	63400000	0.0874467659466318
chr1	62500000	63500000	0.046976884062303
chr1	62600000	63600000	0.0124836530812546
chr1	62700000	63700000	0.0727397171368531
chr1	62800000	63800000	0.0079960653723069
chr1	62900000	63900000	0.055564495087153
chr1	63000000	64000000	0.109537936350225
chr1	63100000	64100000	0.0709038858013744
chr1	63200000	64200000	0.0880791078510745
chr1	63300000	64300000	-0.0218667910181454
chr1	63400000	64400000	-0.0250896949182079
chr1	63500000	64500000	0.117778779233929
chr1	63600000	64600000	0.223726645416995
chr1	63700000	64700000	0.188437887523906
chr1	63800000	64800000	0.280963786832029
chr1	63900000	64900000	0.242370532535078
chr1	64000000	65000000	0.199534468040577
chr1	64100000	65100000	0.216301727571281
chr1	64200000	65200000	0.254038260578342
chr1	64300000	65300000	0.187173203715021
chr1	64400000	65400000	0.206184257100199
chr1	64500000	65500000	0.175750253183154
chr1	64600000	65600000	0.231273952018407
chr1	64700000	65700000	0.203042945703936
chr1	64800000	65800000	0.302463411583078
chr1	64900000	65900000	0.218586317677655
chr1	65000000	66000000	0.221115685295425
chr1	65100000	66100000	0.194434936553136
chr1	65200000	66200000	0.165184023941177
chr1	65300000	66300000	0.261871140943051
chr1	65400000	66400000	0.194802102820232
chr1	65500000	66500000	0.186765241196025
chr1	65600000	66600000	0.151639668310534
chr1	65700000	66700000	0.0879159228434764
chr1	65800000	66800000	0.0800830424787675
chr1	65900000	66900000	0.226582383049962
chr1	66000000	67000000	0.190477700118882
chr1	66100000	67100000	0.15547451598909
chr1	66200000	67200000	0.206184257100199
chr1	66300000	67300000	0.165306412696875
chr1	66400000	67400000	0.164612876414583
chr1	66500000	67500000	0.256730813203711
chr1	66600000	67600000	-0.0848766020769617
chr1	66700000	67700000	-0.0454266264901211
chr1	66800000	67800000	-0.0931990374644648
chr1	66900000	67900000	-0.106294634324212
chr1	67000000	68000000	-0.00108110067533741
chr1	67100000	68100000	-0.0848358058250622
chr1	67200000	68200000	-0.0589709821207634
chr1	67300000	68300000	-0.152639176482073
chr1	67400000	68400000	-0.0590525746245624
chr1	67500000	68500000	-0.0914855948846848
chr1	67600000	68600000	-0.105764283049519
chr1	67700000	68700000	-0.155290932855542
chr1	67800000	68800000	-0.145499832399656
chr1	67900000	68900000	-0.0931990374644648
chr1	68000000	69000000	-0.117432011092783
chr1	68100000	69100000	-0.160227279335384
chr1	68200000	69200000	-0.0790019418034301
chr1	68300000	69300000	-0.136932619500756
chr1	68400000	69400000	-0.136116694462765
chr1	68500000	69500000	-0.0787979605439325
chr1	68600000	69600000	-0.100991121577274
chr1	68700000	69700000	-0.0146254563059797
chr1	68800000	69800000	-0.0928726674492686
chr1	68900000	69900000	-0.146356553689546
chr1	69000000	70000000	-0.16577556959372
chr1	69100000	70100000	-0.0641929023639026
chr1	69200000	70200000	-0.154678989077049
chr1	69300000	70300000	-0.062438663532223
chr1	69400000	70400000	-0.119838989954855
chr1	69500000	70500000	-0.0304544020429954
chr1	69600000	70600000	-0.146111776178149
chr1	69700000	70700000	-0.0551769306941075
chr1	69800000	70800000	-0.107192151866002
chr1	69900000	70900000	-0.0269459243796363
chr1	70000000	71000000	-0.082795993230086
chr1	70100000	71100000	-0.0415101863077667
chr1	70200000	71200000	-0.0343708422253498
chr1	70300000	71300000	-0.0375529498735128
chr1	70400000	71400000	-0.0333917321797612
chr1	70500000	71500000	-0.0473848465812983
chr1	70600000	71600000	0.00450798583489751
chr1	70700000	71700000	-0.0552585231979066
chr1	70800000	71800000	-0.256424841314464
chr1	70900000	71900000	-0.267235848067838
chr1	71000000	72000000	-0.223379877275849
chr1	71100000	72100000	-0.306808212410378
chr1	71200000	72200000	-0.234354069036821
chr1	71300000	72300000	-0.329694909726011
chr1	71400000	72400000	-0.274293599646456
chr1	71500000	72500000	-0.240351118066051
chr1	71600000	72600000	-0.305584324853392
chr1	71700000	72700000	-0.38560617295431
chr1	71800000	72800000	-0.197902617964596
chr1	71900000	72900000	-0.253507909303648
chr1	72000000	73000000	-0.277781679183866
chr1	72100000	73100000	-0.472012634477504
chr1	72200000	73200000	-0.528515443358346
chr1	72300000	73300000	-0.445168700727617
chr1	72400000	73400000	-0.438722892927492
chr1	72500000	73500000	-0.745367920330271
chr1	72600000	73600000	-0.754139114488669
chr1	72700000	73700000	-0.79615925394518
chr1	72800000	73800000	-0.730273307127447
chr1	72900000	73900000	-0.717789654046192
chr1	73000000	74000000	-0.730395695883146
chr1	73100000	74100000	-0.649986283389182
chr1	73200000	74200000	-0.72227724175514
chr1	73300000	74300000	-0.653739538563938
chr1	73400000	74400000	-0.735087264851591
chr1	73500000	74500000	-0.741981831422611
chr1	73600000	74600000	-0.750916210588607
chr1	73700000	74700000	-0.71795283905379
chr1	73800000	74800000	-0.741614665155515
chr1	73900000	74900000	-0.694291012952066
chr1	74000000	75000000	-0.756301315839344
chr1	74100000	75100000	-0.648925580839794
chr1	74200000	75200000	-0.735576819874385
chr1	74300000	75300000	-0.683194432435395
chr1	74400000	75400000	-0.771967076568762
chr1	74500000	75500000	-0.680134713542931
chr1	74600000	75600000	-0.723582721815925
chr1	74700000	75700000	-0.666794339171786
chr1	74800000	75800000	-0.662388343966637
chr1	74900000	75900000	-0.756913259617837
chr1	75000000	76000000	-0.697881083119224
chr1	75100000	76100000	-0.732109138462926
chr1	75200000	76200000	-0.680787453573323
chr1	75300000	76300000	-0.72913101207426
chr1	75400000	76400000	-0.808112555751741
chr1	75500000	76500000	-0.903453396440931
chr1	75600000	76600000	-0.84336051739293
chr1	75700000	76700000	-0.822472836420373
chr1	75800000	76800000	-0.898190679945892
chr1	75900000	76900000	-0.871224357440306
chr1	76000000	77000000	-0.847562531338581
chr1	76100000	77100000	-0.837241079608002
chr1	76200000	77200000	-0.849561547681658
chr1	76300000	77300000	-0.791141314961538
chr1	76400000	77400000	-0.822554428924173
chr1	76500000	77500000	-0.80815335200364
chr1	76600000	77600000	-0.808846888285932
chr1	76700000	77700000	-0.785511432199404
chr1	76800000	77800000	-0.800198082883233
chr1	76900000	77900000	-0.840912742278959
chr1	77000000	78000000	-0.940761568803046
chr1	77100000	78100000	-0.858393936217905
chr1	77200000	78200000	-0.887522460074166
chr1	77300000	78300000	-0.944392435222104
chr1	77400000	78400000	-0.943454121428415
chr1	77500000	78500000	-0.993511122509132
chr1	77600000	78600000	-0.94557552652719
chr1	77700000	78700000	-1.02953421293641
chr1	77800000	78800000	-1.03128845176809
chr1	77900000	78900000	-0.942515807634726
chr1	78000000	79000000	-1.07791856768925
chr1	78100000	79100000	-1.07530760756768
chr1	78200000	79200000	-1.07734742016266
chr1	78300000	79300000	-1.07608273635377
chr1	78400000	79400000	-1.06971852105744
chr1	78500000	79500000	-1.0387949621176
chr1	78600000	79600000	-1.08787285315273
chr1	78700000	79700000	-1.04373130859745
chr1	78800000	79800000	-1.14861847223113
chr1	78900000	79900000	-1.12308001854202
chr1	79000000	80000000	-1.04271140229996
chr1	79100000	80100000	-1.02402671892998
chr1	79200000	80200000	-1.01643861607667
chr1	79300000	80300000	-1.05548062914451
chr1	79400000	80400000	-1.01900877994634
chr1	79500000	80500000	-1.08077430532222
chr1	79600000	80600000	-1.06066175313575
chr1	79700000	80700000	-1.00195594665233
chr1	79800000	80800000	-1.09688882482253
chr1	79900000	80900000	-1.25101706449893
chr1	80000000	81000000	-1.3052352832734
chr1	80100000	81100000	-1.25648376225347
chr1	80200000	81200000	-1.3055208570367
chr1	80300000	81300000	-1.30380741445692
chr1	80400000	81400000	-1.28965111504778
chr1	80500000	81500000	-1.28532671234643
chr1	80600000	81600000	-1.32134980277371
chr1	80700000	81700000	-1.20654914992845
chr1	80800000	81800000	-1.23351547243404
chr1	80900000	81900000	-1.28275654847676
chr1	81000000	82000000	-1.25509668968889
chr1	81100000	82100000	-1.27802418325642
chr1	81200000	82200000	-1.28752970994901
chr1	81300000	82300000	-1.2454687742406
chr1	81400000	82400000	-1.26590769644226
chr1	81500000	82500000	-1.24224587034054
chr1	81600000	82600000	-1.23996128023416
chr1	81700000	82700000	-1.2537096171243
chr1	81800000	82800000	-1.330977718222
chr1	81900000	82900000	-1.32175776529271
chr1	82000000	83000000	-1.44624752796411
chr1	82100000	83100000	-1.51837530132247
chr1	82200000	83200000	-1.43286635734107
chr1	82300000	83300000	-1.47586560684317
chr1	82400000	83400000	-1.45609982279785
chr1	82500000	83500000	-1.41954638109587
chr1	82600000	83600000	-1.39323279862068
chr1	82700000	83700000	-1.41106076070077
chr1	82800000	83800000	-1.34105439244119
chr1	82900000	83900000	-1.39388553865107
chr1	83000000	84000000	-1.42888872278086
chr1	83100000	84100000	-1.31604629002678
chr1	83200000	84200000	-0.920526627860882
chr1	83300000	84300000	-0.809601618946073
chr1	83400000	84400000	-0.838607754046636
chr1	83500000	84500000	-0.842646582984689
chr1	83600000	84600000	-0.934234168499122
chr1	83700000	84700000	-0.894213045385688
chr1	83800000	84800000	-0.829510189873042
chr1	83900000	84900000	-0.753914735103222
chr1	84000000	85000000	-0.745837077227116
chr1	84100000	85100000	-0.665917219755946
chr1	84200000	85200000	-0.707774174204859
chr1	84300000	85300000	-0.723317546178578
chr1	84400000	85400000	-0.758647100323567
chr1	84500000	85500000	-0.734495719199048
chr1	84600000	85600000	-0.730252909001497
chr1	84700000	85700000	-0.760197357895749
chr1	84800000	85800000	-0.647191740134064
chr1	84900000	85900000	-0.796342837078728
chr1	85000000	86000000	-0.735230051733239
chr1	85100000	86100000	-0.729844946482502
chr1	85200000	86200000	-0.6956984836426
chr1	85300000	86300000	-0.738738529396598
chr1	85400000	86400000	-0.725642932536851
chr1	85500000	86500000	-0.711364244372017
chr1	85600000	86600000	-0.643234503699811
chr1	85700000	86700000	-0.809560822694174
chr1	85800000	86800000	-0.742614173327053
chr1	85900000	86900000	-0.75754560152228
chr1	86000000	87000000	-0.70859009924285
chr1	86100000	87100000	-0.684928273141125
chr1	86200000	87200000	-0.727274782612832
chr1	86300000	87300000	-0.665917219755946
chr1	86400000	87400000	-0.663632629649573
chr1	86500000	87500000	-0.720828974812707
chr1	86600000	87600000	-0.779779558807521
chr1	86700000	87700000	-0.771375530916218
chr1	86800000	87800000	-0.718258810943037
chr1	86900000	87900000	-0.770478013374429
chr1	87000000	88000000	-0.745225133448623
chr1	87100000	88100000	-0.71201698440241
chr1	87200000	88200000	-0.44227216684275
chr1	87300000	88300000	-0.395193292150699
chr1	87400000	88400000	-0.440273150499674
chr1	87500000	88500000	-0.36843095090461
chr1	87600000	88600000	-0.413347624245987
chr1	87700000	88700000	-0.437682588504054
chr1	87800000	88800000	-0.390032566285409
chr1	87900000	88900000	-0.436132330931872
chr1	88000000	89000000	-0.510381509389007
chr1	88100000	89100000	-0.201696669391252
chr1	88200000	89200000	-0.245960602702236
chr1	88300000	89300000	-0.205449924566008
chr1	88400000	89400000	-0.212711657404123
chr1	88500000	89500000	-0.106192643694464
chr1	88600000	89600000	-0.0314539102145338
chr1	88700000	89700000	-0.0908124567283426
chr1	88800000	89800000	-0.0973806532841661
chr1	88900000	89900000	-0.0780432298837913
chr1	89000000	90000000	-0.0761666022964132
chr1	89100000	90100000	-0.0990125033601471
chr1	89200000	90200000	-0.0605824340707946
chr1	89300000	90300000	-0.0627446354214694
chr1	89400000	90400000	-0.0427952682426017
chr1	89500000	90500000	-0.0954632294448885
chr1	89600000	90600000	-0.129120137261997
chr1	89700000	90700000	-0.152741167111822
chr1	89800000	90800000	-0.0670282418709196
chr1	89900000	90900000	-0.097217468276568
chr1	90000000	91000000	-0.128589785987303
chr1	90100000	91100000	-0.0926482880638212
chr1	90200000	91200000	-0.10990510261732
chr1	90300000	91300000	-0.102520981023506
chr1	90400000	91400000	-0.0885278666219692
chr1	90500000	91500000	-0.122551940706173
chr1	90600000	91600000	-0.115820559142751
chr1	90700000	91700000	-0.0268439337498874
chr1	90800000	91800000	-0.13050720982658
chr1	90900000	91900000	-0.0213772359953511
chr1	91000000	92000000	-0.08416266766872
chr1	91100000	92100000	-0.0992164846196448
chr1	91200000	92200000	-0.143031659159735
chr1	91300000	92300000	-0.100114002161434
chr1	91400000	92400000	-0.158411846125856
chr1	91500000	92500000	-0.183379152288365
chr1	91600000	92600000	-0.119614610569407
chr1	91700000	92700000	-0.0888134403852659
chr1	91800000	92800000	-0.0916283817663331
chr1	91900000	92900000	-0.147111284349687
chr1	92000000	93000000	-0.190600088874581
chr1	92100000	93100000	-0.115453392875656
chr1	92200000	93200000	-0.120920090630192
chr1	92300000	93300000	-0.265032850465264
chr1	92400000	93400000	-0.308644043745856
chr1	92500000	93500000	-0.344014394142744
chr1	92600000	93600000	-0.293386245535434
chr1	92700000	93700000	-0.324717766994269
chr1	92800000	93800000	-0.275272709692045
chr1	92900000	93900000	-0.321698844353704
chr1	93000000	94000000	-0.328307837161427
chr1	93100000	94100000	-0.26535922048046
chr1	93200000	94200000	-0.317537626659953
chr1	93300000	94300000	-0.351439311988458
chr1	93400000	94400000	-0.316150554095369
chr1	93500000	94500000	-0.320107790529623
chr1	93600000	94600000	-0.293957393062027
chr1	93700000	94700000	-0.357844323536683
chr1	93800000	94800000	-0.290816081665764
chr1	93900000	94900000	-0.313580390225699
chr1	94000000	95000000	-0.315130647797881
chr1	94100000	95100000	-0.376325025647168
chr1	94200000	95200000	-0.309052006264852
chr1	94300000	95300000	-0.291876784215152
chr1	94400000	95400000	-0.385912144843557
chr1	94500000	95500000	-0.267480625579236
chr1	94600000	95600000	-0.319659031758728
chr1	94700000	95700000	-0.324309804475274
chr1	94800000	95800000	-0.324350600727173
chr1	94900000	95900000	-0.381424557134609
chr1	95000000	96000000	-0.415571019974511
chr1	95100000	96100000	-0.364494112596306
chr1	95200000	96200000	-0.284533458873237
chr1	95300000	96300000	-0.306359453639483
chr1	95400000	96400000	-0.273273693348968
chr1	95500000	96500000	-0.276251819737633
chr1	95600000	96600000	-0.300647978373549
chr1	95700000	96700000	-0.313335612714302
chr1	95800000	96800000	-0.332754628618476
chr1	95900000	96900000	-0.269275660662815
chr1	96000000	97000000	-0.295181280619013
chr1	96100000	97100000	-0.502507832772399
chr1	96200000	97200000	-0.486842072042981
chr1	96300000	97300000	-0.492553547308915
chr1	96400000	97400000	-0.398110224161515
chr1	96500000	97500000	-0.505159589145868
chr1	96600000	97600000	-0.458039918201917
chr1	96700000	97700000	-0.493491861102604
chr1	96800000	97800000	-0.492594343560814
chr1	96900000	97900000	-0.444658747578873
chr1	97000000	98000000	-0.515113874609352
chr1	97100000	98100000	-0.460650878323486
chr1	97200000	98200000	-0.505689940420562
chr1	97300000	98300000	-0.423730270354416
chr1	97400000	98400000	-0.461711580872874
chr1	97500000	98500000	-0.487739589584771
chr1	97600000	98600000	-0.465913594818525
chr1	97700000	98700000	-0.446902541433347
chr1	97800000	98800000	-0.40104755429828
chr1	97900000	98900000	-0.4766430090681
chr1	98000000	99000000	-0.473420105168038
chr1	98100000	99100000	-0.485169425715101
chr1	98200000	99200000	-0.486556498279685
chr1	98300000	99300000	-0.370246384114139
chr1	98400000	99400000	-0.432460668260915
chr1	98500000	99500000	-0.477622119113689
chr1	98600000	99600000	-0.396070411566538
chr1	98700000	99700000	-0.403291348152754
chr1	98800000	99800000	-0.495939636216576
chr1	98900000	99900000	-0.433358185802704
chr1	99000000	100000000	-0.474236030206028
chr1	99100000	100100000	-0.453225960477773
chr1	99200000	100200000	-0.568352983338232
chr1	99300000	100300000	-0.40194507184007
chr1	99400000	100400000	-0.422180012782234
chr1	99500000	100500000	-0.436050738428073
chr1	99600000	100600000	-0.449105539035921
chr1	99700000	100700000	-0.483455983135321
chr1	99800000	100800000	-0.474215632080078
chr1	99900000	100900000	-0.52647563076337
chr1	100000000	101000000	-0.498938160731191
chr1	100100000	101100000	-0.545527480400448
chr1	100200000	101200000	-0.495633664327329
chr1	100300000	101300000	-0.54446677785106
chr1	100400000	101400000	-0.54193741023329
chr1	100500000	101500000	-0.573064950432628
chr1	100600000	101600000	-0.525292539458284
chr1	100700000	101700000	-0.529412960900136
chr1	100800000	101800000	-0.813558855380327
chr1	100900000	101900000	-0.874916418237213
chr1	101000000	102000000	-0.800381666016781
chr1	101100000	102100000	-0.893397120347698
chr1	101200000	102200000	-0.835058480131377
chr1	101300000	102300000	-0.850969018372192
chr1	101400000	102400000	-0.833304241299697
chr1	101500000	102500000	-0.835058480131377
chr1	101600000	102600000	-0.865533280300322
chr1	101700000	102700000	-0.894539415400884
chr1	101800000	102800000	-0.819800681920955
chr1	101900000	102900000	-0.799402555971192
chr1	102000000	103000000	-0.935009297285213
chr1	102100000	103100000	-0.863207893942049
chr1	102200000	103200000	-0.844482414320167
chr1	102300000	103300000	-0.822656419553921
chr1	102400000	103400000	-0.90869571481002
chr1	102500000	103500000	-0.797321947124316
chr1	102600000	103600000	-0.87691543458029
chr1	102700000	103700000	-0.8932339353401
chr1	102800000	103800000	-0.903800164582077
chr1	102900000	103900000	-0.8158842417386
chr1	103000000	104000000	-0.900699649437713
chr1	103100000	104100000	-0.875528362015706
chr1	103200000	104200000	-0.929053044507883
chr1	103300000	104300000	-0.95936465966923
chr1	103400000	104400000	-0.894865785416081
chr1	103500000	104500000	-0.879607987205658
chr1	103600000	104600000	-0.8244514546375
chr1	103700000	104700000	-0.800667239780077
chr1	103800000	104800000	-0.812334967823342
chr1	103900000	104900000	-0.906574309711244
chr1	104000000	105000000	-0.872305458115643
chr1	104100000	105100000	-0.905513607161857
chr1	104200000	105200000	-0.822207660783027
chr1	104300000	105300000	-0.916895761441824
chr1	104400000	105400000	-0.94386208394741
chr1	104500000	105500000	-0.842850564244186
chr1	104600000	105600000	-0.883687612395611
chr1	104700000	105700000	-0.903025035795986
chr1	104800000	105800000	-0.899394169376928
chr1	104900000	105900000	-0.890133420195736
chr1	151200000	152200000	-0.894702600408482
chr1	151300000	152300000	-0.5840391421936
chr1	151400000	152400000	-0.594890945198873
chr1	151500000	152500000	-0.676483448997923
chr1	151600000	152600000	-0.539204061356022
chr1	151700000	152700000	-0.597501905320443
chr1	151800000	152800000	-0.673831692624454
chr1	151900000	152900000	-0.609047244608009
chr1	152000000	153000000	-0.601663123014195
chr1	152100000	153100000	-0.670567992472492
chr1	152200000	153200000	-0.568781343983177
chr1	152300000	153300000	-0.566537550128704
chr1	152400000	153400000	-0.559724576061483
chr1	152500000	153500000	-0.571718674119943
chr1	152600000	153600000	-0.850357074593699
chr1	152700000	153700000	-0.808948878915681
chr1	152800000	153800000	-0.813966817899323
chr1	152900000	153900000	-0.857251641164719
chr1	153000000	154000000	-0.861372062606571
chr1	153100000	154100000	-0.892540399057808
chr1	153200000	154200000	-0.8416266766872
chr1	153300000	154300000	-0.828490283575553
chr1	153400000	154400000	-0.885727424990587
chr1	153500000	154500000	-0.819025553134864
chr1	153600000	154600000	-0.795934874559733
chr1	153700000	154700000	-0.830326114911032
chr1	153800000	154800000	-0.890092623943836
chr1	153900000	154900000	-0.822085272027328
chr1	154000000	155000000	-1.15453392875656
chr1	154100000	155100000	-1.15498268752745
chr1	154200000	155200000	-1.17174994705816
chr1	154300000	155300000	-1.065026952089
chr1	154400000	155400000	-1.12210090849643
chr1	154500000	155500000	-1.14670104839185
chr1	154600000	155600000	-1.07828573395634
chr1	154700000	155700000	-1.17921566115577
chr1	154800000	155800000	-1.0648229708295
chr1	154900000	155900000	-1.17501364721012
chr1	155000000	156000000	-1.16722156309731
chr1	155100000	156100000	-1.16640563805932
chr1	155200000	156200000	-1.19157692548133
chr1	155300000	156300000	-1.08950470322871
chr1	155400000	156400000	-1.12140737221414
chr1	155500000	156500000	-1.14335575573609
chr1	155600000	156600000	-1.15343242995527
chr1	155700000	156700000	-1.12222329725213
chr1	155800000	156800000	-1.13181041644852
chr1	155900000	156900000	-1.08701613186284
chr1	156000000	157000000	-1.47349942423299
chr1	156100000	157100000	-1.34597034079508
chr1	156200000	157200000	-1.31994233208318
chr1	156300000	157300000	-1.35514949747247
chr1	156400000	157400000	-1.34042205053674
chr1	156500000	157500000	-1.37179436824748
chr1	156600000	157600000	-1.35898434515103
chr1	156700000	157700000	-1.3442161019634
chr1	156800000	157800000	-1.3267961024023
chr1	156900000	157900000	-1.36673563301194
chr1	157000000	158000000	-1.43992410891968
chr1	157100000	158100000	-1.33352748396572
chr1	157200000	158200000	-1.38884720154148
chr1	157300000	158300000	-1.34633750706217
chr1	157400000	158400000	-1.33785188666707
chr1	157500000	158500000	-1.387011370206
chr1	157600000	158600000	-1.38427802132873
chr1	157700000	158700000	-1.32251249595285
chr1	157800000	158800000	-1.36432865414986
chr1	157900000	158900000	-1.53022661249928
chr1	158000000	159000000	-1.4771098925261
chr1	158100000	159100000	-1.56824871926964
chr1	158200000	159200000	-1.50240356870381
chr1	158300000	159300000	-1.57028853186462
chr1	158400000	159400000	-1.49612094591128
chr1	158500000	159500000	-1.63058539217211
chr1	158600000	159600000	-1.63233963100379
chr1	158700000	159700000	-1.61520520520599
chr1	158800000	159800000	-1.62275251180741
chr1	158900000	159900000	-1.59231850789036
chr1	159000000	160000000	-1.58358810998386
chr1	159100000	160100000	-1.68627227601497
chr1	159200000	160200000	-1.63123813220251
chr1	159300000	160300000	-1.58383288749526
chr1	159400000	160400000	-1.76504983843295
chr1	159500000	160500000	-1.68619068351117
chr1	159600000	160600000	-1.7602358807088
chr1	159700000	160700000	-1.73857307095016
chr1	159800000	160800000	-1.66208009863855
chr1	159900000	160900000	-1.68019363448194
chr1	160000000	161000000	-1.72580384410561
chr1	160100000	161100000	-1.72694613915879
chr1	160200000	161200000	-1.77333147756855
chr1	160300000	161300000	-1.75558510799226
chr1	160400000	161400000	-1.75966473318221
chr1	160500000	161500000	-1.82526510623665
chr1	160600000	161600000	-1.73396309448551
chr1	160700000	161700000	-1.67195279159823
chr1	160800000	161800000	-1.68476281469468
chr1	160900000	161900000	-1.68847527361754
chr1	161000000	162000000	-1.65232979443456
chr1	161100000	162100000	-1.62670974824166
chr1	161200000	162200000	-2.42093118022161
chr1	161300000	162300000	-2.55833295661921
chr1	161400000	162400000	-2.55494686771155
chr1	161500000	162500000	-2.53556864805928
chr1	161600000	162600000	-2.40061464677565
chr1	161700000	162700000	-2.54552293352276
chr1	161800000	162800000	-2.51769988972729
chr1	161900000	162900000	-2.52667506514518
chr1	162000000	163000000	-2.46858120244026
chr1	162100000	163100000	-2.50244209151686
chr1	162200000	163200000	-2.44516415384993
chr1	162300000	163300000	-2.56938874088398
chr1	162400000	163400000	-2.52247305119953
chr1	162500000	163500000	-2.57163253473846
chr1	162600000	163600000	-2.49587389496104
chr1	162700000	163700000	-2.50174855523457
chr1	162800000	163800000	-2.57191810850175
chr1	162900000	163900000	-2.50827595553849
chr1	163000000	164000000	-2.50366597907385
chr1	163100000	164100000	-2.48400218565828
chr1	163200000	164200000	-2.54405426845438
chr1	163300000	164300000	-2.52626710262619
chr1	163400000	164400000	-2.50909188057649
chr1	163500000	164500000	-2.33068987101986
chr1	163600000	164600000	-2.34301033909352
chr1	163700000	164700000	-2.41052813598723
chr1	163800000	164800000	-2.34525413294799
chr1	163900000	164900000	-2.35696265724316
chr1	164000000	165000000	-2.29450359558498
chr1	164100000	165100000	-2.31404500024486
chr1	164200000	165200000	-2.33293366487434
chr1	164300000	165300000	-2.33415755243132
chr1	164400000	165400000	-2.34566209546699
chr1	164500000	165500000	-2.25803174638681
chr1	164600000	165600000	-2.3702622353624
chr1	164700000	165700000	-2.37442345305615
chr1	164800000	165800000	-2.29911357204963
chr1	164900000	165900000	-2.34672279801638
chr1	165000000	166000000	-2.36361244630278
chr1	165100000	166100000	-2.37707520942962
chr1	165200000	166200000	-2.37213886294978
chr1	165300000	166300000	-2.36022635739512
chr1	165400000	166400000	-2.33048588976036
chr1	165500000	166500000	-2.36385722381418
chr1	165600000	166600000	-2.37503539683465
chr1	165700000	166700000	-2.32399928570834
chr1	165800000	166800000	-2.36504031511926
chr1	165900000	166900000	-2.31787984792341
chr1	166000000	167000000	-2.40869230465175
chr1	166100000	167100000	-2.36528509263066
chr1	166200000	167200000	-2.38666232862601
chr1	166300000	167300000	-2.42843769057112
chr1	166400000	167400000	-2.29034237789123
chr1	166500000	167500000	-2.30392752977377
chr1	166600000	167600000	-2.44512335759803
chr1	166700000	167700000	-2.15755057795828
chr1	166800000	167800000	-2.42652026673185
chr1	166900000	167900000	-2.38943647375518
chr1	167000000	168000000	-2.38715188364881
chr1	167100000	168100000	-2.37360752801816
chr1	167200000	168200000	-2.4481422802386
chr1	167300000	168300000	-2.39535193028061
chr1	167400000	168400000	-2.35732982351025
chr1	167500000	168500000	-2.3707109941333
chr1	167600000	168600000	-2.3707109941333
chr1	167700000	168700000	-2.42860087557872
chr1	167800000	168800000	-2.31363703772586
chr1	167900000	168900000	-2.33215853608825
chr1	168000000	169000000	-2.41570925997847
chr1	168100000	169100000	-2.34243919156693
chr1	168200000	169200000	-2.43186457573068
chr1	168300000	169300000	-2.35953282111283
chr1	168400000	169400000	-2.37144532666749
chr1	168500000	169500000	-2.31637038660313
chr1	168600000	169600000	-2.37748317194862
chr1	168700000	169700000	-2.39506635651731
chr1	168800000	169800000	-2.3962902440743
chr1	168900000	169900000	-2.44292035999546
chr1	169000000	170000000	-2.39237380389194
chr1	169100000	170100000	-2.3703438278662
chr1	169200000	170200000	-2.38980364002227
chr1	169300000	170300000	-2.46127867335024
chr1	169400000	170400000	-2.37674883941443
chr1	169500000	170500000	-2.40918185967455
chr1	169600000	170600000	-2.1557963391266
chr1	169700000	170700000	-2.284753291381
chr1	169800000	170800000	-2.18953483944751
chr1	169900000	170900000	-2.17501137377128
chr1	170000000	171000000	-2.21348223931253
chr1	170100000	171100000	-2.23959184052822
chr1	170200000	171200000	-2.15391971153922
chr1	170300000	171300000	-2.20169212251356
chr1	170400000	171400000	-2.28165277623663
chr1	170500000	171500000	-2.19186022580578
chr1	170600000	171600000	-2.21662355070879
chr1	170700000	171700000	-2.24840383093852
chr1	170800000	171800000	-2.1730123574282
chr1	170900000	171900000	-2.1899020057146
chr1	171000000	172000000	-2.20858668908458
chr1	171100000	172100000	-2.17648003883966
chr1	171200000	172200000	-2.16154861064443
chr1	171300000	172300000	-2.19724533105652
chr1	171400000	172400000	-2.14363905606054
chr1	171500000	172500000	-2.20838270782509
chr1	171600000	172600000	-2.16762725217746
chr1	171700000	172700000	-2.21915291832656
chr1	171800000	172800000	-2.21788823451768
chr1	171900000	172900000	-2.19761249732361
chr1	172000000	173000000	-2.11230753460171
chr1	172100000	173100000	-2.24069333932951
chr1	172200000	173200000	-2.24493614952706
chr1	172300000	173300000	-2.14820823627329
chr1	172400000	173400000	-2.21352303556443
chr1	172500000	173500000	-2.12519915020196
chr1	172600000	173600000	-2.22633305866088
chr1	172700000	173700000	-2.18386416043347
chr1	172800000	173800000	-2.22062158339494
chr1	172900000	173900000	-2.09390842499502
chr1	173000000	174000000	-2.22180467470003
chr1	173100000	174100000	-2.15950879804946
chr1	173200000	174200000	-2.05325495997714
chr1	173300000	174300000	-2.01841496085495
chr1	173400000	174400000	-2.02331051108289
chr1	173500000	174500000	-2.04142404692628
chr1	173600000	174600000	-2.04456535832254
chr1	173700000	174700000	-2.06463711425711
chr1	173800000	174800000	-2.01315224435991
chr1	173900000	174900000	-2.05341814498474
chr1	174000000	175000000	-1.89590381640067
chr1	174100000	175100000	-1.85412845445556
chr1	174200000	175200000	-1.82173623044734
chr1	174300000	175300000	-1.82895716703355
chr1	174400000	175400000	-1.86534742372793
chr1	174500000	175500000	-2.01980203341953
chr1	174600000	175600000	-2.00266760762173
chr1	174700000	175700000	-1.94461454116871
chr1	174800000	175800000	-1.92523632151643
chr1	174900000	175900000	-1.94004536095596
chr1	175000000	176000000	-1.96599177716406
chr1	175100000	176100000	-1.94388020863452
chr1	175200000	176200000	-1.97166245617809
chr1	175300000	176300000	-1.96415594582858
chr1	175400000	176400000	-1.95338573532711
chr1	175500000	176500000	-2.00850147164336
chr1	175600000	176600000	-1.9192392724872
chr1	175700000	176700000	-1.95705739799806
chr1	175800000	176800000	-1.96803158975904
chr1	175900000	176900000	-1.97149927117049
chr1	176000000	177000000	-1.97668039516173
chr1	176100000	177100000	-1.94787824132067
chr1	176200000	177200000	-2.00638006654459
chr1	176300000	177300000	-1.98439088677074
chr1	176400000	177400000	-1.9713768824148
chr1	176500000	177500000	-1.93808714086478
chr1	176600000	177600000	-1.98031126158079
chr1	176700000	177700000	-1.89251772749301
chr1	176800000	177800000	-1.93592493951411
chr1	176900000	177900000	-2.0222498085335
chr1	177000000	178000000	-1.91462929602256
chr1	177100000	178100000	-2.00682882531548
chr1	177200000	178200000	-1.94400259739022
chr1	177300000	178300000	-1.93551697699511
chr1	177400000	178400000	-1.99181580461646
chr1	177500000	178500000	-1.99397800596713
chr1	177600000	178600000	-1.94082048974205
chr1	177700000	178700000	-1.98749140191511
chr1	177800000	178800000	-1.91279346468708
chr1	177900000	178900000	-1.92564428403543
chr1	178000000	179000000	-1.93502742197232
chr1	178100000	179100000	-1.9277248928823
chr1	178200000	179200000	-1.94787824132067
chr1	178300000	179300000	-1.95163149649543
chr1	178400000	179400000	-1.95938278435634
chr1	178500000	179500000	-1.81553520015861
chr1	178600000	179600000	-1.80048138320769
chr1	178700000	179700000	-1.72092869200361
chr1	178800000	179800000	-1.80545852593943
chr1	178900000	179900000	-1.89259931999681
chr1	179000000	180000000	-1.77070011932103
chr1	179100000	180100000	-1.86306283362156
chr1	179200000	180200000	-1.79493309294935
chr1	179300000	180300000	-1.7132589966465
chr1	179400000	180400000	-1.75274976848524
chr1	179500000	180500000	-1.74124522544958
chr1	179600000	180600000	-1.82606063314869
chr1	179700000	180700000	-1.73178049500889
chr1	179800000	180800000	-1.75752292995749
chr1	179900000	180900000	-1.88456245837261
chr1	180000000	181000000	-1.94171800728384
chr1	180100000	181100000	-1.96848034852993
chr1	180200000	181200000	-2.4608911089572
chr1	180300000	181300000	-2.51918895292162
chr1	180400000	181400000	-2.15632669040129
chr1	180500000	181500000	-2.13474547314644
chr1	180600000	181600000	-2.22784251998116
chr1	180700000	181700000	-2.19267615084377
chr1	180800000	181800000	-2.22996392507994
chr1	180900000	181900000	-2.12683100027794
chr1	181000000	182000000	-2.18092683029671
chr1	181100000	182100000	-2.14314950103775
chr1	181200000	182200000	-2.15053362263156
chr1	181300000	182300000	-2.16093666686594
chr1	181400000	182400000	-2.4816767993
chr1	181500000	182500000	-2.4476119289639
chr1	181600000	182600000	-2.42966157812811
chr1	181700000	182700000	-2.41978888516843
chr1	181800000	182800000	-2.46580705731109
chr1	181900000	182900000	-2.44952935280318
chr1	182000000	183000000	-2.46548068729589
chr1	182100000	183100000	-2.39559670779201
chr1	182200000	183200000	-2.48689871954314
chr1	182300000	183300000	-2.5081943630347
chr1	182400000	183400000	-2.46784686990607
chr1	182500000	183500000	-2.47086579254663
chr1	182600000	183600000	-2.42150232774821
chr1	182700000	183700000	-2.45911647199957
chr1	182800000	183800000	-2.3962086515705
chr1	182900000	183900000	-2.42778495054073
chr1	183000000	184000000	-2.45732143691599
chr1	183100000	184100000	-2.45095722161966
chr1	183200000	184200000	-2.47861708040754
chr1	183300000	184300000	-2.42097197647351
chr1	183400000	184400000	-2.44993731532217
chr1	183500000	184500000	-2.40844752714036
chr1	183600000	184600000	-2.4563015306185
chr1	183700000	184700000	-2.41211918981131
chr1	183800000	184800000	-2.44936616779558
chr1	183900000	184900000	-2.35488204839628
chr1	184000000	185000000	-2.45303783046654
chr1	184100000	185100000	-2.05437685690438
chr1	184200000	185200000	-2.07126650519078
chr1	184300000	185300000	-2.05502959693477
chr1	184400000	185400000	-2.09378603623932
chr1	184500000	185500000	-2.04944051042454
chr1	184600000	185600000	-1.60843302739067
chr1	184700000	185700000	-1.605862863521
chr1	184800000	185800000	-1.64319143400907
chr1	184900000	185900000	-1.63580731241525
chr1	185000000	186000000	-1.55303171731112
chr1	185100000	186100000	-1.70434501560646
chr1	185200000	186200000	-1.66530300253861
chr1	185300000	186300000	-1.62564904569227
chr1	185400000	186400000	-1.67419658545271
chr1	185500000	186500000	-1.6663229088361
chr1	185600000	186600000	-1.65126909188517
chr1	185700000	186700000	-1.55976309887454
chr1	185800000	186800000	-1.40404380537405
chr1	185900000	186900000	-1.3743441339912
chr1	186000000	187000000	-1.36895902874046
chr1	186100000	187100000	-1.50350506750509
chr1	186200000	187200000	-1.46132174304099
chr1	186300000	187300000	-1.48192385025025
chr1	186400000	187400000	-1.54842174084647
chr1	186500000	187500000	-1.51782455192183
chr1	186600000	187600000	-1.50909415401533
chr1	186700000	187700000	-1.48078155519706
chr1	186800000	187800000	-1.60198721959055
chr1	186900000	187900000	-1.53275598011705
chr1	187000000	188000000	-2.0528265993322
chr1	187100000	188100000	-1.97914856840166
chr1	187200000	188200000	-2.05319376559929
chr1	187300000	188300000	-1.96450271396973
chr1	187400000	188400000	-1.98228987979792
chr1	187500000	188500000	-1.84872295107887
chr1	187600000	188600000	-1.82816164012151
chr1	187700000	188700000	-1.8119655281174
chr1	187800000	188800000	-1.8290999539152
chr1	187900000	188900000	-1.84855976607128
chr1	188000000	189000000	-1.85194585497894
chr1	188100000	189100000	-1.85227222499413
chr1	188200000	189200000	-1.85239461374983
chr1	188300000	189300000	-1.8463975647206
chr1	188400000	189400000	-1.90404266865463
chr1	188500000	189500000	-1.85635185018409
chr1	188600000	189600000	-1.83016065646459
chr1	188700000	189700000	-1.80209283515772
chr1	188800000	189800000	-1.83126215526588
chr1	188900000	189900000	-1.94047372160091
chr1	189000000	190000000	-1.82669297505313
chr1	189100000	190100000	-1.82869199139621
chr1	189200000	190200000	-1.84011494192807
chr1	189300000	190300000	-1.74885372642884
chr1	189400000	190400000	-1.88017686129341
chr1	189500000	190500000	-1.98045404846244
chr1	189600000	190600000	-1.92529751589428
chr1	189700000	190700000	-1.9323960637248
chr1	189800000	190800000	-1.96907189418247
chr1	189900000	190900000	-1.91579198920169
chr1	190000000	191000000	-1.88747939038342
chr1	190100000	191100000	-1.89882074841149
chr1	190200000	191200000	-1.87825943745413
chr1	190300000	191300000	-1.86883550326534
chr1	190400000	191400000	-1.94353344049337
chr1	190500000	191500000	-1.8893968142227
chr1	190600000	191600000	-1.93080500990072
chr1	190700000	191700000	-1.86846833699824
chr1	190800000	191800000	-1.97723114456238
chr1	190900000	191900000	-1.98963320513983
chr1	191000000	192000000	-1.98624711623217
chr1	191100000	192100000	-1.99783325177164
chr1	191200000	192200000	-1.96201414260386
chr1	191300000	192300000	-1.9924889427728
chr1	191400000	192400000	-2.02814486693299
chr1	191500000	192500000	-2.03136777083305
chr1	191600000	192600000	-1.99159142523101
chr1	191700000	192700000	-2.00285119075528
chr1	191800000	192800000	-1.93982098157051
chr1	191900000	192900000	-2.04205638883072
chr1	192000000	193000000	-1.99412079284878
chr1	192100000	193100000	-2.02834884819248
chr1	192200000	193200000	-2.02104631910247
chr1	192300000	193300000	-1.94569564184405
chr1	192400000	193400000	-1.84170599575216
chr1	192500000	193500000	-1.83366913412795
chr1	192600000	193600000	-1.80605007159197
chr1	192700000	193700000	-1.90118693102166
chr1	192800000	193800000	-1.84260351329395
chr1	192900000	193900000	-1.85627025768029
chr1	193000000	194000000	-2.07359189154906
chr1	193100000	194100000	-2.06335203232228
chr1	193200000	194200000	-2.11132842455612
chr1	193300000	194300000	-2.1302986816894
chr1	193400000	194400000	-2.13719324826042
chr1	193500000	194500000	-2.11769263985244
chr1	193600000	194600000	-2.08583076711891
chr1	193700000	194700000	-2.09978308526855
chr1	193800000	194800000	-2.05910922212472
chr1	193900000	194900000	-2.08889048601138
chr1	194000000	195000000	-2.16301727571281
chr1	194100000	195100000	-2.12487278018676
chr1	194200000	195200000	-2.10035423279514
chr1	194300000	195300000	-2.078079479258
chr1	194400000	195400000	-2.47594492590812
chr1	194500000	195500000	-2.39418923710147
chr1	194600000	195600000	-2.38562202420257
chr1	194700000	195700000	-2.49599628371674
chr1	194800000	195800000	-2.15432767405822
chr1	194900000	195900000	-2.15865207675957
chr1	195000000	196000000	-2.16550584707869
chr1	195100000	196100000	-2.13180814300968
chr1	195200000	196200000	-2.16281329445332
chr1	195300000	196300000	-2.13625493446673
chr1	195400000	196400000	-2.1639963857584
chr1	195500000	196500000	-2.18806617437912
chr1	195600000	196600000	-2.20817872656559
chr1	195700000	196700000	-2.198673199873
chr1	195800000	196800000	-2.78634320848566
chr1	195900000	196900000	-2.69724419433709
chr1	196000000	197000000	-2.72918765957442
chr1	196100000	197100000	-2.72437370185028
chr1	196200000	197200000	-2.79801093652892
chr1	196300000	197300000	-3.00766287504058
chr1	196400000	197400000	-2.91244442310709
chr1	196500000	197500000	-2.67627492086074
chr1	196600000	197600000	-2.7136034913488
chr1	196700000	197700000	-2.67860030721901
chr1	196800000	197800000	-2.75513407578252
chr1	196900000	197900000	-2.70842236735756
chr1	197000000	198000000	-2.71352189884501
chr1	197100000	198100000	-2.756969907118
chr1	197200000	198200000	-2.71189004876902
chr1	197300000	198300000	-2.68300630242416
chr1	197400000	198400000	-2.70165018954224
chr1	197500000	198500000	-2.74289520021266
chr1	197600000	198600000	-2.71743833902736
chr1	197700000	198700000	-2.68492372626344
chr1	197800000	198800000	-2.69410288294083
chr1	197900000	198900000	-2.6792938435013
chr1	198000000	199000000	-2.66999229806821
chr1	198100000	199100000	-2.63425478140423
chr1	198200000	199200000	-2.59957796728963
chr1	198300000	199300000	-2.64176129175374
chr1	198400000	199400000	-2.662771361482
chr1	198500000	199500000	-2.74212007142657
chr1	198600000	199600000	-2.75305346693564
chr1	198700000	199700000	-2.75399178072933
chr1	198800000	199800000	-2.6880650376597
chr1	198900000	199900000	-2.6363353902511
chr1	199000000	200000000	-2.69846808189408
chr1	199100000	200100000	-2.70177257829794
chr1	199200000	200200000	-2.71119651248673
chr1	199300000	200300000	-2.66493356283267
chr1	199400000	200400000	-2.65657033119327
chr1	199500000	200500000	-2.6714201668847
chr1	199600000	200600000	-2.38284787907341
chr1	199700000	200700000	-2.4001862861307
chr1	199800000	200800000	-2.40773359273212
chr1	199900000	200900000	-2.20067221621608
chr1	200000000	201000000	-1.89941229406403
chr1	200100000	201100000	-1.8509871430593
chr1	200200000	201200000	-1.23900256831452
chr1	200300000	201300000	-1.29864668859163
chr1	200400000	201400000	-1.29383273086749
chr1	200500000	201500000	-1.28477596294579
chr1	200600000	201600000	-1.02204810071285
chr1	200700000	201700000	-1.03261432995483
chr1	200800000	201800000	-1.13187161082637
chr1	200900000	201900000	-1.05085025455391
chr1	201000000	202000000	-1.05819357989583
chr1	201100000	202100000	-1.01258337027216
chr1	201200000	202200000	-0.98594341778177
chr1	201300000	202300000	-1.00732065377712
chr1	201400000	202400000	-1.02882027852817
chr1	201500000	202500000	-1.02253765573564
chr1	201600000	202600000	-1.06504735021495
chr1	201700000	202700000	-0.997488757069336
chr1	201800000	202800000	-0.97908964746265
chr1	201900000	202900000	-1.01254257402026
chr1	202000000	203000000	-0.991573300543905
chr1	202100000	203100000	-1.05468510223247
chr1	202200000	203200000	-1.31900401828949
chr1	202300000	203300000	-1.33740312789618
chr1	202400000	203400000	-1.28950832816614
chr1	202500000	203500000	-1.30558205141455
chr1	202600000	203600000	-1.33748472039998
chr1	202700000	203700000	-1.361432120265
chr1	202800000	203800000	-1.36828589058412
chr1	202900000	203900000	-1.34307380691021
chr1	203000000	204000000	-1.30415418259807
chr1	203100000	204100000	-1.56321038216005
chr1	203200000	204200000	-1.49104181254979
chr1	203300000	204300000	-1.51951759637566
chr1	203400000	204400000	-1.51139914224765
chr1	203500000	204500000	-1.55688696311562
chr1	203600000	204600000	-1.54101722112671
chr1	203700000	204700000	-1.50646279576781
chr1	203800000	204800000	-1.44159675524756
chr1	203900000	204900000	-1.52861516054925
chr1	204000000	205000000	-1.52233253775672
chr1	204100000	205100000	-1.55631581558903
chr1	204200000	205200000	-1.4811283233382
chr1	204300000	205300000	-1.51360213985023
chr1	204400000	205400000	-1.59980462011392
chr1	204500000	205500000	-1.53644804091396
chr1	204600000	205600000	-1.55362326296366
chr1	204700000	205700000	-1.5672492110981
chr1	204800000	205800000	-1.70354948869441
chr1	204900000	205900000	-1.75124030716496
chr1	205000000	206000000	-1.74002133789259
chr1	205100000	206100000	-1.74487609186863
chr1	205200000	206200000	-1.49920106292969
chr1	205300000	206300000	-1.48814527866492
chr1	205400000	206400000	-1.48431043098637
chr1	205500000	206500000	-1.85278217814288
chr1	205600000	206600000	-1.82973229581965
chr1	205700000	206700000	-1.83776915744385
chr1	205800000	206800000	-1.88084999944975
chr1	205900000	206900000	-1.85882002342401
chr1	206000000	207000000	-1.58978914027259
chr1	206100000	207100000	-1.56739199797975
chr1	206200000	207200000	-1.61818333159466
chr1	206300000	207300000	-1.60786187986408
chr1	206400000	207400000	-1.5888508264789
chr1	206500000	207500000	-1.59639813308031
chr1	206600000	207600000	-1.62022314418963
chr1	206700000	207700000	-1.6577964921891
chr1	206800000	207800000	-1.59276726666125
chr1	206900000	207900000	-1.57791743096983
chr1	207000000	208000000	-1.6573885296701
chr1	207100000	208100000	-1.54091523049696
chr1	207200000	208200000	-1.59876431569048
chr1	207300000	208300000	-1.6485765392598
chr1	207400000	208400000	-1.58717818015102
chr1	207500000	208500000	-1.61952960790734
chr1	207600000	208600000	-1.63792871751403
chr1	207700000	208700000	-1.65714375215871
chr1	207800000	208800000	-1.64580239413064
chr1	207900000	208900000	-1.64421134030656
chr1	208000000	209000000	-1.64323223026097
chr1	208100000	209100000	-1.58938117775359
chr1	208200000	209200000	-1.59011551028779
chr1	208300000	209300000	-1.54332220935903
chr1	208400000	209400000	-1.66538459504241
chr1	208500000	209500000	-1.62879035708854
chr1	208600000	209600000	-1.640784455147
chr1	208700000	209700000	-1.65502234705993
chr1	208800000	209800000	-1.64192675020018
chr1	208900000	209900000	-1.69704248651644
chr1	209000000	210000000	-1.71890927753459
chr1	209100000	210100000	-1.64421134030656
chr1	209200000	210200000	-1.70136688921779
chr1	209300000	210300000	-1.73220885565383
chr1	209400000	210400000	-1.66942342398046
chr1	209500000	210500000	-1.71213709971926
chr1	209600000	210600000	-1.71340178352815
chr1	209700000	210700000	-1.70389625683556
chr1	209800000	210800000	-1.73278000318042
chr1	209900000	210900000	-1.74612037755157
chr1	210000000	211000000	-1.86622454314377
chr1	210100000	211100000	-1.83379152288365
chr1	210200000	211200000	-1.74452932372749
chr1	210300000	211300000	-1.8376263705622
chr1	210400000	211400000	-1.79813559872346
chr1	210500000	211500000	-1.78010365538387
chr1	210600000	211600000	-1.75803288310623
chr1	210700000	211700000	-1.86810117073115
chr1	210800000	211800000	-1.82428599619106
chr1	210900000	211900000	-1.80845705045404
chr1	211000000	212000000	-1.73726759088937
chr1	211100000	212100000	-1.79789082121207
chr1	211200000	212200000	-1.79850276499056
chr1	211300000	212300000	-1.88201269262889
chr1	211400000	212400000	-1.88201269262889
chr1	211500000	212500000	-1.83415868915074
chr1	211600000	212600000	-1.82832482512911
chr1	211700000	212700000	-1.79548384234999
chr1	211800000	212800000	-1.74485569374268
chr1	211900000	212900000	-2.07740634110166
chr1	212000000	213000000	-2.18253828224674
chr1	212100000	213100000	-2.11612198415431
chr1	212200000	213200000	-2.50105501895228
chr1	212300000	213300000	-2.34815066683286
chr1	212400000	213400000	-2.47465984397329
chr1	212500000	213500000	-2.44043178862958
chr1	212600000	213600000	-2.4134246698721
chr1	212700000	213700000	-2.40330719940102
chr1	212800000	213800000	-2.43145661321169
chr1	212900000	213900000	-2.43259890826488
chr1	213000000	214000000	-2.430518299418
chr1	213100000	214100000	-2.43268050076867
chr1	213200000	214200000	-2.38311305471075
chr1	213300000	214300000	-2.45711745565649
chr1	213400000	214400000	-2.36430598258507
chr1	213500000	214500000	-2.42386851035838
chr1	213600000	214600000	-2.42411328786977
chr1	213700000	214700000	-2.66785049484349
chr1	213800000	214800000	-2.63684534339985
chr1	213900000	214900000	-2.66022159573828
chr1	214000000	215000000	-2.66560670098901
chr1	214100000	215100000	-2.57658927934425
chr1	214200000	215200000	-2.67849831658926
chr1	214300000	215300000	-2.62326019151731
chr1	214400000	215400000	-2.65944646695218
chr1	214500000	215500000	-2.66560670098901
chr1	214600000	215600000	-2.63158262690481
chr1	214700000	215700000	-2.6237089502882
chr1	214800000	215800000	-2.64263841116958
chr1	214900000	215900000	-2.6239537277996
chr1	215000000	216000000	-2.65426534296095
chr1	215100000	216100000	-2.61954773259445
chr1	215200000	216200000	-2.70411836278216
chr1	215300000	216300000	-2.64594290757344
chr1	215400000	216400000	-2.66993110369036
chr1	215500000	216500000	-2.49544553431609
chr1	215600000	216600000	-2.54750155173989
chr1	215700000	216700000	-2.53991344888658
chr1	215800000	216800000	-2.65014492151909
chr1	215900000	216900000	-2.66997189994226
chr1	216000000	217000000	-2.67605054147529
chr1	216100000	217100000	-2.5983744778586
chr1	216200000	217200000	-2.60482028565872
chr1	216300000	217300000	-2.62460646782999
chr1	216400000	217400000	-2.58650276855583
chr1	216500000	217500000	-2.66377086965353
chr1	216600000	217600000	-2.61293873978673
chr1	216700000	217700000	-2.63488712330867
chr1	216800000	217800000	-2.61016459465756
chr1	216900000	217900000	-2.65891611567749
chr1	217000000	218000000	-2.65169517909127
chr1	217100000	218100000	-2.61465218236651
chr1	217200000	218200000	-2.61693677247288
chr1	217300000	218300000	-2.65434693546474
chr1	217400000	218400000	-2.58589082477734
chr1	217500000	218500000	-2.60600337696381
chr1	217600000	218600000	-2.67258286006383
chr1	217700000	218700000	-2.59156150379138
chr1	217800000	218800000	-2.76331372428838
chr1	217900000	218900000	-2.80712889882847
chr1	218000000	219000000	-2.85294308971163
chr1	218100000	219100000	-2.74630168724627
chr1	218200000	219200000	-2.80512988248539
chr1	218300000	219300000	-2.83776688400501
chr1	218400000	219400000	-2.75425695636668
chr1	218500000	219500000	-2.85747147367248
chr1	218600000	219600000	-2.72896328018898
chr1	218700000	219700000	-2.74728079729186
chr1	218800000	219800000	-2.76698538695933
chr1	218900000	219900000	-2.82805737605292
chr1	219000000	220000000	-2.74724000103996
chr1	219100000	220100000	-2.8125140040792
chr1	219200000	220200000	-2.73655138304229
chr1	219300000	220300000	-2.76498637061626
chr1	219400000	220400000	-2.80060149852454
chr1	219500000	220500000	-2.81720557304765
chr1	219600000	220600000	-2.79741939087638
chr1	219700000	220700000	-2.80072388728024
chr1	219800000	220800000	-2.79313578442693
chr1	219900000	220900000	-2.0909506967323
chr1	220000000	221000000	-2.17666362197321
chr1	220100000	221100000	-2.13354198371541
chr1	220200000	221200000	-2.13998779151553
chr1	220300000	221300000	-2.13672409136357
chr1	220400000	221400000	-2.1769083994846
chr1	220500000	221500000	-2.09388802686907
chr1	220600000	221600000	-2.17103373921107
chr1	220700000	221700000	-2.0997626871426
chr1	220800000	221800000	-2.13745842389776
chr1	220900000	221900000	-2.08854371787023
chr1	221000000	222000000	-2.18767860998608
chr1	221100000	222100000	-1.81114960307941
chr1	221200000	222200000	-1.88242065514788
chr1	221300000	222300000	-1.91636313672829
chr1	221400000	222400000	-1.9492449157593
chr1	221500000	222500000	-1.87324149847049
chr1	221600000	222600000	-1.87666838363005
chr1	221700000	222700000	-1.89159981182528
chr1	221800000	222800000	-2.27965375989356
chr1	221900000	222900000	-2.22196785970763
chr1	222000000	223000000	-2.28695628898357
chr1	222100000	223100000	-2.33007792724137
chr1	222200000	223200000	-2.2070772277643
chr1	222300000	223300000	-2.20671006149721
chr1	222400000	223400000	-2.30041905211041
chr1	222500000	223500000	-2.301398162156
chr1	222600000	223600000	-2.27345272960483
chr1	222700000	223700000	-2.3017653284231
chr1	222800000	223800000	-2.25289141864747
chr1	222900000	223900000	-2.29466678059258
chr1	223000000	224000000	-2.31845099545
chr1	223100000	224100000	-2.26798603185029
chr1	223200000	224200000	-2.25591034128803
chr1	223300000	224300000	-2.33077146352366
chr1	223400000	224400000	-2.28218312751133
chr1	223500000	224500000	-1.66069302607396
chr1	223600000	224600000	-1.69867433659242
chr1	223700000	224700000	-1.64641433790913
chr1	223800000	224800000	-1.65702136340301
chr1	223900000	224900000	-1.76227569330378
chr1	224000000	225000000	-1.64115162141409
chr1	224100000	225100000	-1.78104196917756
chr1	224200000	225200000	-1.40545127606459
chr1	224300000	225300000	-1.48500396726866
chr1	224400000	225400000	-1.36661324425624
chr1	224500000	225500000	-1.38868401653388
chr1	224600000	225600000	-1.42780762210553
chr1	224700000	225700000	-1.44371816034634
chr1	224800000	225800000	-1.82850840826266
chr1	224900000	225900000	-1.75723735619419
chr1	225000000	226000000	-1.7308421812152
chr1	225100000	226100000	-1.75972592756006
chr1	225200000	226200000	-1.76690606789438
chr1	225300000	226300000	-1.77000658303874
chr1	225400000	226400000	-1.79530025921645
chr1	225500000	226500000	-1.78550915876056
chr1	225600000	226600000	-1.72113267326311
chr1	225700000	226700000	-1.79130222653029
chr1	225800000	226800000	-1.78656986130995
chr1	225900000	226900000	-1.8336895322539
chr1	226000000	227000000	-1.82059393539415
chr1	226100000	227100000	-1.84870255295292
chr1	226200000	227200000	-1.78710021258464
chr1	226300000	227300000	-2.31940970736964
chr1	226400000	227400000	-2.27269799894469
chr1	226500000	227500000	-2.31275991831002
chr1	226600000	227600000	-2.40863111027391
chr1	226700000	227700000	-2.32381570257479
chr1	226800000	227800000	-2.27710399414984
chr1	226900000	227900000	-2.26086708589383
chr1	227000000	228000000	-2.33128141667241
chr1	227100000	228100000	-2.30504942670101
chr1	227200000	228200000	-2.31679874724807
chr1	227300000	228300000	-2.26417158229769
chr1	227400000	228400000	-2.34139888714349
chr1	227500000	228500000	-2.32736497649005
chr1	227600000	228600000	-2.27412586776117
chr1	227700000	228700000	-2.32916001157363
chr1	227800000	228800000	-2.3315261941838
chr1	227900000	228900000	-2.34486656855495
chr1	228000000	229000000	-2.29697176882491
chr1	228100000	229100000	-2.33030230662682
chr1	228200000	229200000	-2.23153458077807
chr1	228300000	229300000	-2.36114427306286
chr1	228400000	229400000	-2.27000544631932
chr1	228500000	229500000	-2.36167462433755
chr1	228600000	229600000	-2.60439192501378
chr1	228700000	229700000	-2.60353520372389
chr1	228800000	229800000	-2.53658855435677
chr1	228900000	229900000	-2.59708939592376
chr1	229000000	230000000	-2.64706480450068
chr1	229100000	230100000	-2.54458461972907
chr1	229200000	230200000	-2.61503974675955
chr1	229300000	230300000	-2.6284209173826
chr1	229400000	230400000	-2.58905253429955
chr1	229500000	230500000	-2.65489768486539
chr1	229600000	230600000	-2.64890063583616
chr1	229700000	230700000	-2.63384681888523
chr1	229800000	230800000	-2.59166349442112
chr1	229900000	230900000	-2.66191464019211
chr1	230000000	231000000	-2.60382077748718
chr1	230100000	231100000	-2.57106138721186
chr1	230200000	231200000	-2.54544134101896
chr1	230300000	231300000	-2.5853400753767
chr1	230400000	231400000	-2.60035309607572
chr1	230500000	231500000	-2.57020466592197
chr1	230600000	231600000	-2.55812897535971
chr1	230700000	231700000	-2.65734545997936
chr1	230800000	231800000	-2.5337328167238
chr1	230900000	231900000	-2.63808962908278
chr1	231000000	232000000	-2.63221496880925
chr1	231100000	232100000	-2.58729829546787
chr1	231200000	232200000	-2.58105646892725
chr1	231300000	232300000	-2.54062738329482
chr1	231400000	232400000	-2.61650841182793
chr1	231500000	232500000	-2.36716172021804
chr1	231600000	232600000	-2.29205582047101
chr1	231700000	232700000	-2.28936326784564
chr1	231800000	232800000	-2.30470265855987
chr1	231900000	232900000	-2.42700982175464
chr1	232000000	233000000	-2.34358148662011
chr1	232100000	233100000	-2.34113371150614
chr1	232200000	233200000	-2.34141928526944
chr1	232300000	233300000	-2.35867609982294
chr1	232400000	233400000	-2.32469282199063
chr1	232500000	233500000	-2.3535765683355
chr1	232600000	233600000	-2.38274588844366
chr1	234100000	235100000	-2.3017653284231
chr1	234200000	235200000	-2.5035639884441
chr1	234300000	235300000	-2.57467185550497
chr1	234400000	235400000	-2.52995916342309
chr1	234500000	235500000	-2.60257649180425
chr1	234600000	235600000	-2.33613617064845
chr1	234700000	235700000	-2.38521406168358
chr1	234800000	235800000	-2.38027771520374
chr1	234900000	235900000	-2.38064488147083
chr1	235000000	236000000	-2.44563331074677
chr1	235100000	236100000	-2.09058353046521
chr1	235200000	236200000	-1.96880671854513
chr1	235300000	236300000	-2.09323528683868
chr1	236700000	237700000	-2.04929772354289
chr1	236800000	237800000	-2.03465186911096
chr1	236900000	237900000	-2.07177645833953
chr1	237000000	238000000	-2.10955378759849
chr1	237100000	238100000	-2.09005317919051
chr1	237200000	238200000	-2.08091481876502
chr1	237300000	238300000	-2.04754348471121
chr1	237400000	238400000	-2.04272952698707
chr1	237500000	238500000	-2.07850783990295
chr1	237600000	238600000	-2.03530460914135
chr1	237700000	238700000	-1.99120386083797
chr1	237800000	238800000	-1.97680278391743
chr1	237900000	238900000	-1.91515964729725
chr1	238000000	239000000	-1.96591018466026
chr1	238100000	239100000	-1.9878177719303
chr1	238200000	239200000	-1.90728597068064
chr1	238300000	239300000	-1.9109168370997
chr1	238400000	239400000	-1.95917880309684
chr1	238500000	239500000	-2.00788952786487
chr1	238600000	239600000	-1.90826508072623
chr1	238700000	239700000	-1.97158086367429
chr1	238800000	239800000	-1.99458994974563
chr1	238900000	239900000	-2.02763491378424
chr1	239000000	240000000	-2.0651266692799
chr1	239100000	240100000	-2.0141313544055
chr1	239200000	240200000	-2.0225761785487
chr1	239300000	240300000	-2.06508587302801
chr1	239400000	240400000	-2.30072502399966
chr1	239500000	240500000	-2.31659476598858
chr1	239600000	240600000	-2.31749228353037
chr1	239700000	240700000	-2.23471668842623
chr1	239800000	240800000	-2.24128488498205
chr1	239900000	240900000	-2.28285626566767
chr1	240000000	241000000	-2.27922539924861
chr1	240100000	241100000	-2.22182507282598
chr1	240200000	241200000	-2.2459356576986
chr1	240300000	241300000	-2.24520132516441
chr1	240400000	241400000	-2.24911776534676
chr1	240500000	241500000	-2.01249950432952
chr1	240600000	241600000	-1.94881655511436
chr1	240700000	241700000	-1.94771505631307
chr1	240800000	241800000	-1.89745407397286
chr1	240900000	241900000	-1.55097150659019
chr1	241000000	242000000	-2.1945323803052
chr1	241100000	242100000	-2.57087780407832
chr1	241200000	242200000	-2.54162689146636
chr1	241300000	242300000	-2.61187803723734
chr1	241400000	242400000	-2.53877115383339
chr1	241500000	242500000	-2.18871891440952
chr1	241600000	242600000	-2.20087619747557
chr1	241700000	242700000	-2.24269235567259
chr1	241800000	242800000	-2.5551304508451
chr1	241900000	242900000	-2.56275934995031
chr1	242000000	243000000	-2.5981297003472
chr1	242100000	243100000	-2.59453963018004
chr1	242200000	243200000	-2.60800239330688
chr1	242300000	243300000	-2.57862909193923
chr1	242400000	243400000	-2.5639424412554
chr1	242500000	243500000	-2.56977630527703
chr1	242600000	243600000	-2.63733489842264
chr1	242700000	243700000	-2.50556300478718
chr1	242800000	243800000	-2.58022014576331
chr1	242900000	243900000	-2.5638200524997
chr1	243000000	244000000	-2.56475836629339
chr1	243100000	244100000	-2.52738899955342
chr1	243200000	244200000	-2.54015822639797
chr1	243300000	244300000	-2.53310047481936
chr1	243400000	244400000	-2.50748042862645
chr1	243500000	244500000	-2.56847082521624
chr1	243600000	244600000	-2.50291124841371
chr1	243700000	244700000	-2.51608843777725
chr1	243800000	244800000	-2.56133148113383
chr1	243900000	244900000	-2.50646052232897
chr1	244000000	245000000	-2.48467532381462
chr1	244100000	245100000	-2.49083555785145
chr1	244200000	245200000	-2.19818364485021
chr10	2200000	3200000	-0.368736922793857
chr10	2300000	3300000	-0.351888070759353
chr10	2400000	3400000	-0.360169709894956
chr10	2500000	3500000	-0.391746008865189
chr10	2600000	3600000	-0.383301184721987
chr10	2700000	3700000	-0.36584038890899
chr10	2800000	3800000	-0.360659264917751
chr10	2900000	3900000	-0.377344931944656
chr10	3000000	4000000	-0.377140950685159
chr10	3100000	4100000	-0.42772830304057
chr10	3200000	4200000	-0.440130363618025
chr10	3300000	4300000	-0.418834720126473
chr10	3400000	4400000	-0.469462868733784
chr10	3500000	4500000	-0.453674719248668
chr10	3600000	4600000	-0.452246850432184
chr10	3700000	4700000	-0.457917529446218
chr10	3800000	4800000	-0.433562167062202
chr10	3900000	4900000	-0.459141417003204
chr10	4000000	5000000	-0.406391863297118
chr10	4100000	5100000	-0.45693841940063
chr10	4200000	5200000	-0.471665866336358
chr10	4300000	5300000	-0.472767365137645
chr10	4400000	5400000	-0.451471721646093
chr10	4500000	5500000	-0.451594110401792
chr10	4600000	5600000	-0.437315422236958
chr10	4700000	5700000	-0.46203795088807
chr10	4800000	5800000	-0.459304602010802
chr10	4900000	5900000	-0.212752453656023
chr10	5000000	6000000	-0.133403743711447
chr10	5100000	6100000	-0.155515312240989
chr10	5200000	6200000	-0.14258290038884
chr10	5300000	6300000	-0.181339339693389
chr10	5400000	6400000	-0.149844633226955
chr10	5500000	6500000	-0.124714142056848
chr10	5600000	6600000	-0.17779006577813
chr10	5700000	6700000	-0.142909270404036
chr10	5800000	6800000	-0.165102431437378
chr10	5900000	6900000	-0.167876576566545
chr10	6000000	7000000	-0.157963087354961
chr10	6100000	7100000	-0.121287256897288
chr10	6200000	7200000	-0.181012969678192
chr10	6300000	7300000	-0.146295359311697
chr10	6400000	7400000	-0.173832829343876
chr10	6500000	7500000	-0.16147156501832
chr10	6600000	7600000	-0.154209832180204
chr10	6700000	7700000	-0.141318216579955
chr10	6800000	7800000	-0.170405944184316
chr10	6900000	7900000	-0.182767208509872
chr10	7000000	8000000	-0.16061484372843
chr10	7100000	8100000	-0.161961120041114
chr10	7200000	8200000	-0.159594937430942
chr10	7300000	8300000	-0.175750253183154
chr10	7400000	8400000	-0.135892315077318
chr10	7500000	8500000	-0.144133157961022
chr10	7600000	8600000	-0.121817608171982
chr10	7700000	8700000	-0.506261087947155
chr10	7800000	8800000	-0.496021228720375
chr10	7900000	8900000	-0.537307035642694
chr10	8000000	9000000	-0.502303851512901
chr10	8100000	9100000	-0.487739589584771
chr10	8200000	9200000	-0.461385210857678
chr10	8300000	9300000	-0.494430174896293
chr10	8400000	9400000	-0.512502914487783
[truncated: 17,519 more rows]
