# Supplementary material for: Evolving copy number gains promote tumor expansion and bolster mutational diversification
Source: Nat Commun. 2024 Mar 6;15:2025. doi: 10.1038/s41467-024-46414-5 (PMC10918155; doi:10.1038/s41467-024-46414-5)
Supplement: Supplementary file 4 — Source Data [file 41467_2024_46414_MOESM4_ESM.zip › Source_Data/Figure_5A_timing_postGD_gains.txt]

Sample	TimeGap_GD_MRCA	Num_postGD_Gains	GDtype
PRAD_G_10_T1	0.647868636280076	23	no_GD
PRAD_G_12_M1	0.0131752347669079	0	late_GD
PRAD_G_17_M1	0.119130103215818	0	late_GD
PRAD_G_21_M3	0.102544303076989	14	early_GD
PRAD_G_22_T1	0.489592374943529	28	early_GD
PRAD_G_24_M4	0.426868958430625	3	early_GD
PRAD_G_29_T1	0.197076206648529	21	early_GD
PRAD_G_31_T1	0.238229744305495	6	early_GD
PRAD_G_32_T1	0.0622379110595167	0	late_GD
COAD_D_1_L3	0.0254848484255376	0	late_GD
COAD_C_10_B3	0.182559620765151	15	early_GD
COAD_C_2_B1	0.000781011776548435	0	late_GD
COAD_D_2_L2	0.791697702403541	17	early_GD
COAD_C_3_B4	0.315510233688282	23	early_GD
COAD_C_4_B3	0.541810908226732	0	no_GD
COAD_C_5_B2	0.513974637791134	18	early_GD
COAD_C_9_distal_B1	0.0301251830341301	0	late_GD
COAD_C_9_proximal_B2	0.26352852070578	34	early_GD
OS_N_10M	0.0505321307243075	0	late_GD
OS_N_11P	0.368925911310893	4	early_GD
OS_N_2P	0.701121065571869	10	early_GD
OS_N_3M	0.457833135843998	6	early_GD
OS_N_4P	0.0965162585140156	0	late_GD
OS_N_6P	0.543717736356423	19	early_GD
OS_N_7P	0.536875422084446	10	early_GD
OS_N_8P	0.710381947694816	21	early_GD
OS_N_9P	0.224295457469715	9	early_GD
ESCA_R_14_C01	0.218582016117558	0	no_GD
ESCA_R_15_C01	0.0945460920353786	0	late_GD
ESCA_R_4_D01	0.134117912234957	0	late_GD
ESCA_R_8_A03	0.42750491378086	17	early_GD
BRCA_Y_11458_P	0.0429738587296348	0	late_GD
BRCA_Y_11460_P	0.286457105729283	15	early_GD
BRCA_Y_11461_P	0.0596346066266054	0	late_GD
BRCA_Y_13596_P	0.0660856513373386	0	no_GD
BRCA_Y_4243_M	0.0475805810465676	0	late_GD
BRCA_Y_4248_P	0.141869334792185	18	early_GD
BRCA_Y_4820_P	0.354049740752678	41	early_GD
BRCA_Y_9193_DL	0.201680679997611	0	no_GD
BRCA_Y_9195_P	0.230409872007287	0	late_GD
BRCA_Y_9771_M	0.536937684316234	49	early_GD
OS_C_1_M	0.569415369236154	18	early_GD
OS_C_1103_D1	0.94535487827288	58	early_GD
OS_C_1106_D1	0.620892493814784	7	early_GD
OS_C_1107_M1	0.438422541845444	13	early_GD
OS_C_1112_M2	0.591070948355766	17	early_GD
OS_C_1117_D1	0.501195253123525	7	early_GD
OS_C_1118_D1	0.258663717934468	0	late_GD
OS_C_1119_D1	0.564493777342941	7	early_GD
OS_C_1120_D1	0.659799973059791	9	early_GD
OS_C_1123_D1	0.434754539774946	10	early_GD
OS_C_1125_D1	0.495463733219306	10	early_GD
OS_C_1126_D1	0.474962154639861	6	early_GD
OS_C_3_D	0.389239705364547	22	early_GD
OS_C_4_D	0.613901932551929	8	early_GD
OS_C_6_D	0.432976904454933	0	no_GD
OS_C_8_D	0.286877278130905	4	early_GD
OS_C_10_D	0.513761783759813	7	early_GD
OS_C_12_D	0.570248735433711	5	early_GD
OS_C_13_D	0.554666472196085	12	early_GD
OS_C_14_D	0.476142287172964	0	no_GD
OS_C_15_D	0.820477803437181	19	early_GD
OS_C_16_D	0.697939482310798	21	early_GD
OS_C_17_D	0.359848579380376	17	early_GD
OS_C_18_D	0.270590764196555	0	no_GD
BRCA_K_1-T_WG	0.118930571962592	0	late_GD
BRCA_K_12-T_WG	0.327288830203546	0	late_GD
BRCA_K_16-T_WG	0.527726687259173	47	early_GD
BRCA_K_18-T_WG	0.151029032442345	0	late_GD
BRCA_K_19-T_WG	0.226672988070895	8	early_GD
BRCA_K_2-T_WG	0.159896688543536	0	late_GD
BRCA_K_21-T_WG	0.323207290438214	62	early_GD
BRCA_K_22-T_WG	0.778178731033321	18	early_GD
BRCA_K_5-T_WG	0.0468894656315989	0	late_GD
BRCA_K_8-T_WG	0.0423213262556882	0	late_GD
