# Supplementary material for: Evolving copy number gains promote tumor expansion and bolster mutational diversification
Source: Nat Commun. 2024 Mar 6;15:2025. doi: 10.1038/s41467-024-46414-5 (PMC10918155; doi:10.1038/s41467-024-46414-5)
Supplement: Supplementary file 4 — Source Data [file 41467_2024_46414_MOESM4_ESM.zip › Source_Data/Figure_5C_simulation_a0.txt]

averaged_num_postGD_gains	timeGap_postGD	a0
77.8	0.762080378685558	1
66.82	0.731768064083077	1
84.7	0.777918782900176	1
79.56	0.761393252477168	1
76.28	0.758718612458299	1
83.18	0.776524061207378	1
73.74	0.750035693965536	1
73.38	0.750960255747215	1
86.22	0.784642778164442	1
73.02	0.751711812562944	1
79.86	0.76677239055602	1
91.12	0.794293312503017	1
86.68	0.782837456720998	1
62.96	0.726433597149526	1
74.4	0.760203503776113	1
84.96	0.784771399964473	1
70.22	0.745442977457779	1
79.1	0.763615344456056	1
82.12	0.76959009878886	1
78.5	0.764125293876296	1
77.42	0.762533947058542	1
79.72	0.768973138737868	1
69.74	0.740674033137709	1
72.76	0.751177268467597	1
73.5	0.752381843177445	1
65.94	0.730903340264546	1
71.72	0.755546791998587	1
86.28	0.785520955835869	1
73.5	0.753193651525347	1
79.9	0.762641740462668	1
81.5	0.768826152758985	1
90.32	0.791316273647388	1
70.42	0.748924002304225	1
74.7	0.761281095504606	1
86.52	0.778958638040386	1
83.7	0.771986364009321	1
92.26	0.793692852146393	1
68.74	0.741653970035736	1
82.12	0.771741793860699	1
71.48	0.746634032060229	1
65.44	0.733439011141188	1
78.34	0.768153816959061	1
75.48	0.757889728132762	1
58.72	0.708756041376583	1
85.38	0.778644638168098	1
73.5	0.747888186444216	1
75.68	0.758109636484743	1
80.52	0.766958499876441	1
77.44	0.76091679800968	1
84.26	0.7769939776852	1
103.64	0.809819429824577	1
62.7	0.726889534668699	1
68.46	0.743025159982578	1
71.14	0.748991569446779	1
83.12	0.773775959119144	1
79.88	0.766958326089621	1
79.5	0.76997838371861	1
69.6	0.735859656107234	1
77.26	0.762195882271885	1
85.36	0.78119738708837	1
83.36	0.777171213060976	1
70.12	0.74677671521597	1
82.78	0.776103480433707	1
86.24	0.781809911223689	1
91.84	0.792580812719194	1
78	0.763535559561964	1
81.2	0.770777994843376	1
67.4	0.738902352364914	1
80.46	0.769821465779514	1
85.02	0.78212718014301	1
92.6	0.79227061101384	1
68.54	0.743056430858804	1
73.62	0.753617743595981	1
70.24	0.745122475723266	1
74.38	0.755954976182365	1
75	0.762879562142884	1
83.92	0.775208258309089	1
81.8	0.769402590907936	1
81.92	0.777149142746793	1
73.48	0.751524990090984	1
69.4	0.745605187578312	1
73.46	0.758493229599199	1
68.42	0.736623589941851	1
75.68	0.753939893913646	1
97.06	0.798104466772109	1
64.84	0.726776182726479	1
73.12	0.748553716599437	1
66.66	0.733903469394506	1
68.18	0.731428396729138	1
79.44	0.765663607835986	1
76.92	0.756862648002012	1
67.66	0.740591592115212	1
66.52	0.734386461500867	1
78.68	0.763095320729846	1
85.3	0.779732496865043	1
89.16	0.784088798231774	1
109.78	0.820101034856804	1
79.3	0.765505811000498	1
79.92	0.767058984889023	1
64.16	0.726700263706916	1
73.62	0.753768107175222	1
66.66	0.735322356416238	1
77.1	0.762211933132569	1
70.12	0.738231979788053	1
71.22	0.751860222234564	1
77.66	0.761980739164054	1
81.86	0.777032703653869	1
84	0.778690246089807	1
88.46	0.781161666818638	1
82.64	0.771780203796474	1
80.32	0.768607850885716	1
76.04	0.757901777313261	1
72.96	0.751903663861882	1
86.34	0.779782364915847	1
76.46	0.759746764440604	1
71.68	0.748645633551123	1
70.58	0.74643478431971	1
67.38	0.735838815290623	1
65.56	0.729883495375099	1
94.1	0.796277614450523	1
83.4	0.77793687120535	1
70.34	0.743835842903847	1
66.3	0.735854811646299	1
70.36	0.744322314789855	1
81.46	0.769686241263336	1
65.6	0.731348990170607	1
71.4	0.739612399777301	1
67.72	0.735082368984588	1
79.3	0.770673747344044	1
62.16	0.71676094042732	1
82.52	0.774916752961083	1
64.3	0.730849800708856	1
68.28	0.738412648187927	1
58.64	0.707135931744397	1
59.94	0.714119798946363	1
65.3	0.729687517147948	1
91.3	0.790456241511251	1
83.22	0.775096140777221	1
78.14	0.764262427623163	1
74.68	0.752064274626039	1
60.22	0.712831476472943	1
73.98	0.749755458949114	1
78.66	0.763349680203971	1
91.8	0.7892492309441	1
75.44	0.755069949981202	1
71	0.747238403360821	1
66.84	0.73182986871923	1
70.46	0.743393968649982	1
81.36	0.770389792984394	1
82.64	0.77074579564028	1
76.1	0.763018793628684	1
64.02	0.725432538706118	1
87.42	0.784061344716948	1
78	0.766986374823418	1
77.38	0.764302488372551	1
87.34	0.787113693847777	1
75.16	0.750148765589155	1
86.92	0.78337971278984	1
83.48	0.774444696941075	1
83.14	0.779048419579745	1
80.72	0.772950928103572	1
68.76	0.740557952607894	1
83.52	0.776262219485495	1
61.22	0.723506315217141	1
57.34	0.706301132972749	1
83.72	0.771486922786917	1
80.4	0.768366921281479	1
77.46	0.76212985125266	1
69.66	0.742042888336321	1
77.76	0.766159417075959	1
73.6	0.753877070924986	1
58.66	0.713010473454615	1
69.98	0.739809283674143	1
71.82	0.744404636223856	1
76.1	0.759535268240813	1
67.94	0.739185902366227	1
81	0.767912808555569	1
84.7	0.777226843259443	1
83.34	0.773885312163418	1
76.9	0.758342402877208	1
72.2	0.754922133656074	1
81.02	0.769478506247	1
65.78	0.733493542801723	1
92.2	0.793568274862356	1
71.42	0.748328718129439	1
63.88	0.723591657920684	1
61.18	0.715629103525356	1
63.2	0.718863548816255	1
70.66	0.746813361317209	1
75.34	0.754447940241796	1
53.48	0.688258983837034	1
81.94	0.768248221913452	1
79.34	0.767506769340036	1
86.34	0.783264861284635	1
67.7	0.737843668926789	1
87.44	0.782024980663799	1
73.16	0.754462476701968	1
75.72	0.762580028208389	1
77.7	0.763239295559247	1
78.74	0.767455641873007	1
27.86	0.531288046228123	1.05
27.1	0.527734165339796	1.05
26.44	0.527307336970073	1.05
28.84	0.538291523193964	1.05
28	0.536636420609022	1.05
27.52	0.531530313228983	1.05
24.24	0.511203381429834	1.05
28.62	0.533976347590887	1.05
27.24	0.523051743877832	1.05
25.48	0.506079421441191	1.05
26.68	0.519969854106838	1.05
25.7	0.518325622796942	1.05
28.28	0.539185584250469	1.05
25.3	0.521129368497336	1.05
28.64	0.537593209648765	1.05
25.74	0.513030136698122	1.05
27.64	0.521754319933447	1.05
26.46	0.527789657365749	1.05
25.58	0.515658908921595	1.05
27.56	0.524352479229464	1.05
28.54	0.53766949517901	1.05
27.64	0.527545067476013	1.05
24.22	0.502755480504783	1.05
27.58	0.520656432255412	1.05
26.5	0.524515957244475	1.05
26.26	0.522718556917284	1.05
27.12	0.524348331449621	1.05
26.44	0.516655565856162	1.05
27.2	0.523359401072489	1.05
26.88	0.521151267277162	1.05
25.9	0.506188852805926	1.05
27.4	0.527335898113787	1.05
27.9	0.533929142781506	1.05
27.98	0.523663674163089	1.05
27.26	0.528380378831605	1.05
26.38	0.509243922374494	1.05
27.9	0.532396031569814	1.05
29.34	0.537836551274724	1.05
24.76	0.499183878395168	1.05
26.48	0.519223025947774	1.05
26.46	0.520877904997116	1.05
25.18	0.516694343970569	1.05
27.12	0.532005956628184	1.05
24.94	0.513752142934827	1.05
26.56	0.524936291977322	1.05
26.48	0.521585618353379	1.05
27.24	0.523844970906134	1.05
27.36	0.526657953491462	1.05
27.04	0.514034324241645	1.05
24.82	0.511426790928205	1.05
25.18	0.511294354008107	1.05
27.16	0.520919833918876	1.05
26.26	0.518854913184987	1.05
26.52	0.522462755079504	1.05
27.98	0.524001925253546	1.05
26.96	0.526648281685927	1.05
27.68	0.528370332418739	1.05
24.22	0.516803792381542	1.05
28.78	0.531803496054508	1.05
26.92	0.528379229632625	1.05
28.26	0.529113721390716	1.05
27.02	0.525062604664329	1.05
26.02	0.513824481886802	1.05
24.78	0.518175117165758	1.05
26.54	0.522803282572593	1.05
29.74	0.543006166370128	1.05
27.46	0.52279364237058	1.05
26.08	0.518711648838543	1.05
26.02	0.522999834957943	1.05
27.08	0.522934069965535	1.05
26.1	0.522266748730623	1.05
28.34	0.541730445695402	1.05
27.1	0.522218363073767	1.05
24.88	0.511424165172507	1.05
26.74	0.525739275641044	1.05
26.52	0.527976182936921	1.05
27.48	0.523478303411212	1.05
25.88	0.516528675892911	1.05
26.86	0.533040025396396	1.05
27.92	0.531051832762767	1.05
27.32	0.5202739811239	1.05
24.26	0.505008211418781	1.05
27.78	0.531306609373587	1.05
27.42	0.529157066375435	1.05
26.12	0.529586168328025	1.05
28.36	0.527385155183478	1.05
27.88	0.540028272928824	1.05
24.9	0.510578678719047	1.05
24.42	0.503447152625283	1.05
26.72	0.523947012446167	1.05
24.88	0.512519791696457	1.05
25.9	0.513534957418499	1.05
26.7	0.515445536926321	1.05
27.2	0.517730943379362	1.05
27.5	0.528104967072738	1.05
24.88	0.514585492416612	1.05
27.92	0.529018356509555	1.05
26.04	0.519450135623186	1.05
27.72	0.533654158545772	1.05
25.92	0.516301564369419	1.05
26.32	0.515542565278015	1.05
26.74	0.530974337495389	1.05
27.12	0.528529393599221	1.05
27.18	0.522257885671057	1.05
24.6	0.50555749257986	1.05
26.06	0.516833675790887	1.05
25.98	0.517542849592633	1.05
24.4	0.502348293987745	1.05
25.34	0.506522132482358	1.05
26.3	0.522999341977592	1.05
25.3	0.512595823661068	1.05
26.56	0.513277900553427	1.05
25.76	0.512705592556091	1.05
28.58	0.537912471842504	1.05
25.58	0.513457600586965	1.05
27.52	0.528776629519867	1.05
28.74	0.527762563424439	1.05
27.12	0.529345503935652	1.05
27.8	0.53070422367763	1.05
26.84	0.521809129954825	1.05
25.5	0.514947538342589	1.05
25.46	0.511908020693473	1.05
29.12	0.536863468045085	1.05
26.22	0.510499939465159	1.05
27.4	0.516545621776719	1.05
27.5	0.509874236996718	1.05
25.58	0.512905448371752	1.05
27.42	0.530341210241818	1.05
26.26	0.516140192250405	1.05
26.44	0.522088739837217	1.05
26.86	0.524187719047122	1.05
27.28	0.521570778818982	1.05
27.6	0.519113167739418	1.05
26.78	0.523308505916178	1.05
27.4	0.529087074860792	1.05
27.1	0.537655636671306	1.05
27.52	0.528184489300993	1.05
30.2	0.535509738580236	1.05
25.84	0.512951116851794	1.05
27.32	0.534559066859194	1.05
26.52	0.523613411330522	1.05
29.04	0.540577004653955	1.05
28.46	0.533508293639425	1.05
27.16	0.52643376105494	1.05
26.5	0.513780001495937	1.05
28.08	0.534164854244453	1.05
26.28	0.515483453033146	1.05
27.76	0.533538249980117	1.05
28.8	0.535642136111184	1.05
27.46	0.532150610075604	1.05
24.82	0.502545445934968	1.05
27.22	0.519874552823162	1.05
26.5	0.52501718646147	1.05
26.22	0.518516182430367	1.05
27.8	0.5277781363166	1.05
27.44	0.530863475485349	1.05
24.06	0.509643153429307	1.05
28.4	0.536636706883254	1.05
27.78	0.525697511216266	1.05
27.58	0.529940929556854	1.05
26.04	0.509015779578199	1.05
25.88	0.513437320427961	1.05
26.4	0.527410840738477	1.05
30.12	0.554484536381016	1.05
25.5	0.517106268974706	1.05
24.9	0.511190439471568	1.05
26.84	0.525309245203725	1.05
25.28	0.512667319584162	1.05
28.18	0.533754503251557	1.05
27.6	0.523949203158407	1.05
25.2	0.514660371056706	1.05
30.16	0.547641288589025	1.05
26.76	0.516337358239487	1.05
25.2	0.511353975424525	1.05
26.28	0.521785461799824	1.05
26.96	0.533026142363985	1.05
25.46	0.505842221515943	1.05
27.86	0.526798766048916	1.05
27.76	0.53078918365842	1.05
26.52	0.517012820894669	1.05
26.34	0.522053221126299	1.05
26.64	0.523669422133208	1.05
27.2	0.529860370097051	1.05
29.36	0.536199655535484	1.05
26.54	0.521167928881307	1.05
27.52	0.530205882574021	1.05
26.82	0.521523469273832	1.05
27.22	0.521155700294226	1.05
24.74	0.504789306420283	1.05
27.06	0.532060303388702	1.05
25.38	0.512600456092246	1.05
25.66	0.52331835255327	1.05
26.42	0.517975690710709	1.05
30.38	0.536564733564886	1.05
26.4	0.517680971525573	1.05
25.18	0.513495023694657	1.05
27.9	0.528855962551587	1.05
30.3	0.55580193741427	1.05
27.52	0.526480026138303	1.05
26.18	0.51983789727412	1.05
15.34	0.391554225042391	1.1
16.26	0.398520480678373	1.1
16.6	0.407832189117081	1.1
17.58	0.410997327793043	1.1
15.9	0.391849506267954	1.1
15.64	0.390567384811903	1.1
17.42	0.405232054661553	1.1
15.58	0.399565405440458	1.1
16.68	0.392526988507218	1.1
17.1	0.402516362089424	1.1
16.64	0.407713407522494	1.1
14.18	0.379098596038442	1.1
17.18	0.405110458098658	1.1
16.34	0.406173362342424	1.1
17.54	0.402950796279548	1.1
16.02	0.38655807654058	1.1
16.2	0.402351924471627	1.1
15.96	0.399841017885638	1.1
15.98	0.397861202993031	1.1
15.56	0.396213108998327	1.1
15.74	0.393083457700648	1.1
16.78	0.403836668734691	1.1
17.22	0.393244996546553	1.1
16.36	0.403766703848437	1.1
16.58	0.398308404247702	1.1
17.66	0.414864604057894	1.1
16.7	0.392975574045295	1.1
15.42	0.388756916979538	1.1
16.26	0.400025618906073	1.1
14.34	0.378721072476536	1.1
17.42	0.403830448982244	1.1
17.14	0.406511459521856	1.1
16.64	0.403077612445752	1.1
16.04	0.39172687725758	1.1
17.08	0.400433965895485	1.1
15.94	0.396407902710611	1.1
15.54	0.387383281199651	1.1
16.38	0.397150329608057	1.1
15.04	0.39067940566463	1.1
15.3	0.388371598505099	1.1
17.98	0.408391901713386	1.1
16.48	0.390849524299165	1.1
16.18	0.4000398373548	1.1
14.64	0.385391996984323	1.1
16.42	0.401754415002563	1.1
15.9	0.396941407430205	1.1
17.28	0.408177857546635	1.1
16.16	0.39929344895466	1.1
15.72	0.398881257909095	1.1
16.26	0.401274028993704	1.1
16.94	0.400323165845926	1.1
16.68	0.405742194324679	1.1
14.66	0.382808247163078	1.1
16.12	0.379270245685457	1.1
14.64	0.383906403060753	1.1
15.84	0.386439515667625	1.1
15.9	0.402553367418328	1.1
14.44	0.374903826349116	1.1
15.7	0.3833639613028	1.1
17.26	0.405374109869819	1.1
16.94	0.405968295933922	1.1
15.66	0.397452186826778	1.1
15	0.382611436320537	1.1
16.18	0.403818068326821	1.1
16.28	0.401451301030392	1.1
14.38	0.381384881293945	1.1
16.18	0.402288755895923	1.1
15.46	0.391304974164447	1.1
16.64	0.40537740993103	1.1
16.58	0.406717441765609	1.1
16.62	0.403835957912408	1.1
17.14	0.404908139140808	1.1
14.54	0.379103479235047	1.1
16.44	0.391458536357979	1.1
16.44	0.403351197329957	1.1
16	0.392417307236036	1.1
15.16	0.387184245405746	1.1
16.34	0.406539401678959	1.1
15.84	0.385890904952186	1.1
16.38	0.399141011990742	1.1
17.68	0.40745754381454	1.1
17.12	0.409872305218765	1.1
15.1	0.397774415128549	1.1
17.3	0.416430061477148	1.1
16.18	0.38772879936985	1.1
15.46	0.392054948505534	1.1
17.44	0.404090915862603	1.1
17.26	0.411831134366001	1.1
15.62	0.392830911706888	1.1
15.26	0.399163816283121	1.1
15.32	0.379463916809278	1.1
16.48	0.399802294875932	1.1
16.56	0.410817450526587	1.1
16.7	0.391283236822981	1.1
17.46	0.403723685953588	1.1
17.26	0.405387015257868	1.1
17.5	0.410207306233932	1.1
15.62	0.396556206615534	1.1
16.52	0.391643555036335	1.1
16.02	0.400459368032214	1.1
16.1	0.40186540236963	1.1
15.88	0.397493694269422	1.1
16.24	0.394411569403613	1.1
15.62	0.404220206169598	1.1
15.28	0.38879489912671	1.1
16.22	0.393414237720354	1.1
16.64	0.410450820396987	1.1
16.28	0.393932843516592	1.1
15.72	0.396142437116789	1.1
16.34	0.387565809881442	1.1
15.78	0.392968327211925	1.1
16.6	0.392787407382369	1.1
16.2	0.3923608210056	1.1
17.26	0.396161458777301	1.1
15.28	0.393849083575583	1.1
16.84	0.389165257674528	1.1
16.56	0.396909765639135	1.1
16.84	0.405169552453537	1.1
17.9	0.407191185881428	1.1
16.38	0.389750989925603	1.1
17.9	0.411162995284299	1.1
17.22	0.402023194722974	1.1
15.3	0.405461549117497	1.1
16.58	0.40029457530461	1.1
16.56	0.399496237393549	1.1
17.7	0.401638135277052	1.1
17.58	0.399258204030337	1.1
15.78	0.381763443528161	1.1
16.4	0.411140745998309	1.1
16.18	0.394460830446509	1.1
16.5	0.399085648723097	1.1
16.24	0.404283972667357	1.1
15.94	0.40457140305306	1.1
15.48	0.396744034512354	1.1
15.3	0.382623760527165	1.1
16.88	0.412413988425143	1.1
14.92	0.386108117819767	1.1
15.6	0.401421683359852	1.1
14.78	0.379852973475795	1.1
16.16	0.394573685024134	1.1
16.54	0.412330251593173	1.1
15.34	0.38569165283961	1.1
16.02	0.403854616435589	1.1
15.9	0.396029254732312	1.1
16.68	0.395987302042388	1.1
17.26	0.398061154980191	1.1
15.38	0.387654064961535	1.1
17.18	0.407927320315563	1.1
16.48	0.394125366852041	1.1
15.54	0.387552494406823	1.1
17.32	0.399373907361033	1.1
15.16	0.391370670781542	1.1
16.08	0.396482276243541	1.1
16.58	0.404372264951894	1.1
17	0.394894482708404	1.1
15.7	0.388501878522229	1.1
16.24	0.400288880846096	1.1
16.7	0.399868991400823	1.1
15.82	0.393429445785583	1.1
16.94	0.400076370278064	1.1
17.26	0.412253918062319	1.1
16.9	0.396408449195246	1.1
15.44	0.387272929602633	1.1
16.72	0.390309456564528	1.1
17.3	0.397069940791263	1.1
15.34	0.391455302189098	1.1
16.8	0.401641536608468	1.1
16.5	0.402883416271168	1.1
16.22	0.413802260261245	1.1
17.12	0.401617189383971	1.1
15.9	0.400458888766538	1.1
16.78	0.392485347505975	1.1
15.7	0.38546048674807	1.1
16.46	0.400379499814567	1.1
15.98	0.394685337261153	1.1
16.38	0.394315646283527	1.1
16.48	0.39188285231267	1.1
15.02	0.39839304766963	1.1
16.42	0.38806712536475	1.1
16.28	0.397274838454589	1.1
15.48	0.388448401862786	1.1
16.9	0.397756764396022	1.1
16.8	0.395287780025851	1.1
15.54	0.38763181607889	1.1
16.38	0.387354256683046	1.1
17.06	0.407058904448432	1.1
17.16	0.398597167753502	1.1
16.16	0.389904319711286	1.1
17.48	0.410923886358971	1.1
17.14	0.401311546794437	1.1
16.92	0.398187038453341	1.1
16.8	0.397712874871035	1.1
16.34	0.399359717458811	1.1
16.7	0.403952036417736	1.1
16.52	0.398379836900774	1.1
16.66	0.39520128507631	1.1
17.22	0.404642301652862	1.1
16.62	0.393402892497647	1.1
14.98	0.392761781155192	1.1
15.6	0.387870344817736	1.1
12	0.330319772308723	1.15
12.62	0.33509466755897	1.15
12.22	0.326288330404372	1.15
12.3	0.328315176013329	1.15
11.92	0.328516934523127	1.15
11.9	0.323085525097789	1.15
12.66	0.327181378892424	1.15
12.4	0.328331267019106	1.15
11.58	0.33131561535179	1.15
10.86	0.321431544204663	1.15
11.36	0.316706914527437	1.15
12.14	0.325107822461514	1.15
11.52	0.319980701052296	1.15
12.54	0.322504547123648	1.15
11.5	0.311199494420429	1.15
11.36	0.326349675266861	1.15
11.94	0.322940698745511	1.15
12.22	0.326200870076816	1.15
11.56	0.324991199572764	1.15
11.36	0.323298450872257	1.15
12.88	0.322754380509323	1.15
11.68	0.308648553105124	1.15
11.84	0.334729661854175	1.15
12.68	0.324728270656112	1.15
12.1	0.323795544624084	1.15
11.84	0.320558781517296	1.15
12.4	0.327389926520713	1.15
12.18	0.317998917891616	1.15
11.98	0.328319086048258	1.15
11.28	0.325482473954911	1.15
11.7	0.322683815710394	1.15
12	0.329964693606255	1.15
10.58	0.319613336258996	1.15
12.42	0.317130696086012	1.15
11.44	0.327823803798042	1.15
11.8	0.32833637988757	1.15
12	0.325776410602166	1.15
12.24	0.332616563522557	1.15
11.7	0.32212144804349	1.15
11.74	0.31964823908976	1.15
12	0.32777666051769	1.15
10.84	0.311191507817862	1.15
12.52	0.325401933960222	1.15
12.46	0.321064823825374	1.15
12.8	0.33365621391679	1.15
11.78	0.325530015375667	1.15
11.52	0.331138799735265	1.15
12.42	0.328054228711526	1.15
12.26	0.329787087879099	1.15
12.06	0.32448369444371	1.15
12.24	0.323326306828889	1.15
11.52	0.318263006860092	1.15
12.3	0.333444203780771	1.15
12.32	0.332067304015467	1.15
11.78	0.320534021303206	1.15
11.96	0.322265637508964	1.15
12.3	0.322739091443203	1.15
11.24	0.315044723013219	1.15
11.7	0.323753246125303	1.15
10.86	0.325919420632236	1.15
11.86	0.325461165337788	1.15
11.78	0.326920606807996	1.15
12.64	0.330673056210411	1.15
11.12	0.314500216960681	1.15
11.38	0.323191890214505	1.15
12.38	0.332667261111841	1.15
12.76	0.328980279289591	1.15
11.72	0.316048823170807	1.15
10.98	0.321994826820529	1.15
10.86	0.325272058740015	1.15
12.04	0.31960785825708	1.15
12.14	0.327524113023919	1.15
11.54	0.320552549315145	1.15
11.84	0.324137853349179	1.15
11.34	0.318734649530421	1.15
11.46	0.316944167585472	1.15
12.36	0.3288520035893	1.15
11.58	0.320341895213032	1.15
12.8	0.329366011688256	1.15
11.54	0.318157566286164	1.15
11.54	0.319347512912828	1.15
12.88	0.326221451020286	1.15
12.64	0.328239898967281	1.15
12.18	0.345120795197989	1.15
11.74	0.324172567578801	1.15
11.76	0.32182370196774	1.15
12.22	0.320182875338648	1.15
12.64	0.324740278229514	1.15
12.6	0.327776058004859	1.15
12.2	0.33200796291041	1.15
10.72	0.318811453140926	1.15
11.62	0.309150611039013	1.15
11.22	0.315322667886305	1.15
12.92	0.333602779942643	1.15
12.46	0.327842930335961	1.15
11.06	0.321159306034735	1.15
12.5	0.329134610482138	1.15
11.4	0.321620738506277	1.15
11.7	0.328586063796633	1.15
10.7	0.320074021274884	1.15
11.7	0.318828234705906	1.15
12.64	0.335396042482814	1.15
11.48	0.327596837822409	1.15
11.86	0.321922494384953	1.15
11.74	0.325924570285339	1.15
11.08	0.320437348400898	1.15
12.94	0.337382734689924	1.15
11.46	0.322873535121534	1.15
11	0.315376261219557	1.15
12.74	0.336587518977743	1.15
11.12	0.311038698726639	1.15
11.5	0.317045474982351	1.15
11.6	0.314957994936855	1.15
11.7	0.311435608556652	1.15
11.8	0.340623690863286	1.15
12.44	0.325420364299986	1.15
14.14	0.335599970943572	1.15
11.24	0.326915623376535	1.15
12.4	0.331006872566398	1.15
11.36	0.31669111773617	1.15
12.68	0.31913489006786	1.15
11.84	0.321844934419014	1.15
12.3	0.333603964167885	1.15
12.24	0.320217688955407	1.15
11.64	0.323980985838528	1.15
11.4	0.314634741439103	1.15
11.94	0.326951487336256	1.15
13.44	0.338484043573615	1.15
12.34	0.32850663905486	1.15
11.9	0.324383136467963	1.15
11.92	0.328695814843565	1.15
12.26	0.318803564746359	1.15
11.36	0.31822458409427	1.15
12.02	0.32669265258968	1.15
10.8	0.316032372187824	1.15
11.82	0.317316749895237	1.15
11	0.309708283410861	1.15
11.6	0.327907229690729	1.15
13.1	0.32698070420028	1.15
12.82	0.329947259032004	1.15
12.42	0.327865067568044	1.15
11.58	0.310171022400127	1.15
11.22	0.326804987297932	1.15
12.6	0.330239411503696	1.15
11.88	0.322045772079698	1.15
12.48	0.329510425274775	1.15
12.34	0.328098323403746	1.15
12.24	0.329645265033124	1.15
12.94	0.329601448060872	1.15
12.32	0.332132433240793	1.15
12.46	0.328624078830275	1.15
12.72	0.329087125752219	1.15
13.46	0.330307588608398	1.15
12.14	0.3256391002542	1.15
12.46	0.330311026998176	1.15
11.3	0.313583843960219	1.15
11.94	0.31918903159065	1.15
11.42	0.324521034752717	1.15
11.56	0.324779489861902	1.15
11.94	0.326479514032519	1.15
12.06	0.326718341033992	1.15
11	0.325688968867172	1.15
12.58	0.329411883044962	1.15
12.14	0.326581036207717	1.15
11.52	0.324778502027859	1.15
11.68	0.335512777590922	1.15
12.22	0.334619292447463	1.15
11.84	0.318335812318763	1.15
11.5	0.323860773016455	1.15
12.64	0.322538587919756	1.15
12.22	0.324591217276867	1.15
11.18	0.318584859750568	1.15
11.76	0.321731168148496	1.15
12.36	0.325310222359759	1.15
12.7	0.328953187103285	1.15
11.86	0.326206772093596	1.15
11.7	0.32441508702716	1.15
11.66	0.314134635782515	1.15
12.82	0.325147295038517	1.15
11.92	0.328781126936215	1.15
12.48	0.327213970626162	1.15
12.02	0.326595472095295	1.15
12.34	0.333987135961531	1.15
11.12	0.327182359708271	1.15
11.6	0.313305192580125	1.15
11.72	0.320894535826888	1.15
12.24	0.335412679373502	1.15
11.7	0.324709802478743	1.15
10.46	0.309903562473338	1.15
11.36	0.313250826448263	1.15
11.42	0.311662653392249	1.15
13.84	0.342125821725966	1.15
11.28	0.321289771146829	1.15
11.2	0.328556385037103	1.15
11.36	0.316307958141183	1.15
10.32	0.315882327655651	1.15
12.5	0.32510357129319	1.15
11.12	0.31626939259424	1.15
12.38	0.324706762352717	1.15
12.06	0.321894062899977	1.15
9.44	0.280477273814733	1.2
9.34	0.26953998793767	1.2
9.6	0.275454024659681	1.2
10.32	0.28300446939164	1.2
10.22	0.286881931656191	1.2
9.66	0.273657871067009	1.2
9.14	0.281216239625255	1.2
9.46	0.281387296196946	1.2
9.46	0.275575534109103	1.2
9.38	0.269035156010009	1.2
9.46	0.267350424094207	1.2
10.36	0.283462909114316	1.2
10.26	0.286058422553224	1.2
10.14	0.284920547522035	1.2
9.86	0.282252263686642	1.2
10.2	0.281982732881421	1.2
9.82	0.276505579830133	1.2
9.86	0.281511469950894	1.2
8.48	0.264589262071706	1.2
9.36	0.284662228234239	1.2
10.14	0.283765189102105	1.2
10.26	0.283624173958975	1.2
10.56	0.278589237970205	1.2
9.98	0.284735053942898	1.2
10.12	0.28201864765101	1.2
8.86	0.269259221278782	1.2
9.34	0.272832778080562	1.2
9.52	0.274354916638498	1.2
10.02	0.283450415545018	1.2
9.7	0.275763447926064	1.2
10.28	0.278841993319192	1.2
9.28	0.269510106692919	1.2
10.34	0.27996152114369	1.2
9.5	0.272010754827782	1.2
9.2	0.276876075722163	1.2
8.36	0.266601035608231	1.2
10.32	0.27099117133858	1.2
8.8	0.280201572351679	1.2
10	0.278921381759691	1.2
10.22	0.286750111356139	1.2
9.66	0.280966697133706	1.2
9.66	0.274697282822607	1.2
10	0.28074862560053	1.2
9.7	0.28023438447504	1.2
9.52	0.278335958185823	1.2
10	0.276872938259291	1.2
9.22	0.273088437635652	1.2
10.14	0.287656862411042	1.2
10.04	0.286636901987715	1.2
9.6	0.280395552172882	1.2
9.2	0.272606481318716	1.2
9.94	0.286024270176984	1.2
9.16	0.279308626351431	1.2
10.08	0.274200250328334	1.2
9.5	0.289453620624603	1.2
9.08	0.266431835195598	1.2
8.96	0.273703942843405	1.2
10.24	0.276550593228514	1.2
9.72	0.281155269742891	1.2
10.16	0.285733928031265	1.2
10.86	0.281250164713504	1.2
10.24	0.283559334541252	1.2
9.26	0.274029619591521	1.2
9.12	0.273196743582236	1.2
10	0.283128427542206	1.2
9.82	0.280647647310174	1.2
9.3	0.280753971227042	1.2
9.48	0.268009527587989	1.2
10.26	0.283163885223069	1.2
9.22	0.273110893959721	1.2
9.7	0.284041158087292	1.2
9.68	0.277959571512328	1.2
9.02	0.275819916690323	1.2
9.06	0.27197144672014	1.2
9.12	0.27169564063715	1.2
9.22	0.275918322621349	1.2
9.04	0.280165648281018	1.2
9.1	0.271148005059205	1.2
9.62	0.279261271632973	1.2
10.12	0.285034643050566	1.2
8.94	0.27305083119368	1.2
8.68	0.26411519050218	1.2
9.86	0.285840708912601	1.2
9.18	0.277460475883798	1.2
9.46	0.280964973766606	1.2
10.04	0.277345168492394	1.2
9.34	0.27813235515455	1.2
9.38	0.280997027042541	1.2
9.62	0.282612009672781	1.2
9.64	0.27449127025575	1.2
10.24	0.276324859218047	1.2
9.48	0.274505069474422	1.2
9.78	0.284886286192799	1.2
9.8	0.281440826113111	1.2
9.32	0.274577408091678	1.2
9.26	0.289961919474345	1.2
9.54	0.274134044940055	1.2
9.58	0.270398295650419	1.2
10.28	0.283821699295352	1.2
9.04	0.284137171726186	1.2
9.04	0.271209621976431	1.2
9.2	0.273612936663043	1.2
9.6	0.275198214262352	1.2
9.38	0.277974863898262	1.2
10.64	0.286009486791949	1.2
10.7	0.276619498239171	1.2
10.22	0.279750145325413	1.2
9.82	0.282466077985892	1.2
10.12	0.279691218031346	1.2
10.56	0.280706030189008	1.2
10	0.28204802979022	1.2
10.08	0.282254410187777	1.2
10.3	0.292740988194079	1.2
10.06	0.2912384073182	1.2
10.2	0.277956182770951	1.2
9.62	0.272400690879797	1.2
9.8	0.273561488298165	1.2
9.4	0.268469855959276	1.2
9.72	0.272181629500419	1.2
9.2	0.277445596771531	1.2
10.34	0.2749741498075	1.2
9.48	0.272531341168494	1.2
10.36	0.281543904672371	1.2
9.06	0.275500306282246	1.2
9.32	0.282501515416591	1.2
9.84	0.27835748390196	1.2
10.26	0.28137137338075	1.2
9.38	0.272038488781021	1.2
9.22	0.269902992010548	1.2
9.46	0.280185942367368	1.2
9.18	0.27364547289251	1.2
9.58	0.272712453692541	1.2
10.08	0.279868014209644	1.2
10.26	0.282529056377432	1.2
9.9	0.284831222552418	1.2
9.46	0.271357867118749	1.2
10.04	0.279538039791114	1.2
8.9	0.270723220136207	1.2
9.58	0.273687501868742	1.2
10.02	0.280131793471251	1.2
11.2	0.284560127892032	1.2
10.06	0.275358293053319	1.2
9.2	0.271562151840854	1.2
9.84	0.280518861018188	1.2
10.06	0.286574642722526	1.2
9.96	0.282155228428376	1.2
9.7	0.281232832321072	1.2
9.92	0.274485831131499	1.2
8.18	0.270999143059493	1.2
10.1	0.283883414310205	1.2
10.04	0.274802480368903	1.2
9.88	0.277262907903781	1.2
9.36	0.277964698009337	1.2
9.1	0.274271271592849	1.2
9.9	0.272783598943064	1.2
9.74	0.27506682977663	1.2
10.34	0.286550041380098	1.2
10.54	0.282678221285878	1.2
10.12	0.282977479039639	1.2
10.46	0.284158608977009	1.2
9.76	0.273860051047638	1.2
9.94	0.271824865141965	1.2
9.34	0.269820725532657	1.2
10.62	0.281504672913984	1.2
9.02	0.270009051887757	1.2
9.74	0.275920157646663	1.2
9.54	0.271478808168471	1.2
8.18	0.268124351527681	1.2
9.98	0.277721587192367	1.2
9.38	0.27857067536486	1.2
10	0.278789029082953	1.2
9.22	0.27944130761227	1.2
9.88	0.278171174487682	1.2
9.72	0.277227473499244	1.2
8.58	0.269115195728514	1.2
10.66	0.279077074470737	1.2
9.9	0.280758454594461	1.2
10.14	0.285444455930263	1.2
9.96	0.279314339662755	1.2
10.48	0.281962024407547	1.2
9.14	0.273947568849737	1.2
9.22	0.281993215553894	1.2
9.78	0.286907781369253	1.2
9.8	0.277610972800368	1.2
9.66	0.280843972747343	1.2
9.7	0.272610185009175	1.2
9.8	0.273140217188126	1.2
9.24	0.266470129563381	1.2
9.54	0.280025112724068	1.2
9.54	0.271970828356445	1.2
9.26	0.268702298822135	1.2
9.14	0.271156061886139	1.2
9.98	0.283304311139577	1.2
9.1	0.286546647958334	1.2
10.3	0.284974234046524	1.2
9.14	0.277851637507519	1.2
8.8	0.273808110328881	1.2
8.94	0.272504438632294	1.2
9.88	0.280070725851892	1.2
10.04	0.282705234171636	1.2
9.28	0.24459393650661	1.25
8.56	0.249459517034705	1.25
7.9	0.239778729997153	1.25
8.34	0.244019914027425	1.25
7.66	0.238793228456802	1.25
8.6	0.246854487768164	1.25
8.18	0.250443175472502	1.25
7.68	0.24065281583654	1.25
8.62	0.241804666641731	1.25
8.08	0.238298938721911	1.25
8.1	0.241783204588121	1.25
7.92	0.240385271526184	1.25
8.44	0.241181984517027	1.25
7.7	0.235475564779684	1.25
8.04	0.236230184946861	1.25
7.62	0.236090623486027	1.25
8.56	0.239297679046505	1.25
8.58	0.242958854939939	1.25
7.72	0.243426606643496	1.25
7.7	0.240353822932047	1.25
7.44	0.230363296743949	1.25
8.34	0.244086164803881	1.25
8.14	0.243552895887537	1.25
7.54	0.240677570739237	1.25
8.84	0.244530780586053	1.25
8.34	0.241711815355816	1.25
7.64	0.236820850054377	1.25
7.26	0.234611285860694	1.25
8.14	0.239277039327095	1.25
9.12	0.244439357002782	1.25
9.24	0.248070643261779	1.25
7.46	0.241929582333523	1.25
7.66	0.242251165701863	1.25
7.82	0.239729891235758	1.25
8.52	0.244285190143514	1.25
8.8	0.238336455730718	1.25
8.6	0.241691689787698	1.25
8.82	0.25014378492924	1.25
7.5	0.242543312320222	1.25
8.38	0.237859095389556	1.25
7.48	0.237498405100831	1.25
7.96	0.248659608741996	1.25
8.84	0.246055456390905	1.25
8.22	0.24345179155029	1.25
8.04	0.245803841121037	1.25
7.5	0.239870803374214	1.25
7.3	0.245347947421882	1.25
8.22	0.238084982477224	1.25
7.78	0.242181204578236	1.25
8.42	0.251265454972914	1.25
7.4	0.24153860467374	1.25
8.08	0.241537741777226	1.25
7.76	0.241265831620702	1.25
9.34	0.251350096519689	1.25
8.06	0.23876609058176	1.25
7.86	0.241637728826336	1.25
8.38	0.2464445369364	1.25
8	0.23596262787598	1.25
8.48	0.241841934910361	1.25
9.26	0.245023287885832	1.25
7.68	0.234155656994759	1.25
8.42	0.243373178562795	1.25
8.12	0.239780174835355	1.25
7.94	0.248343725398916	1.25
8.12	0.243205308057063	1.25
8.28	0.239284658793178	1.25
7.74	0.229954166872012	1.25
8.32	0.241176495138408	1.25
8.04	0.23335390926258	1.25
9.14	0.251732239864713	1.25
8	0.245912184211588	1.25
7.42	0.241049411098615	1.25
8.06	0.24929546379277	1.25
8.1	0.241160468001634	1.25
7.66	0.236610627525149	1.25
8.1	0.24254771097287	1.25
7.98	0.23195340107675	1.25
8.24	0.238566891517864	1.25
8.32	0.238364687743485	1.25
7.96	0.245606032335337	1.25
8.66	0.24355718745485	1.25
7.84	0.238540510596661	1.25
7.94	0.246302264698393	1.25
8.4	0.253787402040941	1.25
8.08	0.240948116526609	1.25
8.8	0.241266982974031	1.25
8.14	0.241278688201201	1.25
9.08	0.245636763037408	1.25
8.28	0.239494182510749	1.25
8.3	0.243392642523074	1.25
7.78	0.239225049276028	1.25
8.38	0.247993929807001	1.25
8.08	0.253016692088999	1.25
8.28	0.234104998077604	1.25
7.84	0.249440363971386	1.25
7.94	0.242923893536425	1.25
8.44	0.251940652961056	1.25
8.64	0.244316409253547	1.25
7.78	0.245533748407133	1.25
8	0.248145268358883	1.25
7.42	0.233491564095595	1.25
7.96	0.237329856235407	1.25
9.22	0.252001270600508	1.25
8.32	0.240834500023091	1.25
8.68	0.245096904394039	1.25
8.16	0.238702439362332	1.25
8.92	0.245391606541147	1.25
8.46	0.242943285096203	1.25
8.72	0.249531613918537	1.25
8.12	0.235356211220612	1.25
8.98	0.246473306693653	1.25
8.68	0.240950517184691	1.25
7.72	0.241618270325926	1.25
8.22	0.241162099537526	1.25
8.32	0.243610494198429	1.25
8.26	0.244803302726889	1.25
8.4	0.241171984575556	1.25
7.16	0.231740586453384	1.25
9.34	0.24857266377484	1.25
8.66	0.247269942171513	1.25
8.8	0.241975553206241	1.25
8.08	0.247539831479021	1.25
7.88	0.245947154468479	1.25
8.54	0.243437100558432	1.25
7.68	0.231946617217683	1.25
7.68	0.243298652869815	1.25
8.46	0.238504366733251	1.25
8.98	0.243479931792151	1.25
7.3	0.24190927675618	1.25
8.44	0.249677548926651	1.25
8.14	0.242492915414991	1.25
7.74	0.246170072826253	1.25
7.78	0.236557786658873	1.25
8.3	0.254194410634591	1.25
8.66	0.246872544098437	1.25
8.28	0.243761219117414	1.25
8.6	0.244794747799206	1.25
8.7	0.245921187704293	1.25
8.02	0.237339356657614	1.25
8.52	0.24385213982283	1.25
8.2	0.248184836264055	1.25
7.9	0.241379031311828	1.25
7.68	0.246317128649144	1.25
7.34	0.239670255127379	1.25
8.68	0.243184688919896	1.25
7.44	0.230575098948042	1.25
8.3	0.244974645619412	1.25
8.46	0.248161567071883	1.25
9.22	0.248042843510948	1.25
8.82	0.245183895847455	1.25
7.7	0.24123934952967	1.25
8.82	0.247579368776776	1.25
8.88	0.244879147941767	1.25
8.5	0.247590219575746	1.25
7.96	0.247689843587195	1.25
7.78	0.235439616486317	1.25
8.32	0.250060651344822	1.25
8.72	0.249964185789871	1.25
9.1	0.251434158581428	1.25
8.86	0.253293535538125	1.25
8.92	0.250946990267554	1.25
7.5	0.242221689812795	1.25
8.78	0.241664854035019	1.25
8.28	0.244286141983772	1.25
8.12	0.247331413526659	1.25
8.24	0.239677192279936	1.25
8.34	0.24978281212411	1.25
8.66	0.247703803935562	1.25
7.88	0.246926235295137	1.25
8.42	0.244187709005718	1.25
8.58	0.244730579662986	1.25
7.48	0.241173040244008	1.25
9.04	0.247606259314008	1.25
7.86	0.239622462414221	1.25
8.2	0.244088393279643	1.25
8	0.250967469142669	1.25
7.94	0.244519651114138	1.25
8.24	0.245830289944316	1.25
8.08	0.234749807188837	1.25
8.92	0.244269579621175	1.25
8.02	0.243931510779836	1.25
8.68	0.252564265147346	1.25
8.26	0.239306937622155	1.25
8.14	0.240182396748386	1.25
8.16	0.24216703851004	1.25
7.62	0.241160563974528	1.25
8.12	0.241916556239178	1.25
8.3	0.251965180973934	1.25
8.1	0.252257341617823	1.25
8.5	0.245601100014183	1.25
7.64	0.241799492864954	1.25
7.8	0.238888437155082	1.25
8.6	0.243484987274787	1.25
8.72	0.24068431655476	1.25
8.76	0.243536778233225	1.25
8.06	0.232047379604868	1.25
8.02	0.240867925822168	1.25
8	0.247081405182012	1.25
8.56	0.248473085190836	1.25
7.84	0.248879610048338	1.25
7.6	0.220507917041256	1.3
7.12	0.216185252002973	1.3
7.18	0.214087224529386	1.3
6.98	0.213703264979248	1.3
6.82	0.215262618904062	1.3
7.18	0.218367936619019	1.3
6.82	0.214935999620029	1.3
8.14	0.218694352319104	1.3
7.14	0.216404212140798	1.3
6.8	0.217580139680202	1.3
7.18	0.213882211255006	1.3
7.22	0.218856695224832	1.3
6.72	0.21657589610334	1.3
6.78	0.216937649090993	1.3
7.24	0.215332302192793	1.3
7.38	0.219595032254137	1.3
7.68	0.224952999858166	1.3
7.16	0.217093357311154	1.3
6.82	0.210089537917533	1.3
6.86	0.218146710599872	1.3
7.32	0.219582648408716	1.3
7.72	0.213204526172096	1.3
7.12	0.217668793825216	1.3
6.98	0.222176071335788	1.3
7.3	0.214810146327981	1.3
6.72	0.214454148408726	1.3
7.24	0.218537438113049	1.3
6.78	0.218352255288238	1.3
7.12	0.21485381428597	1.3
7.08	0.216421404389633	1.3
6.6	0.216756502520151	1.3
7.32	0.218360808819391	1.3
6.6	0.212808342972058	1.3
7.42	0.219496458139969	1.3
7.04	0.221154988210234	1.3
6.86	0.219283794374445	1.3
7.16	0.210089890453949	1.3
6.98	0.216999668007859	1.3
7	0.218524817112014	1.3
7.06	0.213081213297616	1.3
6.84	0.225326153828277	1.3
6.32	0.213600207714398	1.3
6.8	0.219754799363003	1.3
7.48	0.217956653683444	1.3
7.92	0.222367005965223	1.3
7.52	0.213491865408533	1.3
6.86	0.222744566660665	1.3
7.2	0.214511224372774	1.3
7.72	0.221401189776842	1.3
7.1	0.214605818514254	1.3
6.58	0.220675884425714	1.3
6.3	0.213827207081845	1.3
6.72	0.215318140759109	1.3
6.72	0.211898752632751	1.3
6.62	0.213139004896243	1.3
6.52	0.218657012045444	1.3
6.34	0.213892098829485	1.3
6.66	0.210604839834353	1.3
6.84	0.212224697149632	1.3
6.54	0.217232572726922	1.3
7.06	0.222279514298002	1.3
6.76	0.207796654076355	1.3
6.76	0.216934675124468	1.3
6.76	0.213467223933878	1.3
6.76	0.217008557704969	1.3
6.7	0.214446846200476	1.3
7	0.214202709769569	1.3
7.46	0.217865617841841	1.3
7.42	0.213053862528379	1.3
7.62	0.215483838574817	1.3
7.16	0.21667234579216	1.3
6.7	0.215343076854269	1.3
7.48	0.218978509803186	1.3
7.2	0.214849807311057	1.3
7.5	0.220943429716048	1.3
6.3	0.216925988151307	1.3
6.64	0.210371091369803	1.3
7.02	0.210996395831536	1.3
6.54	0.210424398201926	1.3
6.72	0.212493010875472	1.3
7.26	0.211057274243908	1.3
7.7	0.216273608288063	1.3
6.94	0.218261413383365	1.3
6.5	0.213233620310741	1.3
7.52	0.217488607938317	1.3
7.04	0.215964632687271	1.3
7.58	0.218489089326176	1.3
6.72	0.219543971738126	1.3
6.58	0.219474932982166	1.3
7.14	0.219671559759503	1.3
7.8	0.210924694992804	1.3
6.32	0.216727054834981	1.3
6.96	0.221832576500667	1.3
6.68	0.216416799396954	1.3
7.64	0.218828829122061	1.3
7.34	0.212927611509464	1.3
6.96	0.216266851732187	1.3
6.52	0.213074504794344	1.3
7.3	0.22138552887907	1.3
7.34	0.215719491096063	1.3
7.24	0.22340351176932	1.3
7.16	0.209409919375624	1.3
7.58	0.22172184702009	1.3
6.54	0.219619798765959	1.3
6.84	0.215361239185226	1.3
6.7	0.216545002634367	1.3
6.9	0.214135913622011	1.3
7.72	0.216938456452577	1.3
7.82	0.218093931939768	1.3
7.16	0.220435604992642	1.3
7.1	0.221679646455763	1.3
6.86	0.211481253492481	1.3
7.24	0.217961342525763	1.3
7.8	0.222985135705646	1.3
8.08	0.218090773145328	1.3
6.88	0.21426990614454	1.3
7.24	0.212577447929387	1.3
6.76	0.219194896241412	1.3
7.08	0.211771933933719	1.3
6.74	0.214068900221724	1.3
7.14	0.21484169049295	1.3
7.18	0.219895068085608	1.3
6.94	0.215751884809637	1.3
7.3	0.219819395991978	1.3
7.6	0.218674512563584	1.3
7.36	0.222645880217504	1.3
7.1	0.219121628964341	1.3
6.7	0.20832410261228	1.3
7.42	0.222948103812061	1.3
6.8	0.222965815158072	1.3
7.44	0.221753242078713	1.3
7.28	0.219056073075526	1.3
6.66	0.212140080968364	1.3
7.54	0.210576797325855	1.3
7.9	0.22114154168801	1.3
6.96	0.216571190632907	1.3
6.98	0.211117458693781	1.3
6.14	0.209288540231992	1.3
7.3	0.218966208052302	1.3
6.54	0.216697502674978	1.3
7.48	0.220241085861073	1.3
6.88	0.219054040158844	1.3
7.46	0.217236963897012	1.3
6.48	0.218885169480438	1.3
6.98	0.216601161467118	1.3
6.78	0.214321350424463	1.3
7.6	0.218307957221121	1.3
6.9	0.218608474529697	1.3
6.8	0.225030982615508	1.3
7.9	0.220752402517749	1.3
7.1	0.208804111370316	1.3
7.22	0.218762715450595	1.3
6.88	0.210654065197343	1.3
7.46	0.218087002937908	1.3
7.04	0.210427411433643	1.3
6.92	0.215365753984471	1.3
6.46	0.216433479446724	1.3
6.9	0.215552046748914	1.3
6.74	0.21830948482426	1.3
7.08	0.220001146598315	1.3
7.24	0.217883051877687	1.3
7.22	0.212175046826346	1.3
7.48	0.221004825875104	1.3
7.68	0.217061278656373	1.3
7.56	0.215691708279668	1.3
6.96	0.213917846554143	1.3
6.56	0.214893470857827	1.3
6.64	0.212125390244143	1.3
6.74	0.220369560420969	1.3
6.66	0.215457167491788	1.3
7.84	0.220752402517749	1.3
6.92	0.214461759016506	1.3
5.86	0.212750089615281	1.3
7.74	0.218342174100471	1.3
7.34	0.220353959302477	1.3
7.3	0.216067583336262	1.3
7.44	0.215296384517327	1.3
7.16	0.208768219595303	1.3
7.24	0.215689657809319	1.3
6.58	0.219429238853742	1.3
7.52	0.219383742495513	1.3
7.4	0.214669862262256	1.3
7.64	0.218056432345982	1.3
6.98	0.216682367833427	1.3
7.5	0.213259823827895	1.3
7.38	0.217503711640728	1.3
7.26	0.223923841059603	1.3
7.18	0.221691660957991	1.3
7.1	0.215648994767908	1.3
6.32	0.219811178701469	1.3
6.84	0.219415326467831	1.3
7.04	0.210146978483087	1.3
6.34	0.223525821713505	1.3
7.22	0.216135997269018	1.3
6.96	0.221808555825833	1.3
6.8	0.209586357966403	1.3
6.58	0.212417860105197	1.3
7.2	0.2168801995076	1.3
7.3	0.212093523973433	1.3
7.36	0.214022364993604	1.3
6.8	0.198448516949407	1.35
5.78	0.18803407988773	1.35
6.38	0.19270311253315	1.35
5.82	0.191981439274981	1.35
5.42	0.192677802958755	1.35
6.44	0.189912181619961	1.35
6.24	0.195466723162781	1.35
6.42	0.201300708419648	1.35
7.12	0.19745679408333	1.35
6.52	0.195044252375146	1.35
5.9	0.193204197597201	1.35
6.76	0.198143434765961	1.35
6.84	0.193213852787076	1.35
5.88	0.20210760616191	1.35
6.08	0.192590999704219	1.35
5.76	0.190881558815224	1.35
6.56	0.196797470875876	1.35
6.2	0.19879145703379	1.35
6.44	0.194954295542744	1.35
6.2	0.193665435662565	1.35
6.3	0.195805428340165	1.35
6.36	0.197253644167426	1.35
6.44	0.19331679094966	1.35
6.56	0.193644196039073	1.35
5.98	0.189154476234874	1.35
6.6	0.195446980827636	1.35
6.66	0.19724129294458	1.35
6.1	0.197262450894203	1.35
7.2	0.204704754593095	1.35
6	0.189779664630898	1.35
6.3	0.200560566930468	1.35
6.52	0.196170771911849	1.35
6.18	0.193077465370247	1.35
6.32	0.199446764343946	1.35
6.5	0.19561934294166	1.35
6.66	0.193686999237631	1.35
7.42	0.19532343438104	1.35
6.32	0.197366076516697	1.35
6.08	0.196617438061213	1.35
5.98	0.197437363999073	1.35
6.62	0.195950916019619	1.35
5.7	0.19716943351071	1.35
6.66	0.19621535319771	1.35
6.7	0.198344099572076	1.35
6.46	0.193042954323541	1.35
6.26	0.19983975457485	1.35
5.58	0.204118633015388	1.35
6.22	0.192452445206889	1.35
6.74	0.199868671777994	1.35
6.96	0.196032904765274	1.35
6.5	0.193787216797605	1.35
6.74	0.199201550559344	1.35
6.7	0.2006547170764	1.35
6.16	0.191062426251858	1.35
5.96	0.196550738758205	1.35
6.22	0.188072020176952	1.35
6.34	0.186223634154357	1.35
5.96	0.190998291927727	1.35
5.82	0.188235585397819	1.35
5.9	0.195812973439981	1.35
5.68	0.187395309429031	1.35
6.66	0.196201893185681	1.35
5.88	0.19840782418091	1.35
6.54	0.196464766386193	1.35
6.06	0.184159233190175	1.35
6.44	0.194644925659015	1.35
6.84	0.19715664999161	1.35
6.62	0.196554611923826	1.35
6.6	0.200105479424113	1.35
5.98	0.190902398691204	1.35
6.24	0.195522924177633	1.35
6.92	0.198468112256144	1.35
6.6	0.193520528867731	1.35
6.26	0.190292907492179	1.35
6.44	0.195936046361255	1.35
6.14	0.195037135620143	1.35
5.36	0.190920291759537	1.35
6.6	0.197231733911219	1.35
5.96	0.193519661654615	1.35
5.9	0.189123771201542	1.35
5.74	0.198764815840099	1.35
6.18	0.197674325310968	1.35
6.42	0.20267942237845	1.35
6	0.192982498614956	1.35
6.24	0.202496504940933	1.35
5.84	0.194588169439856	1.35
6.54	0.193467842285863	1.35
5.92	0.194994691660829	1.35
5.68	0.190560641982544	1.35
5.66	0.196191340220991	1.35
6.48	0.194668166373504	1.35
5.86	0.197303474806366	1.35
6.7	0.193844952468427	1.35
5.7	0.190793168352244	1.35
5.84	0.191499610161325	1.35
5.76	0.187326189388756	1.35
6.62	0.200772352286014	1.35
6.02	0.195243567581836	1.35
5.76	0.184269230309075	1.35
6.22	0.19514673481091	1.35
6.32	0.194014103947195	1.35
6.34	0.194667517813619	1.35
5.96	0.199084179456402	1.35
6.88	0.198964955918374	1.35
5.86	0.187563877790109	1.35
5.98	0.194870141947078	1.35
6.16	0.194810067772837	1.35
5.6	0.194517423776211	1.35
6.06	0.191614781808746	1.35
6.08	0.199524944737203	1.35
6.4	0.202419858150372	1.35
5.98	0.187875083276643	1.35
6.44	0.202059113056787	1.35
6.86	0.195986687147566	1.35
6.22	0.192100901211445	1.35
6.42	0.193493644393874	1.35
6.24	0.192329064523216	1.35
6.26	0.196371133490389	1.35
6.36	0.186551306988351	1.35
6.32	0.20145877510963	1.35
6.72	0.196116061547498	1.35
6.26	0.190893015424411	1.35
6.36	0.193749299569704	1.35
6.1	0.191410188716776	1.35
6.82	0.201626234136147	1.35
6.24	0.198056623885215	1.35
6.14	0.193569740156074	1.35
6.52	0.20380306121799	1.35
6.24	0.192774361867952	1.35
5.26	0.192095244430237	1.35
5.88	0.195930443158916	1.35
5.44	0.18900123474562	1.35
6.56	0.193278287125434	1.35
6.18	0.195360016715055	1.35
5.92	0.201133431886839	1.35
5.98	0.197075534985226	1.35
6.8	0.191188483818108	1.35
6.06	0.19370411924471	1.35
6.64	0.197920582373824	1.35
6.46	0.194649357712729	1.35
5.72	0.193558467615929	1.35
5.98	0.195405874824464	1.35
5.84	0.188537167837833	1.35
6.22	0.191132111718136	1.35
6.52	0.199414611964268	1.35
5.82	0.197021055178572	1.35
6.16	0.193118158566537	1.35
7.1	0.203258777830835	1.35
5.96	0.190944729793743	1.35
6.28	0.199750535566954	1.35
6.78	0.1977368691922	1.35
6.8	0.19769299294478	1.35
6.32	0.202180918241894	1.35
6.08	0.194311949790595	1.35
6.06	0.189606760732612	1.35
5.88	0.195970310399682	1.35
6.16	0.200179799581054	1.35
7.12	0.195597774755311	1.35
6.54	0.194697242401767	1.35
6.18	0.186329798162326	1.35
5.92	0.192107319386502	1.35
6.54	0.193125211636533	1.35
6.14	0.200715945370533	1.35
6.34	0.195435329158805	1.35
6.2	0.198743416007878	1.35
5.52	0.195409974824378	1.35
5.42	0.192895978012334	1.35
7.32	0.198858961523599	1.35
7.22	0.201454949082771	1.35
6.28	0.195602088485111	1.35
6.54	0.197475042476977	1.35
6.24	0.19746312744339	1.35
5.82	0.19430491745251	1.35
6.24	0.193480960370612	1.35
6.94	0.198474108442713	1.35
6.04	0.18892317791254	1.35
6.36	0.20005482290947	1.35
6.22	0.191653030751459	1.35
6.84	0.194107853889068	1.35
6.08	0.194498748653806	1.35
6.72	0.194284144290818	1.35
6.46	0.194716697307696	1.35
6.2	0.199529002865286	1.35
6.46	0.198361343701371	1.35
6.1	0.197588485929714	1.35
6.26	0.195287172501997	1.35
6.46	0.202010401794413	1.35
6.12	0.198793810789016	1.35
6.02	0.196841015080515	1.35
5.5	0.191570777978388	1.35
6	0.199626492363103	1.35
6.26	0.19625831454029	1.35
6.36	0.195128563925445	1.35
6.2	0.190247994649159	1.35
6.74	0.201239144340746	1.35
6.82	0.198201833979672	1.35
5.76	0.195693959943146	1.35
6.14	0.190431548558725	1.35
6.44	0.196901754046879	1.35
5.44	0.190103474809748	1.35
5.56	0.175264533900751	1.4
6.28	0.180003230787271	1.4
6.34	0.176467956162291	1.4
5.82	0.180537324407928	1.4
5.7	0.181479723683925	1.4
5.64	0.179647603955739	1.4
5.8	0.180464458109441	1.4
6	0.179405596973538	1.4
6.22	0.181212874827099	1.4
5.48	0.179148826036436	1.4
5.22	0.172987112658177	1.4
5.44	0.174925887717864	1.4
6.12	0.179433541091643	1.4
5.9	0.17559361381837	1.4
5.94	0.18015942073344	1.4
5.7	0.179730035483512	1.4
6.16	0.181832425371867	1.4
5.62	0.173395001740004	1.4
5.84	0.182529344131031	1.4
5.58	0.17591382915485	1.4
5.74	0.178937334171	1.4
5.68	0.173730467848957	1.4
6.26	0.180982299798972	1.4
5.56	0.175696907049935	1.4
6.04	0.182210460591335	1.4
5.86	0.185354631421849	1.4
6.28	0.186764869326668	1.4
5.36	0.182543265941292	1.4
5.42	0.17221238381311	1.4
5.86	0.181622291954065	1.4
5.64	0.177115922971467	1.4
5.14	0.172517873234675	1.4
5.82	0.179672054762906	1.4
5.62	0.178485184185675	1.4
5.94	0.176184142615706	1.4
5.16	0.180134214761929	1.4
5.8	0.182467859745821	1.4
5.92	0.174678021263045	1.4
5.84	0.179981153233505	1.4
5.9	0.182406477520947	1.4
6.64	0.182025612686674	1.4
6.08	0.180635354464657	1.4
5.18	0.176299840037429	1.4
4.88	0.17013997663944	1.4
5.68	0.173915216440409	1.4
5.66	0.183367037590432	1.4
5.4	0.180298753780872	1.4
5.36	0.180088728064811	1.4
5.7	0.183474948262931	1.4
5.6	0.182666314123404	1.4
5.3	0.182830283655952	1.4
6.12	0.181881176967555	1.4
5.66	0.174919193648528	1.4
5.9	0.175232903918345	1.4
5.88	0.17456447958354	1.4
5.18	0.178446488865143	1.4
5.5	0.179034624077902	1.4
4.66	0.171795541330929	1.4
5.3	0.174108408732647	1.4
6.04	0.182373721709449	1.4
5.64	0.178109550599891	1.4
4.94	0.178887219749076	1.4
5.28	0.175167924469137	1.4
5.56	0.183532503775142	1.4
5.56	0.175768925169709	1.4
5.82	0.184663853213403	1.4
5.34	0.176507742268334	1.4
5.82	0.177207213643769	1.4
5.7	0.177434167657287	1.4
5.28	0.174078054304093	1.4
5.68	0.174118071659297	1.4
5.28	0.178218517448681	1.4
5.6	0.180226293066641	1.4
6.6	0.180668473474756	1.4
5.88	0.181244606448845	1.4
5.52	0.180100268271192	1.4
6.16	0.179325569753223	1.4
6.16	0.183499193678237	1.4
5.22	0.173327010203487	1.4
5.58	0.17474753876706	1.4
5.54	0.177363455358668	1.4
5.78	0.178847427237978	1.4
6.52	0.179608457197644	1.4
5.72	0.176811888482707	1.4
5.94	0.178419658719634	1.4
5.24	0.172614077557777	1.4
5.64	0.178376175538287	1.4
5.02	0.174799589765369	1.4
5.82	0.180101836817855	1.4
5.66	0.182655736775915	1.4
6.22	0.177562253397182	1.4
5.16	0.177036238660588	1.4
5.64	0.183368927106013	1.4
5.8	0.186418835380258	1.4
5.76	0.181376199386196	1.4
5.54	0.179460585594364	1.4
5.78	0.18740092216452	1.4
5.88	0.189377494606321	1.4
5.26	0.176286609426823	1.4
4.86	0.182297392714352	1.4
6.12	0.177153728117603	1.4
5.72	0.178997553275875	1.4
5.52	0.18027949190444	1.4
5.62	0.182044012030497	1.4
5.8	0.177464163141758	1.4
5.02	0.179184782742524	1.4
5.34	0.182171781000869	1.4
5.2	0.173127184753017	1.4
5.78	0.174835792322672	1.4
5.88	0.178408802418545	1.4
5.22	0.181058986273866	1.4
6.02	0.179434214420404	1.4
5.24	0.171566505605388	1.4
5.18	0.175682524565691	1.4
5.98	0.176276318658055	1.4
5.32	0.172199706820729	1.4
5.76	0.174425802826188	1.4
5.66	0.178342645906489	1.4
5.62	0.179121895746839	1.4
5.04	0.182905289190246	1.4
5.82	0.179312997438909	1.4
5.54	0.178156495440138	1.4
5.54	0.180725977827441	1.4
5.92	0.17681550253973	1.4
6.06	0.181389043629099	1.4
5.96	0.179634705006894	1.4
5.78	0.186445090467306	1.4
5.6	0.179499858668851	1.4
6.2	0.177016710264206	1.4
5.12	0.181619389728123	1.4
5.88	0.176028923582038	1.4
6.32	0.176224860957054	1.4
5.66	0.172487390362854	1.4
5.78	0.17600112052861	1.4
5.76	0.180394713709824	1.4
5.26	0.181739591625323	1.4
5.64	0.174968999460155	1.4
5.46	0.177175506818747	1.4
5.68	0.177997852108388	1.4
5.9	0.181723968491463	1.4
5.54	0.180123347709415	1.4
5.58	0.175525983504748	1.4
5.82	0.179724204137663	1.4
5.42	0.17761095159048	1.4
5.72	0.178065190115576	1.4
5.78	0.176590127974362	1.4
5.94	0.175766660640605	1.4
5.62	0.169550977597669	1.4
5.66	0.177095269737884	1.4
5.12	0.175903529069522	1.4
6	0.175525870211832	1.4
6	0.170959255410873	1.4
5.5	0.181739145258349	1.4
4.72	0.173697582128952	1.4
5.9	0.181761797767519	1.4
5.64	0.172819967023089	1.4
5.28	0.177771434436659	1.4
6.4	0.177237676974462	1.4
6.18	0.178040193012602	1.4
6.32	0.182266188437762	1.4
5.42	0.175561329374379	1.4
5.54	0.178575833947462	1.4
5.86	0.176983182474351	1.4
5.82	0.177723544077307	1.4
5.4	0.181360003896726	1.4
5.62	0.181090841592942	1.4
5.42	0.180322046003605	1.4
5.76	0.179083485020463	1.4
5.58	0.174070550618256	1.4
5.68	0.182653732616067	1.4
5.82	0.176154506180832	1.4
6.16	0.177894909484174	1.4
6.02	0.178835525819669	1.4
5.92	0.181636021436226	1.4
4.92	0.176370396116422	1.4
6.04	0.183222185754605	1.4
6.14	0.174760364851647	1.4
5.52	0.179327365766681	1.4
5.44	0.175949594484795	1.4
5.8	0.17552790947956	1.4
4.82	0.17387461068841	1.4
5.64	0.174618302233868	1.4
5.32	0.177130819742277	1.4
5.78	0.181644504463243	1.4
5.58	0.183821269916972	1.4
5.22	0.181578756403464	1.4
5.68	0.180591937652879	1.4
5.14	0.181691381178111	1.4
5.74	0.178830243682125	1.4
5.92	0.175342181453583	1.4
5.54	0.173487062902938	1.4
6	0.175487235511765	1.4
5.36	0.176564815053713	1.4
4.9	0.182187832917703	1.4
5.72	0.180141496646232	1.4
5.64	0.170949518425302	1.4
5.7	0.179792616304484	1.4
6.08	0.183525282003564	1.4
6.04	0.176385546005593	1.4
5.66	0.181750639052751	1.4
4.94	0.163639389741117	1.45
5.12	0.162963617711422	1.45
5.24	0.165511711695423	1.45
5.04	0.163280287674278	1.45
5.46	0.166277596211565	1.45
5.62	0.169170912468708	1.45
5.52	0.165119354537075	1.45
5.3	0.165836210271559	1.45
5.38	0.166684953302414	1.45
4.92	0.164794879190363	1.45
5.04	0.16796602638879	1.45
5.16	0.164988874172591	1.45
5.5	0.158678152130789	1.45
5.06	0.17147418769258	1.45
6.16	0.166046413686846	1.45
5.12	0.171837506237099	1.45
4.94	0.162236292929107	1.45
4.86	0.16420012837886	1.45
5.6	0.166367716867354	1.45
4.62	0.151468957142338	1.45
5.08	0.163492084271982	1.45
4.66	0.163558473187518	1.45
5.1	0.167342622551554	1.45
5.44	0.164447695052374	1.45
4.86	0.170209985278142	1.45
5.42	0.164505625655158	1.45
5.02	0.167643529468887	1.45
5.08	0.16123695740943	1.45
5.46	0.162312202612106	1.45
5.7	0.164056199944382	1.45
5.2	0.161826681403616	1.45
5.76	0.168908651009921	1.45
4.84	0.166195103675301	1.45
5.2	0.165667089488045	1.45
5.36	0.16775921387645	1.45
5.92	0.16830983231047	1.45
5.3	0.165565212747493	1.45
5.48	0.167069943635623	1.45
5.82	0.165762097874737	1.45
5.42	0.164238314658703	1.45
4.82	0.166800441484673	1.45
5.54	0.166104713898866	1.45
4.5	0.159649153521595	1.45
4.9	0.166523702329497	1.45
5.32	0.171178677853176	1.45
5.28	0.16793948812192	1.45
5.62	0.161353374378563	1.45
5.14	0.167332569314706	1.45
5.12	0.164603655393661	1.45
5	0.166967136992393	1.45
5.26	0.167601496430536	1.45
4.98	0.161007897991984	1.45
6.1	0.169350472217334	1.45
4.52	0.158346170424576	1.45
5.08	0.166271340327205	1.45
5.52	0.168141021170672	1.45
5.6	0.168330813606718	1.45
5.34	0.166034706299663	1.45
5.22	0.157605284106182	1.45
5.56	0.165490007577351	1.45
4.72	0.157078789109964	1.45
4.88	0.170713355136201	1.45
5.68	0.164116874850325	1.45
4.6	0.165674398593772	1.45
5.28	0.168090041497055	1.45
5.24	0.160969544998399	1.45
5.26	0.165206938243401	1.45
5.26	0.165056733699159	1.45
4.86	0.166524582260037	1.45
5.34	0.165637271650566	1.45
5	0.163574914273399	1.45
4.62	0.158445733425063	1.45
4.78	0.160410324266325	1.45
5.36	0.171306887710426	1.45
4.92	0.163575380677755	1.45
5.82	0.163334471895673	1.45
4.84	0.166629164979091	1.45
5	0.165798517818613	1.45
5.4	0.165897554703566	1.45
5.86	0.169631083697865	1.45
5.24	0.170597573389674	1.45
5.32	0.163779965422302	1.45
4.34	0.163836368909262	1.45
5.22	0.159230409963456	1.45
4.84	0.165720106604285	1.45
4.6	0.16250782008323	1.45
5.5	0.162712459968934	1.45
5.04	0.165030474300264	1.45
4.98	0.169031694793097	1.45
5.06	0.165144098215788	1.45
5.04	0.164321567278131	1.45
5.3	0.165046044231686	1.45
5.24	0.165897206839977	1.45
5.46	0.164413973159751	1.45
5.04	0.163427037870821	1.45
5.04	0.163384811195473	1.45
5.08	0.165015136188119	1.45
5.68	0.16326288983059	1.45
4.78	0.163389593988787	1.45
5.3	0.159667278662314	1.45
5.64	0.165446131634182	1.45
5.64	0.166898662247527	1.45
5.44	0.163418289600327	1.45
5.6	0.169336787415563	1.45
5.38	0.165801765302498	1.45
4.82	0.168235236383387	1.45
5.28	0.164889040198623	1.45
4.72	0.15959383169886	1.45
4.86	0.15872361546939	1.45
5.12	0.157541706024212	1.45
5.12	0.16506219451713	1.45
5.28	0.166853777422487	1.45
5.18	0.168350064743947	1.45
4.66	0.162849259289025	1.45
5.04	0.166989689553718	1.45
5.16	0.166841167155546	1.45
5.26	0.162272471632556	1.45
4.94	0.158803288322066	1.45
4.96	0.164184061157209	1.45
4.5	0.167236762499672	1.45
4.9	0.163426921228418	1.45
4.78	0.160813926572617	1.45
5.5	0.168369314989963	1.45
5.4	0.164505753631128	1.45
5.16	0.166689466968751	1.45
5.18	0.166002596233918	1.45
5.22	0.166572408321124	1.45
5.64	0.161683808369861	1.45
4.86	0.159553924841149	1.45
5.48	0.167211102408467	1.45
5.26	0.159359633794639	1.45
5.56	0.168671668953974	1.45
4.68	0.159856721965364	1.45
5.26	0.165306812348451	1.45
5.5	0.163571532826263	1.45
4.68	0.163114447823401	1.45
5.06	0.168611999118174	1.45
5.02	0.165027685594515	1.45
5.02	0.168103075356551	1.45
5.42	0.162051794947203	1.45
5.22	0.164649992523617	1.45
4.84	0.161538191725751	1.45
4.98	0.163090739375855	1.45
5.24	0.1654937217311	1.45
5	0.164678020270202	1.45
5.1	0.166882698611346	1.45
5.18	0.163470076697246	1.45
5.46	0.163133112465565	1.45
4.96	0.164168459060971	1.45
4.76	0.164274984173458	1.45
5.38	0.163736026028995	1.45
5.68	0.166404547207622	1.45
5.52	0.169919429612903	1.45
5.18	0.162638025165519	1.45
5.1	0.160619513162116	1.45
5.12	0.159473275522839	1.45
4.9	0.165661056478906	1.45
5.6	0.164573691701516	1.45
5.14	0.164571016267334	1.45
4.3	0.164334579821159	1.45
5.02	0.161518272403428	1.45
5.26	0.16093358221535	1.45
5.06	0.162521380131266	1.45
5.56	0.163294627807652	1.45
5.38	0.167703338397396	1.45
4.74	0.157122211252792	1.45
5.14	0.162291267417012	1.45
5.96	0.166585177217328	1.45
4.62	0.156099663110766	1.45
5.42	0.159193532068219	1.45
5.38	0.16303374488917	1.45
5.04	0.166156609297037	1.45
4.78	0.158204517579636	1.45
5.58	0.163884026255156	1.45
5.54	0.169864647814385	1.45
5.24	0.159980343540039	1.45
4.66	0.165269652682615	1.45
5.08	0.165289394167042	1.45
5.04	0.165865318111858	1.45
5.12	0.16230249536125	1.45
5.22	0.160243732538581	1.45
5.26	0.162801717540183	1.45
4.82	0.166351732876865	1.45
5.42	0.163901153607383	1.45
5	0.16587598661231	1.45
5.32	0.166399683009586	1.45
4.86	0.164825803541974	1.45
4.54	0.163792435443382	1.45
5.1	0.15904516305904	1.45
5.02	0.162578070404016	1.45
5.62	0.163793484306703	1.45
5.16	0.166460134010983	1.45
5.28	0.162199444286891	1.45
5.8	0.165038607918969	1.45
5.06	0.162394003578672	1.45
5.32	0.156088707454212	1.45
5.24	0.164445018811128	1.45
4.84	0.162485257995718	1.45
5.3	0.167637640480223	1.45
[truncated: 1 more rows]
