# Supplementary material for: Evolving copy number gains promote tumor expansion and bolster mutational diversification
Source: Nat Commun. 2024 Mar 6;15:2025. doi: 10.1038/s41467-024-46414-5 (PMC10918155; doi:10.1038/s41467-024-46414-5)
Supplement: Supplementary file 4 — Source Data [file 41467_2024_46414_MOESM4_ESM.zip › Source_Data/Figure_5C_simulation_u1.txt]

averaged_num_postGD_gains	timeGap_postGD	u1
26.04	0.522376007418456	1e-05
30.3	0.547812770370281	1e-05
27.52	0.536213135417957	1e-05
25.86	0.523114368381274	1e-05
23.24	0.497064449011472	1e-05
25.14	0.514646080326235	1e-05
27.32	0.532077783645869	1e-05
25.78	0.516808150608967	1e-05
28.1	0.532885811990432	1e-05
27.28	0.529306624726841	1e-05
26.76	0.52135891946457	1e-05
26.22	0.523637050176421	1e-05
24.5	0.50437144386511	1e-05
26.6	0.527356748920247	1e-05
27.04	0.521554793817627	1e-05
27.86	0.525772674389195	1e-05
25.32	0.505467020873166	1e-05
26.38	0.52101781797751	1e-05
25.8	0.533447897793986	1e-05
27.34	0.528881414505286	1e-05
26.24	0.510777051562549	1e-05
25.88	0.510911842104083	1e-05
26.88	0.520998851514913	1e-05
26.42	0.524220770760765	1e-05
27.18	0.516775578739768	1e-05
28.24	0.532265933010191	1e-05
24.7	0.501339651027515	1e-05
26.82	0.51211099084647	1e-05
27.7	0.523627254523338	1e-05
25.34	0.516134300150764	1e-05
25.66	0.506559023065816	1e-05
24.5	0.511959791343289	1e-05
27.44	0.518246030146558	1e-05
28.74	0.529286905750215	1e-05
24.34	0.501976861346955	1e-05
27.76	0.528058978154873	1e-05
25.6	0.518387986798373	1e-05
25.6	0.516600736378212	1e-05
26.58	0.533561059189547	1e-05
29.26	0.537990928913898	1e-05
24.26	0.511076281634078	1e-05
27.64	0.528698676562319	1e-05
25.36	0.511332842928693	1e-05
28.72	0.532751655869726	1e-05
28.06	0.531630842671053	1e-05
24.58	0.505446272919474	1e-05
25.3	0.511907861870901	1e-05
26.4	0.52309534015662	1e-05
23.7	0.495269624863355	1e-05
26.14	0.513367076460252	1e-05
27.3	0.525610622147437	1e-05
26.14	0.525388698745539	1e-05
29.8	0.54411694312175	1e-05
28.24	0.530511839904537	1e-05
26.32	0.520584196921	1e-05
28.48	0.524522475941432	1e-05
24.52	0.503552536676918	1e-05
27.7	0.536038086942751	1e-05
25.16	0.512804405592833	1e-05
25.82	0.514748256247859	1e-05
27.88	0.530072427587098	1e-05
26.42	0.522086075165346	1e-05
26.86	0.528660616082995	1e-05
26.86	0.523987952769767	1e-05
27.84	0.51553047797763	1e-05
25.18	0.51209063794637	1e-05
25.98	0.526112579065154	1e-05
25.1	0.51003365333852	1e-05
26.98	0.526618516932106	1e-05
26.96	0.525934728323069	1e-05
26.16	0.512209953941238	1e-05
26.66	0.518397148654265	1e-05
25.04	0.515984053868781	1e-05
24.08	0.505414189650413	1e-05
27.04	0.532544632248967	1e-05
28.34	0.525764840537242	1e-05
25.06	0.518543381889303	1e-05
26.1	0.522705951785187	1e-05
25.7	0.513974449636817	1e-05
26.1	0.531968537989061	1e-05
26.02	0.522794591226642	1e-05
25.42	0.50821881115504	1e-05
28.2	0.522290369270341	1e-05
28.26	0.535059497273783	1e-05
25.06	0.510714735681984	1e-05
26.76	0.52761968345795	1e-05
25.6	0.512164344677355	1e-05
25.9	0.519457178829206	1e-05
26.24	0.518165761515753	1e-05
25.64	0.515419903998222	1e-05
26.14	0.523406083276526	1e-05
29.06	0.546707452922736	1e-05
26.14	0.51503496678717	1e-05
25.46	0.525395794199909	1e-05
26.28	0.52727307393914	1e-05
27.7	0.536576330975949	1e-05
27.78	0.52457827319539	1e-05
28.2	0.534264256287549	1e-05
25.08	0.521369610432356	1e-05
27.02	0.524501826507359	1e-05
25.5	0.517052280298027	1e-05
25.08	0.513167796861149	1e-05
25.12	0.516254298987577	1e-05
26.24	0.512230534807514	1e-05
24.86	0.506883211781415	1e-05
26.46	0.523741335664249	1e-05
27.86	0.52882902783843	1e-05
28.58	0.531026688098747	1e-05
27.86	0.531325171048737	1e-05
27.24	0.529260832806629	1e-05
27.7	0.53459711934233	1e-05
26.04	0.519058051338826	1e-05
26.92	0.531219639146942	1e-05
26.54	0.528696529344807	1e-05
27.72	0.539838871513119	1e-05
25.52	0.514465528509128	1e-05
26.94	0.518073605260837	1e-05
25.3	0.510694266119688	1e-05
27.98	0.528845455419946	1e-05
23.82	0.501492555383708	1e-05
23.98	0.513534523563009	1e-05
25.72	0.523881772861134	1e-05
25.22	0.508777048884789	1e-05
28.16	0.528677981013578	1e-05
26.44	0.52798097322771	1e-05
27.02	0.528058532697796	1e-05
28.22	0.525594455843795	1e-05
27.2	0.524461200670478	1e-05
26.98	0.515917441333228	1e-05
26.6	0.511711041010901	1e-05
26.48	0.524228504802438	1e-05
25.46	0.51825674458623	1e-05
27.98	0.540653785935324	1e-05
28.28	0.530276534815551	1e-05
26.16	0.519001955994579	1e-05
26.5	0.533344227153097	1e-05
26.48	0.513384718285032	1e-05
27.56	0.512713507622176	1e-05
27.56	0.520069455548393	1e-05
26.62	0.522183658904115	1e-05
26.76	0.524267887923857	1e-05
26.5	0.513080918809814	1e-05
26.98	0.52571153348607	1e-05
24.48	0.513982402274822	1e-05
25.64	0.514951616423738	1e-05
28.6	0.53070481097963	1e-05
29.04	0.538000534071383	1e-05
28.34	0.521288690844247	1e-05
25.28	0.51006369988462	1e-05
26.82	0.530590185829957	1e-05
23.5	0.493676526134899	1e-05
25.44	0.513890340466344	1e-05
25.84	0.522624344026177	1e-05
26.82	0.51998425548358	1e-05
27.86	0.527042637815637	1e-05
28.38	0.538963571667652	1e-05
27.98	0.526370244431634	1e-05
26.24	0.517085514497093	1e-05
26.68	0.521268867292618	1e-05
26.34	0.516976699197481	1e-05
26.08	0.519205573753625	1e-05
26.26	0.523100305835774	1e-05
25.58	0.509938848535983	1e-05
25.76	0.521086554992725	1e-05
26.36	0.514751984482415	1e-05
27.28	0.532268740607859	1e-05
27.2	0.516923848358531	1e-05
26.06	0.520811477012368	1e-05
26.92	0.525177014009177	1e-05
26.2	0.526481819900833	1e-05
27.88	0.52818430379269	1e-05
25.38	0.511418038299451	1e-05
26.7	0.52768553869944	1e-05
28.1	0.528734361933424	1e-05
24.86	0.509138892995306	1e-05
28.16	0.529772788562569	1e-05
25.94	0.520095558572377	1e-05
28.04	0.528877604286083	1e-05
27.9	0.532017053298578	1e-05
26.64	0.528942998334342	1e-05
28.32	0.534472396618345	1e-05
25.68	0.515698746216699	1e-05
28.16	0.53294104532776	1e-05
27.76	0.522401708082531	1e-05
26.88	0.532228811212538	1e-05
27.74	0.529737112857058	1e-05
26.82	0.518839444589635	1e-05
28.04	0.526475915381246	1e-05
27.4	0.52304882453793	1e-05
25.6	0.51956157110733	1e-05
28.86	0.545264038646494	1e-05
27.62	0.527458444695627	1e-05
27.54	0.530284220321126	1e-05
24.52	0.507479013270321	1e-05
25.56	0.513824521281238	1e-05
25.86	0.511060284922285	1e-05
26.52	0.512513494235838	1e-05
26.86	0.520905450371234	1e-05
27.44	0.523191072356788	1e-05
25.28	0.514795698663869	1e-05
22.14	0.473722204090003	3e-05
20.92	0.458849226645939	3e-05
22.18	0.471743330649496	3e-05
22.2	0.482173297955413	3e-05
22.06	0.472246503525336	3e-05
23.14	0.479940525998553	3e-05
21.08	0.472038917067345	3e-05
21.72	0.475332403155981	3e-05
22.74	0.481263227787691	3e-05
24.14	0.488812882937724	3e-05
22.08	0.47139293072622	3e-05
22.74	0.483556259143206	3e-05
22	0.478609566419536	3e-05
23.88	0.493201595029727	3e-05
20.98	0.454374951678082	3e-05
21.3	0.467560275637656	3e-05
21.04	0.467539617714744	3e-05
23.36	0.48807526795207	3e-05
22.24	0.480231380198791	3e-05
22.36	0.475297702310274	3e-05
20.32	0.462581618177496	3e-05
23.82	0.486298027281684	3e-05
20.98	0.471725051907416	3e-05
22.92	0.47952918904402	3e-05
23.26	0.478391407785078	3e-05
22.7	0.48758770897134	3e-05
21.5	0.461292762692728	3e-05
23.4	0.49523480625219	3e-05
21.62	0.472461570803702	3e-05
20.38	0.461713280502286	3e-05
23.24	0.478775024011097	3e-05
22.4	0.477764973348606	3e-05
23.38	0.479095168861198	3e-05
23.6	0.482390895117816	3e-05
23.4	0.478187225901534	3e-05
22.02	0.480493482704156	3e-05
22.32	0.460912809385508	3e-05
22.28	0.481967728316248	3e-05
22.32	0.48090877646565	3e-05
20.34	0.448481153865669	3e-05
22.32	0.474313927106266	3e-05
23.24	0.479565666322486	3e-05
20.24	0.472144028668913	3e-05
21.34	0.470102709108731	3e-05
24.04	0.473621442191975	3e-05
22	0.465386350137369	3e-05
20.34	0.451699525857165	3e-05
22.78	0.481648812923946	3e-05
20.4	0.465255511611442	3e-05
23.6	0.48961658977457	3e-05
25.04	0.498181661249538	3e-05
23.38	0.473566501843263	3e-05
22.88	0.490844406548182	3e-05
22.88	0.479387881624952	3e-05
22.52	0.482088639838743	3e-05
21.24	0.472273718534584	3e-05
24.64	0.49230933253908	3e-05
22.64	0.467785811393262	3e-05
22.1	0.475921703051821	3e-05
20.38	0.462827386563916	3e-05
21.56	0.475499855194252	3e-05
22.08	0.474380057558888	3e-05
21.26	0.463101565613731	3e-05
22.4	0.461454020290617	3e-05
22.76	0.469499163886474	3e-05
22.14	0.470586865048357	3e-05
22.36	0.484813636914339	3e-05
23.04	0.470458653411658	3e-05
20.82	0.465011674336913	3e-05
23.42	0.473867203205201	3e-05
20.28	0.457113898047076	3e-05
21.94	0.483214772753601	3e-05
22.74	0.47662390478689	3e-05
23.84	0.500157033998485	3e-05
18.96	0.449065914213135	3e-05
22.94	0.479937911520797	3e-05
23.86	0.482354812819069	3e-05
21.86	0.480798994965308	3e-05
21.64	0.480379880412894	3e-05
23.18	0.479868212475222	3e-05
23.24	0.490905320523041	3e-05
23.58	0.479209026140842	3e-05
21.64	0.465747990655932	3e-05
20.8	0.467765199295321	3e-05
22.6	0.47337165198222	3e-05
22.26	0.474688201181811	3e-05
20.96	0.464673157088272	3e-05
20.28	0.470915987278704	3e-05
21.38	0.462085451670709	3e-05
21.92	0.472469084710123	3e-05
22.26	0.480918386874295	3e-05
25.52	0.504631161985858	3e-05
24.22	0.490146745963577	3e-05
22.94	0.461701979913948	3e-05
21.8	0.472561135878273	3e-05
23.5	0.48256400230535	3e-05
19.82	0.457381892046941	3e-05
21.66	0.468687543113792	3e-05
20.86	0.458724104459031	3e-05
23.38	0.492454146615786	3e-05
22.42	0.477535507122323	3e-05
23.32	0.474132996497989	3e-05
21.12	0.476073361954281	3e-05
23.88	0.500260197856983	3e-05
22.54	0.480844054119931	3e-05
22.76	0.480448317682993	3e-05
21.96	0.470170932570686	3e-05
22.36	0.479899322378164	3e-05
22.98	0.48653418792301	3e-05
23.46	0.483973995385523	3e-05
20.72	0.459906083068785	3e-05
21.36	0.476729780904143	3e-05
23.26	0.477941097138108	3e-05
23.28	0.48020110707288	3e-05
20.14	0.457777789023868	3e-05
22.14	0.474901150141514	3e-05
20.7	0.464524622362683	3e-05
21.06	0.474305728718275	3e-05
21.96	0.485165339580223	3e-05
24.86	0.4951126483622	3e-05
21.7	0.467534750678915	3e-05
21.1	0.476960320030546	3e-05
21.46	0.472189116750712	3e-05
23.58	0.478741605785134	3e-05
22.14	0.483686471707826	3e-05
21.98	0.469426403959635	3e-05
20.66	0.473174622505471	3e-05
22.08	0.46555440224175	3e-05
20.22	0.447345318632596	3e-05
22.62	0.476618087520621	3e-05
21.94	0.476937065503607	3e-05
20.66	0.45881505933687	3e-05
23.26	0.491965863492921	3e-05
21.38	0.475315886070791	3e-05
22.42	0.468209190905101	3e-05
22.7	0.477156396551428	3e-05
22.66	0.478587319243604	3e-05
23.16	0.484400228135712	3e-05
23.68	0.491372792462552	3e-05
23.04	0.471206208603158	3e-05
21.4	0.472933881048732	3e-05
22	0.474324105647888	3e-05
21.7	0.465140148123552	3e-05
24.3	0.486117155182256	3e-05
20.56	0.470301949076948	3e-05
20.48	0.468219371562925	3e-05
22.62	0.483834336630341	3e-05
22.08	0.475282252235494	3e-05
23.12	0.477486959598508	3e-05
23.94	0.480840999509135	3e-05
23.34	0.48778228425027	3e-05
21.06	0.473219025959152	3e-05
22.22	0.480546959810178	3e-05
20.64	0.46361465790952	3e-05
22.42	0.487505249868097	3e-05
23.42	0.475491877161247	3e-05
20.42	0.457922234354926	3e-05
22.36	0.462779193653058	3e-05
22.74	0.470594432453408	3e-05
22.36	0.470653936482001	3e-05
22.56	0.484304595490673	3e-05
24.1	0.497670572864014	3e-05
22.08	0.486341213601068	3e-05
20	0.449521335864924	3e-05
23.44	0.478745183279709	3e-05
22.62	0.476928173520361	3e-05
22.18	0.479910187423899	3e-05
21.48	0.465687235748943	3e-05
21.76	0.469526695803797	3e-05
21.28	0.482512278689907	3e-05
21.18	0.471436771734682	3e-05
22.26	0.463501420424698	3e-05
21.38	0.464471475742566	3e-05
23	0.483799165871072	3e-05
19.3	0.456639811693093	3e-05
20.2	0.462756585216386	3e-05
22.44	0.480751860920424	3e-05
22.98	0.472277923775999	3e-05
22.4	0.472376444633295	3e-05
20.56	0.468335431783847	3e-05
24.28	0.48037034005864	3e-05
21.7	0.46131012609473	3e-05
22.6	0.46866505282532	3e-05
21.64	0.483419265103637	3e-05
21.12	0.459375492193562	3e-05
24.02	0.480811439800735	3e-05
21.62	0.469744552089246	3e-05
22.16	0.48263953858345	3e-05
20.5	0.461627016991949	3e-05
23.78	0.491441942630752	3e-05
23.46	0.486171108960071	3e-05
22.96	0.485890962957073	3e-05
19.44	0.452571182374442	3e-05
23.02	0.490217096147435	3e-05
23.9	0.489252093453519	3e-05
21.16	0.465501459849138	3e-05
23.44	0.49199072578269	3e-05
21.42	0.475589476758912	3e-05
22.9	0.472169661561345	3e-05
21.34	0.475250358054172	3e-05
19.84	0.448716382035872	5e-05
19.18	0.443687436973264	5e-05
19.76	0.44726543787632	5e-05
19.68	0.440331816072887	5e-05
19.58	0.44691851109357	5e-05
18.76	0.433838937179806	5e-05
20.78	0.465111639224219	5e-05
20.74	0.462601112720223	5e-05
22.02	0.475361718421213	5e-05
20.84	0.464219650655139	5e-05
22.12	0.47579203237089	5e-05
18.72	0.423497675537824	5e-05
17.9	0.421889907411815	5e-05
20.76	0.456686824641915	5e-05
18.74	0.436397981929041	5e-05
19	0.452264834699461	5e-05
17.38	0.43613463526087	5e-05
19.98	0.444725783380865	5e-05
21.66	0.464804519404716	5e-05
18.98	0.44289952228634	5e-05
19.52	0.446507240211116	5e-05
22.4	0.461841803375292	5e-05
19.18	0.454623949033081	5e-05
19.16	0.445509220765791	5e-05
19.72	0.434043099881772	5e-05
18.74	0.436725233160549	5e-05
21.34	0.45689355059281	5e-05
20.48	0.450932138781294	5e-05
19.94	0.452261834544915	5e-05
19.48	0.450997048834636	5e-05
19.88	0.44999289574157	5e-05
22.6	0.467792769858337	5e-05
19.98	0.444518405790044	5e-05
20.38	0.455827475542846	5e-05
20.78	0.460693257245541	5e-05
20.02	0.45096615316141	5e-05
19.18	0.450690098029845	5e-05
21.06	0.45538366859007	5e-05
17.78	0.444567565300803	5e-05
20.24	0.455543146980574	5e-05
22.4	0.485474163856927	5e-05
20.34	0.449222995931318	5e-05
19.86	0.448274187866501	5e-05
20.02	0.457625613478539	5e-05
19.72	0.455158747671485	5e-05
21.26	0.455485840399342	5e-05
20.86	0.453845686884216	5e-05
20.32	0.45562193741975	5e-05
20.4	0.462835235129372	5e-05
20.78	0.466535140312772	5e-05
21.44	0.467527898875738	5e-05
20.5	0.44890540213235	5e-05
20.66	0.454148968205087	5e-05
20.8	0.469078372261539	5e-05
21.42	0.464506414142171	5e-05
22.04	0.468101233100911	5e-05
18.98	0.437777579750548	5e-05
19.78	0.444927768450508	5e-05
21.08	0.459536585049485	5e-05
19.3	0.442133430526087	5e-05
20.72	0.468549470705831	5e-05
20.06	0.44120394472762	5e-05
19.36	0.430875947366269	5e-05
20.98	0.468371982852622	5e-05
21.08	0.451053706983997	5e-05
19.6	0.446714860261383	5e-05
19.64	0.439335964467356	5e-05
21.3	0.458949214448364	5e-05
19.08	0.440196938716959	5e-05
21.02	0.466966160613223	5e-05
20.32	0.456823585806257	5e-05
19	0.43930903435746	5e-05
20.16	0.449749723247038	5e-05
20.08	0.453190709673703	5e-05
20.66	0.463589721949944	5e-05
17.94	0.436945602563925	5e-05
21.82	0.468274180165191	5e-05
20.12	0.4486394811624	5e-05
19.7	0.436567184151536	5e-05
19.88	0.446606522018835	5e-05
19.18	0.445860230508106	5e-05
20.08	0.448924261583309	5e-05
20.48	0.459129528471827	5e-05
22.4	0.465421455042613	5e-05
19.48	0.451422101344098	5e-05
20.62	0.442805761986476	5e-05
18.6	0.438534605264562	5e-05
19.94	0.448811794398715	5e-05
18.7	0.44056585644752	5e-05
19.6	0.451772219397834	5e-05
19.92	0.439177804751248	5e-05
18.84	0.433372222886436	5e-05
19.5	0.441877494342498	5e-05
21.56	0.460780256361243	5e-05
19.38	0.45266331295234	5e-05
17.98	0.423903917312699	5e-05
19.06	0.44247063562529	5e-05
20.36	0.443830855986025	5e-05
19.5	0.455086949504996	5e-05
20.78	0.458249452290196	5e-05
19.42	0.45062490409971	5e-05
18.56	0.434999679362318	5e-05
22.36	0.475746916474426	5e-05
18.6	0.43984609958304	5e-05
21.56	0.461891081553187	5e-05
21.28	0.464916968936557	5e-05
21.62	0.465253271647327	5e-05
21.6	0.466449547202408	5e-05
19.88	0.437443375159731	5e-05
20.7	0.465825091904793	5e-05
21.06	0.453686252014532	5e-05
20.24	0.449655947829585	5e-05
22.84	0.481408270414471	5e-05
21.02	0.450726807442945	5e-05
19.22	0.4251476627989	5e-05
20.88	0.471771978753613	5e-05
20.4	0.455220683745256	5e-05
19.26	0.439461202634121	5e-05
19.5	0.437259572669551	5e-05
19.58	0.441888967716905	5e-05
20.2	0.455685397771957	5e-05
19.18	0.435091388561373	5e-05
18.9	0.439522099176564	5e-05
21.48	0.460187282624166	5e-05
21.14	0.46583888311896	5e-05
21.16	0.452312427754875	5e-05
20.02	0.460112674484835	5e-05
19.18	0.445989313503198	5e-05
19	0.430028005573946	5e-05
19.64	0.455213165100737	5e-05
19	0.4415624412768	5e-05
20.1	0.447720078026107	5e-05
20.24	0.446966553477311	5e-05
21.04	0.45946823457875	5e-05
18.3	0.426935356302465	5e-05
20.96	0.459376758714982	5e-05
18.38	0.422816469008563	5e-05
21.98	0.469497569105236	5e-05
19.88	0.443533642982129	5e-05
18.12	0.439774079560484	5e-05
20.56	0.457374693030081	5e-05
19.94	0.44560298021662	5e-05
19.38	0.443604397849136	5e-05
18.52	0.439634327776934	5e-05
20.46	0.44613859366281	5e-05
20.72	0.446515348267764	5e-05
19.22	0.447147993138001	5e-05
18.04	0.431886237112694	5e-05
21.2	0.470000621865937	5e-05
21.52	0.462042093592303	5e-05
19.52	0.437716514284718	5e-05
19.34	0.439434075064822	5e-05
20.02	0.453834297148915	5e-05
22.4	0.477893079290029	5e-05
22.44	0.47183530979896	5e-05
19.4	0.451699726279365	5e-05
19.54	0.447877216726965	5e-05
21.3	0.455465124447093	5e-05
21	0.464915298767218	5e-05
22.66	0.460922259050915	5e-05
21.18	0.459035128563728	5e-05
20.22	0.452819897219513	5e-05
19.42	0.447276278371896	5e-05
19.94	0.444219353282524	5e-05
19.2	0.452708295802045	5e-05
19.92	0.444646068774475	5e-05
21.64	0.461057738860557	5e-05
22.56	0.481228916818948	5e-05
19.22	0.436925840317799	5e-05
19.86	0.450962033475577	5e-05
20.74	0.456785817981422	5e-05
21.46	0.45789110423697	5e-05
19.64	0.440395540370295	5e-05
20.76	0.46832874190896	5e-05
19.94	0.456916556858212	5e-05
21.46	0.461656289792573	5e-05
19.64	0.445124634301298	5e-05
19.7	0.448672412357751	5e-05
19.52	0.449693603155897	5e-05
20.42	0.452332129528928	5e-05
20.72	0.46344284047637	5e-05
19.6	0.437364895487294	5e-05
20.82	0.464730274909178	5e-05
22.04	0.47619196447045	5e-05
21.72	0.46441592816318	5e-05
21.1	0.454803530728681	5e-05
20.26	0.451814544109332	5e-05
20.96	0.463648078049932	5e-05
21.8	0.465421312155464	5e-05
19.64	0.457198354656396	5e-05
20.54	0.453484170487799	5e-05
20.42	0.459201932394076	5e-05
21.2	0.462222810590303	5e-05
19.32	0.43149980017218	5e-05
19.72	0.434629976815683	5e-05
21.06	0.465566588933327	5e-05
20.3	0.457334852072194	5e-05
19.32	0.443997428673442	5e-05
19.24	0.439373107008257	5e-05
20	0.443302389605936	5e-05
18.3	0.437795754570861	7e-05
18.48	0.433478551035283	7e-05
19.28	0.432780145868148	7e-05
19	0.4374077700363	7e-05
21.24	0.449398835295003	7e-05
19.26	0.437471223137259	7e-05
20.4	0.458934674838677	7e-05
18.94	0.442229372015346	7e-05
17.74	0.422938983299277	7e-05
18.16	0.445744891153534	7e-05
19.28	0.42265329493208	7e-05
19.34	0.428999863569034	7e-05
17.18	0.425962345426011	7e-05
17.22	0.422556613271439	7e-05
18.04	0.425303501770396	7e-05
19.3	0.444119666212389	7e-05
18.24	0.424365033618089	7e-05
18.16	0.428486572434898	7e-05
18.6	0.443134226935221	7e-05
17.46	0.418203482168518	7e-05
17.1	0.414134817733436	7e-05
19.4	0.435449800666734	7e-05
16.6	0.409766243823204	7e-05
18.02	0.414921417071639	7e-05
20.24	0.44956335236835	7e-05
18.64	0.439325328954838	7e-05
20.6	0.454680098986468	7e-05
18.02	0.423343682071688	7e-05
18.62	0.436449541946188	7e-05
18.58	0.427998882691151	7e-05
18.98	0.41093834478191	7e-05
17.1	0.413475098748065	7e-05
17.58	0.421425984376187	7e-05
18.12	0.425463902349432	7e-05
16.22	0.409968754895416	7e-05
19.56	0.447102702976661	7e-05
18.48	0.420317915045851	7e-05
18.62	0.429155972855225	7e-05
17.34	0.41803233220313	7e-05
17.86	0.427974233671382	7e-05
18.52	0.422291239162184	7e-05
19.24	0.438260866878639	7e-05
19.04	0.428697876774702	7e-05
18.96	0.437767216942945	7e-05
17.88	0.427916856487032	7e-05
16.66	0.416162604163889	7e-05
17.6	0.424953234321781	7e-05
19.18	0.435810410858844	7e-05
19.34	0.455240369739256	7e-05
18.92	0.441595859470525	7e-05
18.34	0.430388327061909	7e-05
18.24	0.421818655926884	7e-05
18.98	0.436647436313932	7e-05
20.88	0.458765606719245	7e-05
19	0.43035750193536	7e-05
18.84	0.438903040481556	7e-05
20.82	0.444023652716417	7e-05
19	0.440596577644449	7e-05
18.76	0.439228228503281	7e-05
19.66	0.438680630047314	7e-05
20.56	0.454182982426057	7e-05
19.56	0.436010800618764	7e-05
19.16	0.42360027739813	7e-05
16.96	0.42433104557054	7e-05
18.64	0.427683629615159	7e-05
19.64	0.450102936147878	7e-05
20.38	0.447390889702786	7e-05
19.02	0.436239855136193	7e-05
19.54	0.449272312032395	7e-05
17.84	0.436185925584436	7e-05
20.98	0.453461967739135	7e-05
19.12	0.432373176794469	7e-05
17.86	0.43126667206205	7e-05
20.82	0.452972252473363	7e-05
18.88	0.428871570159606	7e-05
18.44	0.426851349426914	7e-05
19.8	0.439671273813971	7e-05
17.68	0.410275535978451	7e-05
17.52	0.430703903312269	7e-05
20.96	0.45359411222157	7e-05
20.68	0.450614702631015	7e-05
17.82	0.423308065640306	7e-05
18	0.42736485906113	7e-05
19.68	0.439142628553417	7e-05
16.88	0.416926319904133	7e-05
19.42	0.437517893961998	7e-05
18.26	0.424180613811949	7e-05
20.78	0.438567546266011	7e-05
19.38	0.444202327656567	7e-05
19.66	0.438815714095312	7e-05
18.24	0.42762237195197	7e-05
18.8	0.434845217197743	7e-05
19.78	0.437751922279324	7e-05
20.26	0.446928554599397	7e-05
19.08	0.429699157751201	7e-05
18.8	0.43628148720218	7e-05
20.28	0.454660322911983	7e-05
18.56	0.421680431459555	7e-05
17.86	0.420657488477988	7e-05
19.62	0.439122915371781	7e-05
19.88	0.456711348838127	7e-05
17.96	0.425015119706581	7e-05
18.12	0.432685372725568	7e-05
18.86	0.433679691687673	7e-05
19.96	0.455105605982505	7e-05
19.22	0.444877799562212	7e-05
18.82	0.439320351605945	7e-05
17.72	0.436943964569511	7e-05
20.26	0.455783991233043	7e-05
17.62	0.402994935606039	7e-05
18.42	0.431755438147811	7e-05
20.24	0.438991546163609	7e-05
18.02	0.415474836094273	7e-05
19.18	0.44087072828731	7e-05
19.02	0.441442617431174	7e-05
20.1	0.444049668232007	7e-05
18.32	0.437724787087462	7e-05
19.64	0.450834192015093	7e-05
17.48	0.417586714640437	7e-05
20.52	0.446893579190367	7e-05
18.62	0.437647108001841	7e-05
20.72	0.45229218459287	7e-05
18.14	0.418388181105002	7e-05
19.56	0.440874062939875	7e-05
17.4	0.413522986966526	7e-05
18.62	0.436848151735634	7e-05
20.92	0.460339495027073	7e-05
18.14	0.424596210390642	7e-05
19.3	0.445690562854117	7e-05
18.56	0.422227909211513	7e-05
18.1	0.429614094007583	7e-05
20.44	0.448015071396491	7e-05
18.52	0.438424616319998	7e-05
21	0.458335725683878	7e-05
18.86	0.437811083723141	7e-05
16.82	0.411830096536326	7e-05
18.7	0.437380707128058	7e-05
19.38	0.451941849495669	7e-05
17.24	0.423721800546658	7e-05
21.7	0.451420446181694	7e-05
19.12	0.440412930490333	7e-05
18.7	0.437750552410082	7e-05
19.42	0.432549365604377	7e-05
18.86	0.424887917844089	7e-05
21.06	0.456117275618916	7e-05
19.32	0.444054149867064	7e-05
20.6	0.443363869401883	7e-05
19.36	0.424408476582874	7e-05
18.4	0.429343391092659	7e-05
18.48	0.435816299530392	7e-05
19.08	0.43708143838527	7e-05
18.76	0.426012977081272	7e-05
19.28	0.442071818691418	7e-05
17.88	0.406647505996074	7e-05
18.6	0.420448657739773	7e-05
21.38	0.467187591438379	7e-05
17.14	0.419652145299371	7e-05
17.32	0.420979365152126	7e-05
20.36	0.44121201114782	7e-05
17.42	0.426927146107694	7e-05
18.86	0.441454207483564	7e-05
18.9	0.432432133308827	7e-05
20.26	0.445214209728446	7e-05
18.6	0.430304983378673	7e-05
17.1	0.413022965965604	7e-05
17.98	0.427844300413783	7e-05
18.28	0.424642228153522	7e-05
18.4	0.441017050843226	7e-05
19.42	0.438857019085034	7e-05
19.68	0.440020607241653	7e-05
18.78	0.4405814000215	7e-05
17.42	0.427810176331166	7e-05
16.46	0.403220995321949	7e-05
19.94	0.444562372081557	7e-05
18.44	0.437004141397536	7e-05
19.62	0.447285142923311	7e-05
16.56	0.41355496733164	7e-05
20.08	0.439387145502301	7e-05
18.3	0.439261905680002	7e-05
20.72	0.44494137609579	7e-05
18.5	0.431534056510441	7e-05
20.96	0.452511619824945	7e-05
18.54	0.420774261277938	7e-05
18.4	0.434223178003676	7e-05
19.9	0.443054245959498	7e-05
18.84	0.428575020385586	7e-05
18.66	0.425316365735178	7e-05
20.7	0.442533708081996	7e-05
18.16	0.422968452242705	7e-05
18.14	0.435053836073903	7e-05
18.66	0.428896522427186	7e-05
19.3	0.432463539565994	7e-05
20.38	0.44898364574277	7e-05
17	0.41732213879678	7e-05
18.32	0.414161360270454	7e-05
19.38	0.433246176041105	7e-05
19.08	0.433289429006042	7e-05
19.52	0.439682681095958	7e-05
19.44	0.431231855111244	7e-05
19.34	0.433983409676393	7e-05
17.94	0.422789816511617	9e-05
17.5	0.411228733545057	9e-05
18.3	0.431390109030947	9e-05
18.92	0.442146553121176	9e-05
18.6	0.430650314058031	9e-05
17.1	0.428116590633179	9e-05
18.04	0.42324307343769	9e-05
15.74	0.396528955244777	9e-05
18.1	0.423706025528094	9e-05
17.78	0.423900413121014	9e-05
16.08	0.394619315942024	9e-05
18.14	0.429205716923327	9e-05
17.32	0.413603037364257	9e-05
16.58	0.411421137397261	9e-05
18.58	0.427593441983857	9e-05
18.68	0.426989318794397	9e-05
17.94	0.422504419501491	9e-05
18	0.418925255774576	9e-05
17.68	0.41561207534794	9e-05
18.92	0.432901629698942	9e-05
18.02	0.417382905373565	9e-05
18.64	0.423396162009534	9e-05
17.42	0.43179558277886	9e-05
17.18	0.41145133256737	9e-05
17.6	0.419007911466102	9e-05
17.46	0.418405026578018	9e-05
19.76	0.432672772179256	9e-05
16.66	0.399010771730268	9e-05
15.76	0.396939728437738	9e-05
19.62	0.444614916810257	9e-05
18.06	0.416544397062231	9e-05
17.34	0.412361331965311	9e-05
20	0.449551384378268	9e-05
17.8	0.41341467837869	9e-05
17.14	0.400958125545259	9e-05
16.98	0.420153605175632	9e-05
19.18	0.441276424866406	9e-05
19	0.423385023982858	9e-05
17.82	0.403751002443627	9e-05
17.7	0.415843384729607	9e-05
17.34	0.409453532806938	9e-05
17.82	0.420412884337499	9e-05
19.64	0.443484455129543	9e-05
17.16	0.421308296558279	9e-05
17.82	0.429002341471065	9e-05
18.22	0.427587806360969	9e-05
18.1	0.426973776887465	9e-05
18.7	0.421289486623975	9e-05
19.24	0.430282750670842	9e-05
17.28	0.404788701080104	9e-05
17.6	0.415406778962478	9e-05
16.52	0.41172287476481	9e-05
19.18	0.434433498428479	9e-05
20.7	0.458854346489555	9e-05
16.36	0.397425700153424	9e-05
17.56	0.405563568338493	9e-05
15.42	0.392190628144749	9e-05
18.2	0.417223199085647	9e-05
16.84	0.396988809348474	9e-05
16.98	0.422271157994877	9e-05
19.76	0.433759272191918	9e-05
17.9	0.421096851654524	9e-05
17.3	0.424764299568564	9e-05
18.36	0.415855606515663	9e-05
18.96	0.434559177622868	9e-05
19.5	0.433862068418901	9e-05
16.96	0.406597390868068	9e-05
17.56	0.411270461663061	9e-05
18.08	0.424365403631621	9e-05
16.36	0.401512861772882	9e-05
18.78	0.419757966541794	9e-05
18.08	0.428212727355723	9e-05
17.68	0.419628440652868	9e-05
16.9	0.41203292262853	9e-05
15.08	0.390542734696508	9e-05
18.14	0.4303338995308	9e-05
16.96	0.406725654616441	9e-05
17.42	0.428189404635573	9e-05
18.28	0.418668924298195	9e-05
17.78	0.415112441708644	9e-05
17.24	0.408135181924448	9e-05
18.92	0.449627172860455	9e-05
17	0.407477708348539	9e-05
16.14	0.397745278774677	9e-05
15.7	0.406762902906862	9e-05
17.58	0.410320395533491	9e-05
19.52	0.435960920665196	9e-05
18.38	0.417118529335647	9e-05
18.38	0.412765508899612	9e-05
17.54	0.413700987112561	9e-05
17.5	0.41885552875328	9e-05
18.1	0.42083074879055	9e-05
17.08	0.41610540690967	9e-05
19.04	0.43478193698723	9e-05
17.72	0.418167036098275	9e-05
17.18	0.407030014954703	9e-05
18.96	0.427468738815065	9e-05
17.6	0.417236342423767	9e-05
15.36	0.387263712547924	9e-05
19.98	0.442757470079907	9e-05
18.08	0.43012360362593	9e-05
18.02	0.429512396258255	9e-05
16.6	0.400569788387648	9e-05
17.68	0.429754443709778	9e-05
14.96	0.3849902113197	9e-05
16.94	0.41248999274621	9e-05
17.74	0.403723034119564	9e-05
16.44	0.411306794912827	9e-05
20.64	0.446529848230182	9e-05
18.48	0.437818300251127	9e-05
18.08	0.419002848144871	9e-05
18.74	0.42310748728601	9e-05
17.7	0.404977954433212	9e-05
17.2	0.404500901287886	9e-05
18.8	0.437885399822747	9e-05
18.6	0.425418205767796	9e-05
17.7	0.426595695778817	9e-05
17.26	0.412779009245442	9e-05
17.6	0.430316504756288	9e-05
17.1	0.413144449309912	9e-05
18.76	0.42466810301471	9e-05
17.58	0.416750851390654	9e-05
19.14	0.438567441197191	9e-05
17.68	0.431963633554438	9e-05
19.8	0.433494747674878	9e-05
18.04	0.426345046379525	9e-05
17.98	0.424642007462393	9e-05
18.72	0.430354028761983	9e-05
17.62	0.427944128447137	9e-05
17.7	0.419419095905869	9e-05
17	0.397303838722525	9e-05
20.58	0.442815867452581	9e-05
17.72	0.414264361432471	9e-05
16.84	0.412619068722805	9e-05
17.72	0.416673966343838	9e-05
16.84	0.404770585190871	9e-05
19.18	0.427390762858656	9e-05
17.5	0.417854744280083	9e-05
19.12	0.428521192862954	9e-05
17.54	0.422921938775692	9e-05
18.64	0.428079413461123	9e-05
18.52	0.430267278711538	9e-05
18.18	0.429289653953586	9e-05
19	0.425723707291144	9e-05
19.2	0.429020973953374	9e-05
17.44	0.402296377318343	9e-05
17.8	0.419746771688633	9e-05
17.6	0.417981914370007	9e-05
16.62	0.407802147487073	9e-05
18.76	0.42508453892307	9e-05
19.58	0.455665941462497	9e-05
18.1	0.41969758216514	9e-05
19	0.432512225814735	9e-05
20.18	0.445332067211332	9e-05
16.96	0.41107537538301	9e-05
17.74	0.420484986456251	9e-05
18.78	0.426301094377515	9e-05
18.3	0.421741535235746	9e-05
18.24	0.421747275417725	9e-05
19.28	0.444040344139027	9e-05
17.98	0.424682832439834	9e-05
17.28	0.422891138416483	9e-05
16.56	0.396593438084377	9e-05
18.64	0.431049452043727	9e-05
17.4	0.408028623631426	9e-05
19.2	0.437776104641111	9e-05
17.22	0.400768574226697	9e-05
17.32	0.410159043142698	9e-05
16.78	0.407382280416097	9e-05
18.3	0.43179999511348	9e-05
18.58	0.428045606385047	9e-05
17.48	0.414461341029914	9e-05
16.8	0.408480351023534	9e-05
16.56	0.391157877176553	9e-05
17.76	0.434086071169902	9e-05
16.78	0.418656420033914	9e-05
18.76	0.427398304030123	9e-05
17.1	0.41202990921536	9e-05
16.86	0.419233050006822	9e-05
17.4	0.417976607315801	9e-05
18.3	0.42494392005187	9e-05
18.24	0.424754096757511	9e-05
19.14	0.427952364067896	9e-05
16.5	0.414025590479088	9e-05
16.48	0.407408525283671	9e-05
18.46	0.423503031941679	9e-05
14.4	0.38307636578924	9e-05
18.02	0.423607481305909	9e-05
18.58	0.436583426876135	9e-05
17.84	0.413517311649374	9e-05
18.5	0.421259176056335	9e-05
16.92	0.42616630025791	9e-05
20.42	0.450827908962278	9e-05
17.78	0.429082470445407	9e-05
18.4	0.423973862237973	9e-05
17.28	0.425617956101703	9e-05
16.26	0.414529218553608	9e-05
20.08	0.449951650750101	9e-05
16.22	0.407956648217609	9e-05
18.14	0.43053057153442	9e-05
16.62	0.391157623872482	0.00011
18.76	0.430973657276363	0.00011
17.02	0.408664367947953	0.00011
16.82	0.406320320399503	0.00011
18.36	0.419178437580317	0.00011
19.64	0.425971297225461	0.00011
18.22	0.426814149933381	0.00011
18.92	0.43678476945864	0.00011
16.14	0.408743308834251	0.00011
16.08	0.410698011508479	0.00011
16.86	0.398978708560308	0.00011
16.22	0.398711498870931	0.00011
17.38	0.409404989307277	0.00011
18.16	0.421594146301398	0.00011
19.2	0.43093456762361	0.00011
19.32	0.435855819415191	0.00011
16.64	0.407914441410542	0.00011
15.54	0.397088231585324	0.00011
17.02	0.409594037844432	0.00011
17.16	0.403606629270152	0.00011
16.3	0.404750330462775	0.00011
17.82	0.415998112661634	0.00011
17.12	0.407001427406864	0.00011
16.76	0.420651961590384	0.00011
18.54	0.418960200226315	0.00011
18.86	0.436455417283631	0.00011
17.5	0.414446426434855	0.00011
16.86	0.415560741999406	0.00011
16.7	0.408376501306255	0.00011
17.12	0.420315338794285	0.00011
17.2	0.403591334420653	0.00011
16.62	0.399682612197069	0.00011
16.62	0.41821927780844	0.00011
17.84	0.418918671566732	0.00011
17.98	0.413172114760452	0.00011
17.62	0.406884997571194	0.00011
18.44	0.425979644664179	0.00011
19.72	0.421424087465249	0.00011
16	0.395372489393851	0.00011
17.32	0.412409672676932	0.00011
18.28	0.428495119062564	0.00011
16.84	0.4130649970844	0.00011
16.16	0.387172371127199	0.00011
18.32	0.436512332904306	0.00011
17.98	0.421617954366813	0.00011
15.28	0.381974418685138	0.00011
18.68	0.431626086505941	0.00011
18.98	0.428548788218657	0.00011
17.54	0.415678229582945	0.00011
17.48	0.423264850007336	0.00011
18.02	0.409310390555109	0.00011
15.78	0.399046238303887	0.00011
19.32	0.428430109276828	0.00011
17.42	0.410667218020225	0.00011
16.54	0.413189217821326	0.00011
16.5	0.419727585118686	0.00011
17.86	0.420169614496966	0.00011
18.92	0.42550723737365	0.00011
16.72	0.39841265765436	0.00011
17.52	0.414853778834799	0.00011
16.64	0.415019263415656	0.00011
17.76	0.415450234842868	0.00011
17.1	0.39660706116564	0.00011
17.84	0.421311422126216	0.00011
16.94	0.408475143366401	0.00011
16.12	0.399909986497975	0.00011
17.84	0.43345376217862	0.00011
16.98	0.416024179713498	0.00011
18.82	0.427341521776913	0.00011
15.76	0.382481633820213	0.00011
16.88	0.405202005416358	0.00011
20.12	0.438956189210903	0.00011
15.94	0.399624104651923	0.00011
17.24	0.417191849661141	0.00011
17.44	0.415750069408892	0.00011
15.76	0.397352836174065	0.00011
17.42	0.421219427001445	0.00011
16.14	0.404347352974734	0.00011
18.44	0.424042980216644	0.00011
17.86	0.408700907023244	0.00011
17.06	0.40160344545566	0.00011
16.62	0.393119682533623	0.00011
17.74	0.418483558252586	0.00011
16.84	0.401479512718535	0.00011
16.28	0.412605486264758	0.00011
18.02	0.414659216058941	0.00011
17.8	0.42266042253386	0.00011
18.7	0.427531749900147	0.00011
16.74	0.400733340589121	0.00011
15.52	0.397459629544121	0.00011
17.62	0.411138607666681	0.00011
16.24	0.401958299509092	0.00011
17.88	0.418052534143585	0.00011
17.98	0.423070820941375	0.00011
17.5	0.417948037893135	0.00011
16.14	0.405456718239993	0.00011
15.5	0.401262151359691	0.00011
17.38	0.412164088516332	0.00011
18.74	0.42774891300906	0.00011
16.06	0.397426045094224	0.00011
16.92	0.40394339131176	0.00011
15.98	0.392371872950711	0.00011
16.82	0.412925616697178	0.00011
16.78	0.408851230912578	0.00011
17.74	0.417813933041907	0.00011
18.1	0.431090074086295	0.00011
17.84	0.421830133114939	0.00011
15.3	0.389113806438286	0.00011
16.3	0.402148975507538	0.00011
16.94	0.415629264141085	0.00011
17.1	0.433401224457727	0.00011
18.42	0.420782531295409	0.00011
19.58	0.434310963411799	0.00011
16.1	0.403898462329259	0.00011
17	0.411232604462521	0.00011
16.94	0.408382334888137	0.00011
18.68	0.433771936736848	0.00011
17.6	0.421072777230638	0.00011
17.82	0.424501668801286	0.00011
15.58	0.373945280396762	0.00011
15.9	0.393109977575414	0.00011
18.04	0.40190055071502	0.00011
16.82	0.408435531846528	0.00011
16.94	0.407138081216629	0.00011
18.52	0.419759229092112	0.00011
16.88	0.405410231760191	0.00011
17.56	0.403949786345801	0.00011
18.8	0.428723170578786	0.00011
17.76	0.417224512314046	0.00011
18.12	0.418849331361941	0.00011
16.88	0.401632287283519	0.00011
17.26	0.406210245157382	0.00011
16.34	0.402755738773284	0.00011
15.52	0.387431834818381	0.00011
18.72	0.424950699106603	0.00011
17.46	0.407830728018825	0.00011
17.28	0.420509675069054	0.00011
15.9	0.397200478462074	0.00011
16.86	0.411447158543884	0.00011
14.78	0.379347746616483	0.00011
18.28	0.426270500072194	0.00011
16.7	0.402748069609593	0.00011
18.92	0.430836536537875	0.00011
16.56	0.411670815466021	0.00011
14.78	0.379912994558788	0.00011
17.48	0.418801931863632	0.00011
18.3	0.426110096760707	0.00011
17.74	0.408574253896707	0.00011
16.34	0.406247699209834	0.00011
14.28	0.367916516941892	0.00011
16.26	0.395497240293776	0.00011
18.1	0.412579032595989	0.00011
18.62	0.427785789359537	0.00011
18.42	0.422875040326607	0.00011
16.8	0.403599616264065	0.00011
16.3	0.395370838211515	0.00011
17.36	0.397903790002971	0.00011
16.22	0.396239963621445	0.00011
17.34	0.421125671301263	0.00011
17.14	0.403312213900638	0.00011
16.14	0.395219878396861	0.00011
17.84	0.424828431114098	0.00011
17.2	0.407651016411621	0.00011
16.68	0.414820547406119	0.00011
18.14	0.414322565946547	0.00011
17.46	0.411519390239931	0.00011
16.08	0.409722641360138	0.00011
17.82	0.424204319945476	0.00011
17.26	0.420388976957564	0.00011
16.08	0.394101939864436	0.00011
17.44	0.429942606621635	0.00011
16.38	0.397436961963931	0.00011
18.48	0.426540179271186	0.00011
17.96	0.428327133699896	0.00011
18.28	0.41299184068442	0.00011
16.46	0.404541650153035	0.00011
15.88	0.389341443421772	0.00011
16.48	0.40296473384327	0.00011
16.62	0.404411109996036	0.00011
17.84	0.413239602923592	0.00011
17.8	0.41877603338473	0.00011
16.94	0.397612684855223	0.00011
17.52	0.416664608789037	0.00011
17.44	0.408855725476146	0.00011
17.2	0.411587432174419	0.00011
17.02	0.408709239864192	0.00011
17.46	0.424459161876328	0.00011
16.42	0.395697547831295	0.00011
15.28	0.387739808031123	0.00011
16.58	0.408872644271281	0.00011
18.22	0.422810599562714	0.00011
17.04	0.41630050873302	0.00011
16.44	0.404680402674176	0.00011
15.34	0.38407530393882	0.00011
16.08	0.386616336492464	0.00011
14.92	0.374763908246603	0.00011
16.8	0.407122299108579	0.00011
17.02	0.392897753660978	0.00011
17.66	0.395603498972224	0.00011
17	0.405451415966999	0.00011
18.4	0.42694088436775	0.00013
16.38	0.390612817017178	0.00013
16.2	0.404607681612767	0.00013
15.82	0.400271676930351	0.00013
14.86	0.386048448288104	0.00013
16.62	0.396309276392151	0.00013
15.76	0.391543297591336	0.00013
15.48	0.37632233956625	0.00013
15.94	0.39580744745866	0.00013
17.34	0.409630636391607	0.00013
15.58	0.381089282038398	0.00013
15.04	0.384242898935171	0.00013
16.08	0.388772982135872	0.00013
16.52	0.401697921468664	0.00013
16.24	0.398013746356102	0.00013
16.42	0.401630676081543	0.00013
18.26	0.411885038816078	0.00013
16.4	0.394162800996202	0.00013
17.88	0.40346242340209	0.00013
16.44	0.398707461559368	0.00013
14.94	0.377980651922306	0.00013
16.08	0.402937719567788	0.00013
17.58	0.421312538392296	0.00013
17.1	0.407578024936226	0.00013
16.6	0.406109400112293	0.00013
15.38	0.374909785157014	0.00013
17.2	0.410002928352132	0.00013
16.12	0.402944914503702	0.00013
16.72	0.392302980653509	0.00013
15.8	0.409417179701861	0.00013
15.22	0.390009297783279	0.00013
16.36	0.403899451349055	0.00013
15.44	0.381935265753929	0.00013
15.28	0.382238949727141	0.00013
16.96	0.414945880299975	0.00013
16.44	0.415684546005396	0.00013
16.56	0.399011674699043	0.00013
17.3	0.412943676133393	0.00013
16.4	0.40114136467307	0.00013
15.5	0.392430042876212	0.00013
17.4	0.405556030009909	0.00013
17.44	0.416742749334698	0.00013
16.06	0.397767705554178	0.00013
17.02	0.409918502860961	0.00013
14.2	0.385944484161896	0.00013
16.56	0.401457355572358	0.00013
16.8	0.40423913642477	0.00013
16.8	0.399250625229912	0.00013
16.82	0.404115872965727	0.00013
17.24	0.407833772355012	0.00013
17.28	0.40750074432719	0.00013
16.32	0.405182643626086	0.00013
18.64	0.417412887933834	0.00013
16.48	0.395660832691945	0.00013
15.76	0.397835689594418	0.00013
16.08	0.398287405613858	0.00013
15.98	0.40037918820896	0.00013
15.46	0.394104209834638	0.00013
18.54	0.422128825398825	0.00013
15.56	0.381993267620059	0.00013
15.88	0.407891982760736	0.00013
17.04	0.410427497645788	0.00013
16.62	0.387727943401734	0.00013
15.2	0.382708110958217	0.00013
15.22	0.37936257681707	0.00013
15.26	0.385473383525887	0.00013
16.72	0.400704962738232	0.00013
16.62	0.394683566294407	0.00013
15.54	0.393312790230314	0.00013
16.68	0.397267251911459	0.00013
19.84	0.430292444561188	0.00013
17.78	0.411367783099231	0.00013
16.44	0.397308560840144	0.00013
16.24	0.407875025313343	0.00013
16.94	0.391988660183172	0.00013
14.62	0.393992698096818	0.00013
16.58	0.392056796485845	0.00013
14.72	0.368403643176632	0.00013
16.18	0.407065588478554	0.00013
16.64	0.391325351512146	0.00013
17.02	0.403898115283211	0.00013
17.14	0.396929294229489	0.00013
16.72	0.403314409449829	0.00013
17.98	0.425712021378827	0.00013
17.68	0.415728074392618	0.00013
14.58	0.37830461534116	0.00013
17.64	0.413062849738729	0.00013
14.28	0.383983130172681	0.00013
15.84	0.394261451053155	0.00013
18.38	0.414512307780731	0.00013
15.38	0.390152829449169	0.00013
17.44	0.410013423276263	0.00013
16.9	0.410003102400353	0.00013
15.36	0.384495805091684	0.00013
15.72	0.400189360218979	0.00013
14.1	0.377371888818128	0.00013
17.62	0.416594275739715	0.00013
17.52	0.412808640011963	0.00013
17.56	0.416747058363789	0.00013
17.52	0.416691092727159	0.00013
17.2	0.406704623397602	0.00013
15.96	0.388209306688503	0.00013
16.4	0.391224995327652	0.00013
15.7	0.388574892090857	0.00013
17.14	0.406281940794673	0.00013
16.28	0.39967750675663	0.00013
15.94	0.396883213068495	0.00013
16.2	0.401094260676318	0.00013
15.18	0.387429514577095	0.00013
15.98	0.385078310277186	0.00013
17.82	0.414450940894385	0.00013
17.76	0.413340303006976	0.00013
15.1	0.381506089491063	0.00013
18.02	0.419281405532107	0.00013
15.64	0.382144781210207	0.00013
17.18	0.401558640520764	0.00013
15.28	0.403340814113615	0.00013
16.72	0.404151988116407	0.00013
17.26	0.413801458461971	0.00013
15.92	0.393326960570095	0.00013
15.54	0.411437707596956	0.00013
16.76	0.39819440266632	0.00013
15.16	0.391251856973528	0.00013
13.76	0.368670381311936	0.00013
16.82	0.395252837582037	0.00013
16.78	0.41362094053442	0.00013
16.86	0.407030307965728	0.00013
16.52	0.399470032303508	0.00013
16.02	0.397352551680107	0.00013
16.88	0.40640577798284	0.00013
17.5	0.414697707315316	0.00013
16.94	0.404340806804493	0.00013
15.2	0.382617407904781	0.00013
16.98	0.407520870817924	0.00013
15.66	0.383739378042049	0.00013
17.62	0.416424555804256	0.00013
16.34	0.394894775630412	0.00013
15.54	0.400813090644127	0.00013
15.1	0.379554413145182	0.00013
17.58	0.408051330631548	0.00013
17.6	0.417171752102164	0.00013
15.66	0.386320821083104	0.00013
16.44	0.407524790643947	0.00013
16.22	0.396702684555411	0.00013
16.3	0.408022479359717	0.00013
14.88	0.383984161082885	0.00013
16.92	0.39833991151706	0.00013
16.44	0.394858487758219	0.00013
17.52	0.420254566219973	0.00013
16.46	0.39462646843818	0.00013
14.8	0.381615292793976	0.00013
13.82	0.367001203014214	0.00013
15.5	0.399856025460508	0.00013
17.34	0.411880923401175	0.00013
15.2	0.393331193140598	0.00013
15.3	0.38529024135964	0.00013
16.92	0.407200480855258	0.00013
15.96	0.40596229702103	0.00013
16.46	0.39786031469245	0.00013
17.1	0.406604374631229	0.00013
15.8	0.408670312411301	0.00013
16.44	0.412532905500631	0.00013
17.12	0.399469425231887	0.00013
15.7	0.384645691603989	0.00013
15.46	0.379714274891777	0.00013
14.14	0.374675358804244	0.00013
16.3	0.406502424719506	0.00013
17.68	0.412827258281044	0.00013
16.62	0.411855349352041	0.00013
16.84	0.413042833883981	0.00013
17.76	0.418855297971776	0.00013
15.74	0.378854363958049	0.00013
16.32	0.39743688934748	0.00013
16.7	0.400450561403106	0.00013
14.76	0.379982800516214	0.00013
18.58	0.420123343630654	0.00013
18.54	0.427879817001638	0.00013
15.72	0.384775702602297	0.00013
15.78	0.39660026487237	0.00013
17.16	0.413440575166095	0.00013
16.76	0.393200262825193	0.00013
15.86	0.388463485970129	0.00013
15.86	0.395163302380143	0.00013
15.68	0.40243761829681	0.00013
15.52	0.376805964382384	0.00013
15.96	0.396930405919611	0.00013
14.76	0.373016550920994	0.00013
16.8	0.398244497468955	0.00013
17.06	0.404784231258151	0.00013
13.72	0.377389850147076	0.00013
17.32	0.408136349602021	0.00013
17.48	0.416625190338185	0.00013
16.42	0.398242434643713	0.00013
16.98	0.398011112995782	0.00013
17.96	0.421775974618278	0.00013
15.02	0.383053744943971	0.00013
16.72	0.399729926488526	0.00013
14.76	0.389725563613768	0.00013
13.46	0.362939488934769	0.00013
16.94	0.406193661386528	0.00013
15.78	0.394480984825815	0.00015
14.44	0.373765417660579	0.00015
15.08	0.374163086549219	0.00015
17.26	0.40356310802827	0.00015
15.62	0.397361649300638	0.00015
15.38	0.395986146740938	0.00015
15.14	0.38264472325352	0.00015
16.26	0.382062332361235	0.00015
16.58	0.393176389868797	0.00015
14.9	0.379743091656087	0.00015
15.04	0.378521645935702	0.00015
17.44	0.417066361592881	0.00015
15.46	0.38004042632388	0.00015
15.38	0.387690622114492	0.00015
17.04	0.408326969561184	0.00015
17.12	0.404072094563429	0.00015
15.3	0.375498950317819	0.00015
15.84	0.388825281445958	0.00015
16.42	0.404210326464938	0.00015
16.24	0.395917976131914	0.00015
16.48	0.397979559198626	0.00015
16.22	0.400850049983086	0.00015
13.94	0.364755632449769	0.00015
17.54	0.409484761281853	0.00015
17.26	0.409277707115358	0.00015
17.06	0.415691317513825	0.00015
16.54	0.410742517461172	0.00015
16.48	0.393397741013188	0.00015
18.18	0.421630961552118	0.00015
16.32	0.400833739850997	0.00015
16.98	0.405471134053011	0.00015
14.98	0.38638786149195	0.00015
16.78	0.393077318510393	0.00015
15.42	0.395669427550887	0.00015
17.28	0.400067732353017	0.00015
14.34	0.372080632800394	0.00015
15.16	0.399213485741938	0.00015
15.16	0.393773808460147	0.00015
14.36	0.372062363835648	0.00015
15.14	0.38748415753295	0.00015
14.4	0.369978558480281	0.00015
15.68	0.397945078181949	0.00015
14.56	0.382587135863399	0.00015
16.18	0.389792745953797	0.00015
16.36	0.40115845896114	0.00015
15.32	0.387804196396128	0.00015
15.14	0.385388408404895	0.00015
14.46	0.387225133067381	0.00015
16.38	0.404522945963931	0.00015
14.36	0.375331789917001	0.00015
15.46	0.393356863335485	0.00015
15.74	0.394452952885079	0.00015
15.82	0.380719097836536	0.00015
14.78	0.377076534837478	0.00015
15.38	0.38608754667845	0.00015
17.3	0.405920365941965	0.00015
16.5	0.402339452563857	0.00015
16.04	0.384270639325136	0.00015
14.3	0.373613336523729	0.00015
15.24	0.391961161073268	0.00015
17.04	0.403806007059891	0.00015
15.42	0.393139195864931	0.00015
17.1	0.399259743826733	0.00015
15.14	0.379887769814836	0.00015
14.4	0.388888153291296	0.00015
17	0.410288519290495	0.00015
16.08	0.402254403494676	0.00015
16.98	0.40573418965716	0.00015
16.14	0.39277734765611	0.00015
14.7	0.375996085748247	0.00015
17.32	0.424987182005932	0.00015
15.92	0.390727605279223	0.00015
14.88	0.375438422709709	0.00015
15.6	0.388732387966541	0.00015
15.08	0.389035446839618	0.00015
16.8	0.407212387601294	0.00015
16.02	0.393661384621927	0.00015
15.66	0.379973977921204	0.00015
14.46	0.369863488171282	0.00015
17.8	0.413342469546608	0.00015
14.4	0.369787446321383	0.00015
15	0.378337691980459	0.00015
15.3	0.391149814589897	0.00015
16.06	0.387652190118074	0.00015
14.4	0.38297783944343	0.00015
16.72	0.398932022417431	0.00015
14.32	0.372314618091629	0.00015
16.14	0.408032641869417	0.00015
15.9	0.396155017071201	0.00015
16.36	0.397472517717321	0.00015
14.84	0.389453977498733	0.00015
15.74	0.379555227960716	0.00015
17.32	0.411118321640106	0.00015
16.14	0.384728613481931	0.00015
14.2	0.372188779067267	0.00015
13.94	0.363485093940105	0.00015
17.24	0.408547144362109	0.00015
15.6	0.391740110500141	0.00015
17.02	0.409349582651337	0.00015
15.2	0.381681013934313	0.00015
15.94	0.39295631428327	0.00015
16.14	0.394357226277225	0.00015
15.78	0.401072015210695	0.00015
17.38	0.407800966800454	0.00015
15.1	0.389290164833638	0.00015
14.72	0.388693333018171	0.00015
16.58	0.398380500469213	0.00015
16.78	0.39756575599895	0.00015
14.44	0.362229699393984	0.00015
14.58	0.383006182473433	0.00015
15.38	0.384357635678855	0.00015
16.16	0.393024178628938	0.00015
16.8	0.402004659779023	0.00015
17.48	0.408025925307276	0.00015
18.12	0.407125872710715	0.00015
14.78	0.382092738611326	0.00015
15.4	0.378715398408381	0.00015
16.26	0.393311373159927	0.00015
16.68	0.393421970626237	0.00015
16.42	0.407517828529142	0.00015
18.4	0.423656995685487	0.00015
16.3	0.398438285633333	0.00015
16.36	0.394953085872372	0.00015
17.3	0.402396985690396	0.00015
16.2	0.384727648155275	0.00015
16.4	0.386512301164547	0.00015
14.92	0.398776630688124	0.00015
16.36	0.387313968097847	0.00015
15.1	0.377498242210661	0.00015
15.9	0.391052799680425	0.00015
15.24	0.381693872308037	0.00015
16.02	0.396150598953692	0.00015
18.4	0.404287888124312	0.00015
16.24	0.397978834340531	0.00015
17.58	0.409555168704849	0.00015
16.28	0.405105043477799	0.00015
14.14	0.357456831272662	0.00015
18.24	0.428467464081561	0.00015
15.04	0.374098604192945	0.00015
15.12	0.37639531548161	0.00015
15.42	0.390185015630269	0.00015
17.58	0.404079078706256	0.00015
16.22	0.40007691014012	0.00015
15.56	0.401423295687514	0.00015
14.9	0.386371055695417	0.00015
16.14	0.396971106473596	0.00015
15.42	0.388935404483821	0.00015
17.74	0.405819904904447	0.00015
13.64	0.376803575892772	0.00015
14.82	0.392565672003079	0.00015
15.68	0.39048560215248	0.00015
14.82	0.378802891051345	0.00015
16.2	0.386919961910563	0.00015
16	0.402117466758553	0.00015
16.12	0.392868082073307	0.00015
15.62	0.384930111146204	0.00015
16.24	0.399980379358405	0.00015
14.2	0.377733693667009	0.00015
15.42	0.384468667198212	0.00015
16.14	0.399837632072981	0.00015
16.26	0.398658587711608	0.00015
14.38	0.372952434962078	0.00015
16.98	0.398210579157124	0.00015
17.8	0.412679480623459	0.00015
16.12	0.383724338499719	0.00015
15.48	0.38294890364418	0.00015
16.36	0.395016130785735	0.00015
16.08	0.404414598115846	0.00015
16.86	0.410303762360279	0.00015
15.72	0.39210810425265	0.00015
14.48	0.381846430687022	0.00015
15	0.380479184069609	0.00015
17.78	0.413942541363935	0.00015
18.08	0.415870506279635	0.00015
15.8	0.38178822290079	0.00015
16.78	0.400888667830121	0.00015
14.1	0.367730481207685	0.00015
15.98	0.396280848539342	0.00015
15.92	0.389923196719479	0.00015
15.4	0.385185346175541	0.00015
17.96	0.418618847679301	0.00015
14.22	0.374844818250197	0.00015
15.22	0.382043767677089	0.00015
16.42	0.396512688220149	0.00015
15.34	0.384609281201794	0.00015
14.68	0.372749936412525	0.00015
16.82	0.394077935877207	0.00015
15.7	0.394349462177275	0.00015
16.06	0.383494837478245	0.00015
16.2	0.394669105047126	0.00015
15.98	0.397698243607771	0.00015
16.54	0.38132954014101	0.00015
15.6	0.392612030357372	0.00015
16.14	0.388150968364285	0.00015
16.7	0.403673786901039	0.00015
15.72	0.391970175731766	0.00015
16.22	0.393638479378706	0.00015
15.74	0.392655565962515	0.00015
16.92	0.405066631049989	0.00015
16.24	0.394471219469365	0.00015
16.48	0.399232278929244	0.00017
16.22	0.390484840560536	0.00017
17.52	0.406731884498766	0.00017
15.44	0.373635451782447	0.00017
16.46	0.395998976419599	0.00017
16.02	0.391904793371276	0.00017
14.66	0.380732801582352	0.00017
15.02	0.372217878899992	0.00017
16.42	0.397959806191221	0.00017
16.4	0.395661514446057	0.00017
14.7	0.375951316714119	0.00017
13.94	0.364644835933824	0.00017
14.46	0.370599738200961	0.00017
14.18	0.370904892290215	0.00017
13.6	0.356216862470089	0.00017
15	0.383228369595342	0.00017
18.02	0.410829131423979	0.00017
13.3	0.377204242858375	0.00017
15.4	0.38036449438982	0.00017
14.44	0.35190769480534	0.00017
16.3	0.399662292029135	0.00017
15.38	0.381268874199639	0.00017
14.66	0.378346374417627	0.00017
15.48	0.393996786728562	0.00017
13.96	0.356574195118554	0.00017
16.36	0.385928301397852	0.00017
15.04	0.375953296344698	0.00017
16.42	0.393536444851206	0.00017
15.08	0.368204313458691	0.00017
13.54	0.378344963860136	0.00017
15.42	0.375125345950136	0.00017
14.48	0.378664269222038	0.00017
14.26	0.366934441440033	0.00017
14.44	0.377984095385061	0.00017
15.9	0.396846144679762	0.00017
14.66	0.365416714925844	0.00017
14.26	0.376251175168775	0.00017
16.38	0.38579975167884	0.00017
15.28	0.380647143219464	0.00017
15	0.366315224738259	0.00017
15.2	0.379531616690351	0.00017
15.18	0.395577257466056	0.00017
14.3	0.358018499274727	0.00017
15.58	0.387792215575992	0.00017
13.8	0.368899825153697	0.00017
16.2	0.392459818811267	0.00017
16.56	0.410091041632726	0.00017
15	0.368439992783795	0.00017
14.78	0.367539989234266	0.00017
15.52	0.379261621145801	0.00017
17.58	0.410064012970726	0.00017
14.54	0.367282534163369	0.00017
14.08	0.381157993664708	0.00017
14.78	0.366268031654912	0.00017
14.26	0.369317816309189	0.00017
15.9	0.390154160896847	0.00017
17.68	0.401815430350429	0.00017
16.86	0.3946156327376	0.00017
15.56	0.388709614512316	0.00017
17	0.401619636130885	0.00017
17.9	0.403723389665572	0.00017
13.58	0.360156551776164	0.00017
16.66	0.387809636957851	0.00017
15	0.379489971782307	0.00017
15.24	0.381869554077606	0.00017
15.38	0.38565045333365	0.00017
17.18	0.403207580218599	0.00017
15.88	0.401176926867934	0.00017
15	0.377537255406766	0.00017
16.46	0.391644480278838	0.00017
15.84	0.389122638283214	0.00017
14.62	0.382850184863267	0.00017
16.36	0.400179160486554	0.00017
14.48	0.374675990970238	0.00017
14.1	0.365298139086937	0.00017
14.92	0.36741277518335	0.00017
12.54	0.355405606187848	0.00017
15.96	0.382059837617684	0.00017
17.36	0.395833286929973	0.00017
14.26	0.35931810945025	0.00017
13.88	0.359452432609365	0.00017
14.88	0.386605989731171	0.00017
14.34	0.359532968024459	0.00017
14.84	0.367639321704642	0.00017
15.9	0.384740329656131	0.00017
15.42	0.379959997085812	0.00017
15.64	0.398715716899726	0.00017
14.72	0.369685059673334	0.00017
15.38	0.372954233794986	0.00017
14.6	0.37406644618505	0.00017
15.62	0.38395542712167	0.00017
15.62	0.396130403626438	0.00017
15.36	0.395212441205829	0.00017
15.44	0.388742059071682	0.00017
16.74	0.397087995308541	0.00017
15.92	0.384108306771464	0.00017
14.88	0.375121695049889	0.00017
16.52	0.395481892113467	0.00017
15.82	0.384738430618886	0.00017
16.58	0.390663688095366	0.00017
14.5	0.382738148881089	0.00017
15.5	0.397144635853255	0.00017
14.92	0.368282500359763	0.00017
14.1	0.371638804328345	0.00017
14.6	0.38253957766942	0.00017
16.5	0.403303449344635	0.00017
17.48	0.398319566717886	0.00017
14.88	0.376426677302333	0.00017
15.2	0.380558935094088	0.00017
13.36	0.352879255897427	0.00017
15.5	0.385490005660661	0.00017
15.28	0.386859403734259	0.00017
15.26	0.371551598881664	0.00017
15.14	0.384924650809423	0.00017
14.06	0.356625105792278	0.00017
13.46	0.335904063461362	0.00017
15.46	0.388723071532085	0.00017
14.24	0.368060681785135	0.00017
16.42	0.400226414528515	0.00017
15.16	0.385347615273214	0.00017
13.6	0.356013527966223	0.00017
14.16	0.371952611555616	0.00017
15.96	0.388244568809792	0.00017
12.52	0.354711178402785	0.00017
16.4	0.395089274237185	0.00017
15.58	0.38372314214097	0.00017
15.46	0.383831934820099	0.00017
16.44	0.38870895933314	0.00017
15.64	0.394940980526377	0.00017
14.94	0.38571014364554	0.00017
14.62	0.379048153263335	0.00017
15	0.382001154421844	0.00017
16.54	0.406506821808421	0.00017
13.6	0.361337274591974	0.00017
14.98	0.394957118846304	0.00017
15.84	0.383287644027132	0.00017
16.14	0.38897627037409	0.00017
15.16	0.38057623341209	0.00017
16.54	0.395980485699944	0.00017
14.24	0.376583115227473	0.00017
14.96	0.366535194565548	0.00017
13.76	0.374741950792608	0.00017
15.84	0.377256523959256	0.00017
14.98	0.378105327398523	0.00017
16.16	0.37752159517644	0.00017
16.44	0.401909046514431	0.00017
15.18	0.374152086904991	0.00017
15.2	0.382906926047479	0.00017
15.48	0.390478933514488	0.00017
15.7	0.390876425273024	0.00017
15.66	0.380552264911532	0.00017
15.66	0.381119930942886	0.00017
12.08	0.351808540058605	0.00017
15.56	0.381071239834998	0.00017
14.96	0.364005732725126	0.00017
15.34	0.382500084504863	0.00017
15.34	0.38760662789264	0.00017
14.98	0.389310441105954	0.00017
15.8	0.383443801364912	0.00017
15.84	0.376078831191837	0.00017
12.86	0.335922409528504	0.00017
14.64	0.391035308990714	0.00017
14.88	0.377769121854895	0.00017
16.04	0.387115638510589	0.00017
16.12	0.379294120860125	0.00017
17.8	0.395232557776206	0.00017
14.64	0.388469095572292	0.00017
15.38	0.374685258246651	0.00017
16.12	0.381835718576878	0.00017
15.66	0.388004090703057	0.00017
15.1	0.382238816157062	0.00017
17.36	0.416146469389046	0.00017
13.22	0.35285761198915	0.00017
14.8	0.366367978163858	0.00017
14.42	0.364531510547045	0.00017
14.72	0.376737694262291	0.00017
15.74	0.393405713511584	0.00017
14.38	0.36930909198547	0.00017
16.22	0.393996627591233	0.00017
15.7	0.387278898952436	0.00017
15.26	0.391661072483279	0.00017
15.94	0.391468078190267	0.00017
14.74	0.36833111628083	0.00017
16.72	0.389572140227122	0.00017
17.04	0.404527437440397	0.00017
15.52	0.367716322555935	0.00017
15.18	0.381721352262374	0.00017
14.48	0.36852635584706	0.00017
15.72	0.370479980686326	0.00017
16.12	0.386184768512629	0.00017
14.82	0.38299342303896	0.00017
15.78	0.379424721131311	0.00017
15.18	0.379764032466624	0.00017
15.28	0.394200621974221	0.00017
14.18	0.368580416287986	0.00017
16.88	0.396524014532265	0.00017
17.5	0.404433078557083	0.00017
14.3	0.365793032475413	0.00017
15.24	0.373084577473111	0.00017
16.72	0.379913802024315	0.00017
16.88	0.392019286445259	0.00019
14.64	0.377327077891972	0.00019
14.52	0.369588508355001	0.00019
15.82	0.377790480069903	0.00019
16.26	0.40473946438457	0.00019
15.56	0.385847154757817	0.00019
16.18	0.384572264276576	0.00019
13.74	0.358617507734512	0.00019
16.96	0.398271957407282	0.00019
15.28	0.378660775376674	0.00019
12.12	0.355305717896739	0.00019
14.28	0.370116030611059	0.00019
13.2	0.350758681763114	0.00019
15.3	0.37274096579199	0.00019
14.32	0.362600115603092	0.00019
14.78	0.374535853481271	0.00019
15.98	0.380592175786338	0.00019
13.52	0.366289731574272	0.00019
15.76	0.389385710117399	0.00019
15.28	0.377873717945488	0.00019
15.44	0.385554320633526	0.00019
13.06	0.366888857022295	0.00019
14.42	0.366801724692798	0.00019
16.32	0.390887123160898	0.00019
14.24	0.366802800546787	0.00019
13.8	0.359928469019412	0.00019
13.48	0.362764223442392	0.00019
16.5	0.401369666203726	0.00019
16.58	0.38997725306513	0.00019
17.54	0.40530714017883	0.00019
13.78	0.362788014839074	0.00019
16.62	0.407856792928705	0.00019
15.58	0.395227620196495	0.00019
16.08	0.39389212977012	0.00019
13.84	0.382788692359665	0.00019
16.18	0.401569742408688	0.00019
15.98	0.39753341141635	0.00019
13.74	0.355229869529937	0.00019
15.78	0.38802322280516	0.00019
14.5	0.365544833615719	0.00019
13.76	0.353828700162879	0.00019
15.28	0.373694962975143	0.00019
13.96	0.376714813369717	0.00019
14.34	0.359608141660315	0.00019
15.24	0.388371349112129	0.00019
12.42	0.345440002321506	0.00019
13.34	0.353628814020911	0.00019
14.4	0.359180434497026	0.00019
15.66	0.386126979245557	0.00019
14.62	0.376062318895589	0.00019
14.74	0.360997593516937	0.00019
15.32	0.381851468180032	0.00019
16.34	0.385117507118802	0.00019
14.8	0.372820000720003	0.00019
14.88	0.373082481343718	0.00019
14.26	0.371443265887764	0.00019
13.24	0.343450807455383	0.00019
14.64	0.381629638821209	0.00019
13.84	0.361040593953661	0.00019
16.46	0.391242536887151	0.00019
14.22	0.371525320616358	0.00019
15.82	0.389645022631454	0.00019
14.1	0.376869450068284	0.00019
15.34	0.377058691245993	0.00019
15.02	0.367207009304525	0.00019
14.3	0.365822862276068	0.00019
14.12	0.360098357148517	0.00019
14.62	0.359719943210574	0.00019
14.84	0.385816098394718	0.00019
15.06	0.376636174201764	0.00019
14.72	0.37493677745947	0.00019
14.16	0.371078359108219	0.00019
14.04	0.374431318970902	0.00019
15.08	0.373026666743297	0.00019
15.78	0.38004457086897	0.00019
16.28	0.381912472007073	0.00019
14.62	0.380167491966764	0.00019
14.54	0.357419540813932	0.00019
12.6	0.337208139742417	0.00019
15.26	0.388943482262404	0.00019
16.36	0.389666709501891	0.00019
14.62	0.367861443656964	0.00019
14.8	0.373046779487595	0.00019
14.64	0.375273578112252	0.00019
15.74	0.390787407985926	0.00019
14.9	0.384007415729391	0.00019
13.56	0.363737855160734	0.00019
15.32	0.359742770255378	0.00019
15.18	0.383387218439189	0.00019
15.56	0.394124583738344	0.00019
15.56	0.401178736541986	0.00019
15.7	0.380023722028329	0.00019
15.68	0.380960192645188	0.00019
13.44	0.362141008574345	0.00019
15.02	0.382662381657665	0.00019
14.58	0.370164173006664	0.00019
14.5	0.370018744777259	0.00019
14.16	0.371524273916495	0.00019
13.84	0.354868115204942	0.00019
12.68	0.338982608301916	0.00019
16.32	0.38961701926796	0.00019
18.22	0.406155242480819	0.00019
15.44	0.378440352075004	0.00019
14.76	0.374318071873543	0.00019
15.9	0.394283037362863	0.00019
15.48	0.390405903309232	0.00019
15.5	0.376343913901367	0.00019
14.26	0.370086874468708	0.00019
13.18	0.361087861216698	0.00019
14.66	0.380060873062752	0.00019
15.7	0.382055764523698	0.00019
14.9	0.381961170907112	0.00019
15.62	0.383675347291238	0.00019
15.06	0.379763160495379	0.00019
14.98	0.371975736073222	0.00019
13.86	0.355704877870316	0.00019
15.18	0.382556937100417	0.00019
14.8	0.382378645124034	0.00019
15.42	0.384565512329363	0.00019
13.9	0.371850504230781	0.00019
16.14	0.385630958694935	0.00019
14.3	0.366971383783147	0.00019
15.6	0.38719770207309	0.00019
15.28	0.381526499594915	0.00019
14.24	0.373544737900567	0.00019
14.82	0.375777157438988	0.00019
16.8	0.395021847005343	0.00019
14.44	0.368258568735458	0.00019
14.12	0.348118229189245	0.00019
15.52	0.389568705873448	0.00019
15.48	0.380742452643827	0.00019
15.62	0.390294959040015	0.00019
14.34	0.374274464723873	0.00019
13.16	0.34486467590259	0.00019
13.8	0.35395739641902	0.00019
15.48	0.387994315079193	0.00019
15.26	0.381805548171566	0.00019
16.48	0.390661893518166	0.00019
13.88	0.361103917022903	0.00019
16.56	0.400829766889026	0.00019
15.9	0.39571690182847	0.00019
12.34	0.350390695065608	0.00019
15.96	0.385048260182637	0.00019
16.2	0.391502558371714	0.00019
15.42	0.376558998648182	0.00019
16.22	0.397548305357553	0.00019
17.68	0.401381670965245	0.00019
11.46	0.328171969702034	0.00019
15.46	0.378724353353009	0.00019
17.58	0.409254937065713	0.00019
15.6	0.378597454685462	0.00019
15.04	0.381819369474302	0.00019
15.24	0.367238254412828	0.00019
14.16	0.362887901719088	0.00019
14.94	0.380276544981419	0.00019
15.86	0.394609426772718	0.00019
13.62	0.365242064621278	0.00019
16.54	0.408849930347743	0.00019
14.1	0.371074179515429	0.00019
16.06	0.395124461207114	0.00019
15.26	0.375358440148428	0.00019
17.56	0.403848752454156	0.00019
14.46	0.364436148231756	0.00019
17.26	0.391284953635392	0.00019
14.02	0.353540897847222	0.00019
14	0.356627961905255	0.00019
15.48	0.387644128160369	0.00019
15.42	0.375471649015067	0.00019
15.38	0.39164904476733	0.00019
14.16	0.364344426158752	0.00019
15.66	0.394983157994915	0.00019
15.1	0.382263296679583	0.00019
14.78	0.382072782063023	0.00019
16.06	0.391384746783088	0.00019
13.32	0.367311288660388	0.00019
15.56	0.384192207816574	0.00019
16.6	0.384451692958923	0.00019
12.6	0.344352487816785	0.00019
15.28	0.375288558119451	0.00019
14.8	0.375094861901849	0.00019
14.32	0.379598910488831	0.00019
16.26	0.39909142623647	0.00019
14.86	0.370997710851002	0.00019
15.64	0.379125902401696	0.00019
15.48	0.383928417410676	0.00019
12.58	0.357483666163933	0.00019
15.08	0.388491969217909	0.00019
15.34	0.377033919360986	0.00019
15.14	0.376469881323305	0.00019
12.78	0.341190575041798	0.00019
12.22	0.346520046894375	0.00019
15.22	0.382218799073707	0.00019
15.2	0.377842636991585	0.00019
12.5	0.339508757657034	0.00019
15.06	0.364297976296642	0.00019
15.28	0.396030349072313	0.00019
13.06	0.359413851716713	0.00019
14.36	0.381161076521052	0.00019
13.68	0.354481168596512	0.00019
[truncated: 1 more rows]
