# Supplementary material for: Evolving copy number gains promote tumor expansion and bolster mutational diversification
Source: Nat Commun. 2024 Mar 6;15:2025. doi: 10.1038/s41467-024-46414-5 (PMC10918155; doi:10.1038/s41467-024-46414-5)
Supplement: Supplementary file 4 — Source Data [file 41467_2024_46414_MOESM4_ESM.zip › Source_Data/Figure_6A_GSEA.txt]

pathway	NES_BRCA	NES_OS
proliferative_signalling	1.7339260296477	1.56519861218651
angiogenesis	1.45712888055661	1.06698775213331
cell_replicative_immortality	1.05070574800084	1.02169418680143
cell_division_control	1.02983806984718	1.13248538361469
change_of_cellular_energetics	1.0059633301204	0.979926804998382
differentiation_and_development	1.14545374953661	0.865514699071977
escaping_immune_response_to_cancer	0.824979729873482	1.55367276528902
escaping_programmed_cell_death	1.0655481960416	1.0092070041035
genome_instability_and_mutations	0.931960978862423	1.15082612273762
invasion_and_metastasis	0.821248696737081	1.18634391226061
suppression_of_growth	1.05349756711354	1.1372123176842
senescence	1.20700557249112	0.810447597773409
tumour_promoting_inflammation	0.401420311206825	-1.20032698403081
dosage_sensitive_gene	1.52055271924232	2.03793846368768
