# Supplementary material for: Evolving copy number gains promote tumor expansion and bolster mutational diversification
Source: Nat Commun. 2024 Mar 6;15:2025. doi: 10.1038/s41467-024-46414-5 (PMC10918155; doi:10.1038/s41467-024-46414-5)
Supplement: Supplementary file 4 — Source Data [file 41467_2024_46414_MOESM4_ESM.zip › Source_Data/Supplementary_Figure_S1_estimated_timing_vs_actual_timing.txt]

actual_timing	mean_tk_ub_40	mean_tk_ub_41	mean_tk_ub_42	mean_tk_ub_50	mean_tk_ub_51	mean_tk_ub_52	mean_tk_ub_60	mean_tk_ub_61	mean_tk_ub_62	mean_tk_ub_63	mean_tk_ub_70	mean_tk_ub_71	mean_tk_ub_72	mean_tk_ub_73	mean_t0_ub_40	mean_t0_ub_41	mean_t0_ub_42	mean_t0_ub_50	mean_t0_ub_51	mean_t0_ub_52	mean_t0_ub_60	mean_t0_ub_61	mean_t0_ub_62	mean_t0_ub_63	mean_t0_ub_70	mean_t0_ub_71	mean_t0_ub_72	mean_t0_ub_73
0	0.0873504983388701	0	0.24637640449438	0.110176034589253	0.0873504983388704	0.209808970099667	0.140183762211105	0.110176034589253	0.221066829665853	0.189240506329126	0.159494567766259	0.140183762211106	0.209311416421336	0.241567413522022	NA	NA	NA	NA	NA	NA	NA	NA	NA	NA	NA	NA	NA	NA
0.01	0.0928010471204212	0.0100000000000026	0.2655347593583	0.116032196969696	0.0928010471204169	0.216247818499134	0.148866867054923	0.116032196969698	0.224158084449025	0.200085679314579	0.167737898912975	0.148866867054926	0.217232957136353	0.247648747751497	0.0100000000000007	0.0100000000000005	0.258301886792433	0.0100000000000005	0.0100000000000005	0.0851515151515194	0.0100000000000006	0.010000000000001	0.0774404761904849	0.207996277915651	0.0100144920042353	0.0100000000000013	0.0588808545604026	0.0509230164964758
0.02	0.102194244604319	0.0200000000000069	0.2726052631579	0.122652787105438	0.102194244604318	0.215872302158272	0.153458155477949	0.122652787105442	0.230101117615751	0.201055107526898	0.176432317903313	0.15345815547795	0.223201314217451	0.253184447300779	0.0200000000000012	0.020000000000002	0.282157360406088	0.0200000000000011	0.0200000000000016	0.103184079601999	0.0200000000000016	0.0200000000000015	0.0899900000000098	0.207641866330405	0.0200278066252029	0.0200000000000016	0.0696510638297971	0.0615976210008324
0.03	0.115578583765111	0.0299999999999941	0.279343891402732	0.134596888260251	0.115578583765113	0.238039723661492	0.167506864360245	0.134596888260254	0.241939565627952	0.214477303989019	0.184970203686667	0.167506864360248	0.235237824880151	0.266296924468575	0.0300000000000031	0.0300000000000007	0.277203791469182	0.030000000000001	0.0300000000000014	0.122722323049005	0.0300000000000013	0.0300000000000022	0.0933668076110032	0.218422774869126	0.0300429869202944	0.0300000000000031	0.0807199710564517	0.0687423846823478
0.04	0.122169811320756	0.0400000000000097	0.280241935483888	0.145413919413919	0.12216981132075	0.248075471698114	0.174715491129386	0.145413919413926	0.25396729776248	0.224830882352952	0.193949081353303	0.174715491129385	0.242975062508232	0.274406982305128	0.0400000000000037	0.0400000000000013	0.286205128205115	0.0400000000000034	0.0400000000000018	0.128163265306129	0.0400000000000053	0.0400000000000038	0.104894537587898	0.225438481675404	0.0400584805959244	0.0400000000000045	0.0914048197272695	0.0801696428571602
0.05	0.137258669165887	0.0547658402203866	0.295495867768609	0.159344534711961	0.137258669165888	0.257399250234303	0.187313564862893	0.159344534711966	0.266089207487059	0.237256468797578	0.205742687276911	0.187313564862894	0.252658738585695	0.283148991816429	0.0550706713780929	0.0551604938271599	0.297469135802467	0.0551428571428599	0.0550706713780948	0.135344522968203	0.0548862129916097	0.0551428571428591	0.121079976649166	0.236757728253073	0.0549179639302152	0.0548862129916077	0.103056316590577	0.0932431773879335
0.06	0.140038461538462	0.0600000000000114	0.292832369942207	0.163559066967643	0.140038461538463	0.255990384615391	0.191126649284983	0.163559066967649	0.269458487464036	0.243006088280073	0.209921813631394	0.191126649284982	0.25613896795855	0.286355382619986	0.0600000000000004	0.0600000000000012	0.29715311004785	0.0600000000000035	0.0600000000000022	0.137247386759589	0.0600000000000069	0.0600000000000014	0.127258156840312	0.240566714490686	0.0600816916185396	0.0600000000000047	0.107017726798763	0.0987964338781768
0.07	0.144415584415581	0.0699999999999992	0.306575000000013	0.166899286280726	0.144415584415583	0.267393320964748	0.196736261967984	0.166899286280732	0.272790988735921	0.248557401812712	0.217681066145717	0.196736261967982	0.261192281954056	0.293612143742266	0.0700000000000096	0.0700000000000049	0.301908602150534	0.0700000000000039	0.0700000000000069	0.145786516853941	0.0700000000000063	0.0700000000000075	0.135505617977545	0.244977611940327	0.0701031964027789	0.070000000000008	0.11689856957089	0.108843273947868
0.08	0.14870600414079	0.0800000000000062	0.312627118644096	0.176820739549838	0.148706004140788	0.289016563146997	0.210355776587611	0.17682073954984	0.279131240462176	0.255290598290619	0.226743008047027	0.210355776587612	0.27550382155671	0.306300120941493	0.0800000000000071	0.0800000000000034	0.311267942583716	0.0800000000000055	0.0800000000000044	0.168066406250009	0.0800000000000082	0.0800000000000065	0.139848675914265	0.258003095975245	0.080111387495013	0.0800000000000108	0.126727272727292	0.117329899701844
0.09	0.167250489236788	0.0900000000000019	0.314552631578963	0.192641752577323	0.167250489236795	0.286673189823884	0.218295712084131	0.192641752577316	0.29646841862609	0.267254575707179	0.234533177587958	0.218295712084132	0.281300520704203	0.312458785685574	0.0899999999999996	0.0900000000000001	0.321235632183879	0.090000000000001	0.090000000000006	0.165470588235303	0.0900000000000057	0.0900000000000091	0.153417639429329	0.258095611285278	0.0901256169129224	0.0900000000000117	0.137100336053792	0.125167477812796
0.1	0.172252066115704	0.0999999999999995	0.329479166666695	0.19798660714286	0.172252066115703	0.289979338842985	0.226293560078063	0.19798660714286	0.3010915078805	0.274447322970653	0.2443344203268	0.226293560078066	0.289391966641151	0.316544540229892	0.100000000000009	0.100000000000006	0.322810810810814	0.100000000000007	0.100000000000003	0.179386503067492	0.100000000000013	0.100000000000001	0.161114819759692	0.263151986183092	0.100133262132533	0.100000000000008	0.150066551639166	0.134929536112769
0.11	0.177258687258691	0.109999999999993	0.331141304347854	0.206707214765099	0.177258687258685	0.287818532818545	0.231766869977736	0.206707214765096	0.308574879227052	0.285221311475431	0.249932825750431	0.231766869977739	0.292669794459351	0.322954349698547	0.11000000000001	0.11	0.332617647058818	0.110000000000007	0.110000000000009	0.190238095238106	0.110000000000014	0.110000000000013	0.169442406456371	0.27238698010852	0.110156705810362	0.110000000000013	0.155130208333358	0.147159987377756
0.12	0.198795454545454	0.12	0.362629870129897	0.219945553539021	0.198795454545442	0.303215909090906	0.242190104166672	0.219945553539018	0.315964136575783	0.280512572533867	0.260550667592767	0.242190104166673	0.306133809523822	0.332152945229085	0.120000000000011	0.119999999999995	0.352303370786518	0.12000000000001	0.120000000000005	0.195240174672498	0.120000000000013	0.120000000000003	0.177575757575778	0.29097402597404	0.120162937947837	0.12000000000001	0.16397292993633	0.157683434796568
0.13	0.210391304347823	0.129999999999993	0.343353293413186	0.226456730769235	0.210391304347833	0.315315217391315	0.249732669023901	0.226456730769232	0.322762264150951	0.295970873786419	0.26731503562878	0.249732669023897	0.311738178633988	0.338422640170341	0.130000000000013	0.130000000000022	0.349933774834415	0.130000000000013	0.130000000000014	0.200904761904779	0.130000000000015	0.130000000000009	0.191237954040048	0.289662162162183	0.130168091548605	0.130000000000015	0.17588004484308	0.1667744130657
0.14	0.216416382252556	0.145027932960894	0.36138268156426	0.240108538350218	0.216416382252564	0.325529010238914	0.262220327421561	0.240108538350218	0.333837059881783	0.304663784822301	0.28089830682895	0.26222032742156	0.321556785120543	0.350288311850068	0.144887387387389	0.144760479041921	0.349940119760483	0.144883374689833	0.144887387387394	0.221058558558572	0.144886720687962	0.144883374689834	0.202662415304923	0.309131944444468	0.145106610267764	0.144886720687955	0.188916488875374	0.179370437956235
0.15	0.216202830188674	0.149999999999999	0.377083333333353	0.243345035105319	0.216202830188688	0.328726415094351	0.267513828763835	0.243345035105313	0.336515516318888	0.31069556451615	0.286356794765383	0.267513828763837	0.32778840866602	0.355496719160123	0.149999999999999	0.150000000000005	0.362452830188687	0.15000000000001	0.150000000000011	0.226244239631352	0.150000000000018	0.150000000000008	0.204963562753056	0.319745222929965	0.150218467800283	0.150000000000012	0.192966998754702	0.184913533834617
0.16	0.23073529411764	0.159999999999986	0.363296089385486	0.257535832414557	0.230735294117642	0.339546568627445	0.278257117661886	0.257535832414559	0.348214285714286	0.322218614718631	0.293731480814064	0.278257117661883	0.336748207263485	0.364961094900663	0.159999999999999	0.160000000000022	0.375943396226426	0.160000000000008	0.160000000000008	0.233264781491008	0.160000000000013	0.160000000000002	0.219699248120323	0.321359743040697	0.160199448322718	0.160000000000012	0.202997356245903	0.195472972973007
0.17	0.241693349753696	0.174727793696291	0.370401146131823	0.266841063348416	0.241693349753691	0.341299261083749	0.291640497553023	0.266841063348416	0.358551084990959	0.333297632469019	0.305720805866536	0.291640497553025	0.348628699887611	0.375613917448974	0.174891041162231	0.175047923322687	0.370239616613422	0.174873178629261	0.174891041162239	0.248389830508489	0.174943948318472	0.174873178629264	0.231010407632286	0.327458836443482	0.175118168307228	0.174943948318468	0.216069444444482	0.209275876460809
0.18	0.245562500000002	0.180000000000012	0.379181818181837	0.27014740566037	0.245562499999993	0.345525	0.295093327454443	0.270147405660382	0.361760139416983	0.336445221445245	0.310645024163112	0.295093327454445	0.351969208013998	0.380361475012137	0.179999999999999	0.180000000000001	0.382215189873419	0.18000000000001	0.180000000000008	0.260668316831702	0.18000000000002	0.180000000000012	0.23473315835523	0.335045146726875	0.180229936440157	0.180000000000017	0.220734364019714	0.215213892418506
0.19	0.256574803149607	0.19000000000001	0.392581699346411	0.277462593516202	0.256574803149618	0.349842519685038	0.304605904270571	0.277462593516212	0.371933781190025	0.337709359605932	0.31923023648939	0.304605904270574	0.360750460405169	0.387320152453561	0.190000000000006	0.190000000000008	0.390745341614913	0.190000000000007	0.189999999999998	0.262944162436565	0.190000000000016	0.19000000000001	0.246215722120684	0.341123853211009	0.190209895116559	0.19000000000002	0.232908545727176	0.222255166217472
0.2	0.274838926174496	0.204999999999999	0.408226351351374	0.294244558258642	0.274838926174491	0.373140939597318	0.316101768514138	0.294244558258641	0.379817198764168	0.352956852791891	0.329820792965751	0.316101768514138	0.37196214922777	0.395829013305697	0.204764776839577	0.204789156626511	0.40052710843372	0.205041420118352	0.20476477683958	0.270844390832348	0.204835164835183	0.205041420118362	0.261205505458021	0.354845714285731	0.205070183326514	0.204835164835188	0.244900919305454	0.239747487129246
0.21	0.274604904632149	0.210000000000009	0.400743243243259	0.296854838709678	0.274604904632145	0.378841961852867	0.318031529253082	0.296854838709679	0.382928698752233	0.35653543307088	0.334068371198847	0.318031529253085	0.372951260762623	0.397438031816515	0.210000000000016	0.210000000000016	0.403490566037718	0.210000000000007	0.210000000000019	0.273417721519016	0.21000000000001	0.210000000000026	0.26820000000003	0.351842751842765	0.210222683895881	0.210000000000026	0.248955789473726	0.2454373401535
0.22	0.290743670886063	0.219999999999982	0.415390070921976	0.301873259052927	0.29074367088609	0.383417721518986	0.329964740282081	0.301873259052931	0.386464311994115	0.363839541547294	0.344005261297894	0.329964740282084	0.383124016367654	0.408320290665189	0.219999999999998	0.219999999999999	0.42868243243243	0.220000000000016	0.220000000000012	0.292585751978924	0.220000000000026	0.220000000000024	0.278676616915455	0.359624352331628	0.220257170183812	0.220000000000018	0.260557275541842	0.252414518674427
0.23	0.299883241758235	0.234642857142859	0.4251298701299	0.317177187948349	0.299883241758247	0.397678571428578	0.34304710144928	0.317177187948351	0.402596209075252	0.381695526695542	0.356758621797744	0.343047101449281	0.394425429894189	0.421146297948272	0.234926568758358	0.235015673981193	0.435235109717853	0.235082872928186	0.23492656875836	0.300053404539421	0.234906258251933	0.235082872928196	0.28727074235811	0.378160442600288	0.235045143404005	0.234906258251939	0.273976080058629	0.266885722593828
0.24	0.306553133514971	0.240000000000002	0.414930069930109	0.320355113636356	0.306553133514986	0.399046321525897	0.346894688644696	0.320355113636363	0.402786041189943	0.381662049861515	0.358946336632902	0.346894688644693	0.397746467165428	0.424820497392711	0.240000000000018	0.240000000000011	0.432906249999977	0.240000000000013	0.240000000000018	0.30487804878053	0.240000000000022	0.240000000000025	0.292771739130473	0.383523936170226	0.240277655852616	0.240000000000031	0.279048572859342	0.272284023668695
0.25	0.309705882352938	0.250000000000013	0.436037735849062	0.334887482419133	0.309705882352935	0.40705882352942	0.354143903404596	0.334887482419125	0.419889534883717	0.396751412429384	0.36858395173555	0.354143903404602	0.405918606749697	0.429477872247664	0.250000000000006	0.249999999999989	0.438551724137897	0.250000000000015	0.250000000000017	0.31693820224723	0.250000000000023	0.250000000000024	0.302349602724215	0.39215297450425	0.250255788169828	0.250000000000024	0.289746900826502	0.281433801098282
0.26	0.319909365558907	0.260000000000007	0.45486486486488	0.336929260450167	0.319909365558924	0.422567975830819	0.367039957939017	0.336929260450164	0.420333766796695	0.402161290322604	0.37963420394989	0.367039957939022	0.418629886385532	0.442865168539337	0.260000000000016	0.260000000000011	0.454506578947352	0.260000000000014	0.259999999999999	0.322073578595356	0.260000000000032	0.260000000000017	0.308980099502503	0.404817275747515	0.260336314719051	0.26000000000003	0.29782560706407	0.289749661705061
0.27	0.325943396226415	0.270000000000024	0.459487179487177	0.348410543130994	0.325943396226413	0.428569182389939	0.370003287310988	0.348410543130998	0.428763235916977	0.399257575757588	0.385848217935833	0.370003287310988	0.420194243156216	0.445197760304986	0.270000000000003	0.26999999999999	0.458479729729703	0.270000000000021	0.270000000000006	0.332966101694938	0.270000000000017	0.27000000000001	0.321113801452813	0.411179104477622	0.270314445203226	0.270000000000023	0.303234966592475	0.301186783546922
0.28	0.345639158576047	0.284879725085921	0.471168384879726	0.359650043744533	0.345639158576054	0.433745954692563	0.382554466230944	0.359650043744534	0.443289167828922	0.417368866328273	0.400000276685935	0.382554466230945	0.433181159420303	0.457186501597459	0.284878419452905	0.284628378378385	0.463682432432415	0.285034013605463	0.284878419452901	0.345395136778147	0.284776271186466	0.285034013605455	0.330824949698219	0.426260504201695	0.285179495976134	0.284776271186464	0.322490648379102	0.317279850746324
0.29	0.353675496688743	0.290000000000017	0.472253521126765	0.367209507042255	0.353675496688747	0.437864238410597	0.386445798426001	0.367209507042251	0.449083683964479	0.422157894736862	0.405285744680073	0.386445798426002	0.436472027972042	0.462292191435783	0.290000000000007	0.289999999999998	0.472445255474433	0.290000000000016	0.290000000000022	0.348785046729002	0.290000000000027	0.290000000000011	0.334825737265442	0.428526490066242	0.290333847535891	0.290000000000017	0.327384815055205	0.322755659640955
0.3	0.360784313725493	0.300000000000017	0.466732283464561	0.373021235521224	0.360784313725494	0.447467320261441	0.399289034727933	0.373021235521239	0.451101380042465	0.426738281250024	0.411763421416964	0.399289034727924	0.446185463659168	0.46494231936856	0.30000000000001	0.30000000000002	0.475985915492954	0.300000000000013	0.3	0.361799307958498	0.300000000000025	0.300000000000013	0.352642967542532	0.432333333333338	0.300333899683697	0.300000000000023	0.336137640449489	0.328944256756812
0.31	0.368905723905736	0.31000000000001	0.477824427480923	0.386676413255361	0.36890572390573	0.458737373737371	0.406700564971759	0.386676413255356	0.463269333333339	0.438152985074652	0.421930872722322	0.406700564971756	0.454676830857454	0.47655858395991	0.310000000000007	0.310000000000011	0.491733333333313	0.31000000000002	0.310000000000019	0.369337748344382	0.310000000000036	0.310000000000018	0.362463976945278	0.443780918727926	0.310282469612891	0.310000000000032	0.342817487855704	0.339854948805528
0.32	0.382161172161167	0.319999999999985	0.500000000000002	0.398662239089192	0.382161172161167	0.464670329670337	0.41867525162819	0.398662239089192	0.470890585241744	0.448500000000018	0.427219560898169	0.418675251628194	0.464239071038269	0.489387464387476	0.320000000000018	0.319999999999998	0.485312500000003	0.320000000000034	0.320000000000012	0.381666666666683	0.320000000000046	0.320000000000002	0.364207221350109	0.443611111111117	0.320356928916875	0.320000000000026	0.353256649892217	0.348354978355035
0.33	0.376155378486064	0.330000000000012	0.497122302158277	0.398322368421049	0.376155378486058	0.482211155378484	0.425222772277239	0.39832236842105	0.476997050147499	0.457321428571437	0.435328938423829	0.425222772277234	0.468034894398553	0.495195227765738	0.330000000000023	0.330000000000002	0.504568345323728	0.330000000000015	0.330000000000007	0.380000000000016	0.330000000000029	0.330000000000016	0.377073578595356	0.453842975206615	0.330316297861582	0.330000000000037	0.363541315345755	0.354376899696116
0.34	0.401402321083163	0.344639999999999	0.509780000000007	0.423038990825685	0.401402321083171	0.47709864603481	0.437606659729454	0.42303899082569	0.492518181818185	0.464290865384634	0.44919959048123	0.437606659729461	0.482597734163089	0.502881904761916	0.344964539007107	0.344592592592593	0.514314814814803	0.345067114093973	0.344964539007109	0.399290780141864	0.344798607657929	0.345067114093974	0.386748466257702	0.471652267818581	0.345243265852537	0.344798607657915	0.379972590223902	0.372308527973998
0.35	0.419331983805652	0.360000000000003	0.533877551020421	0.426699029126222	0.419331983805665	0.497348178137643	0.447626619552428	0.426699029126208	0.49976375404531	0.487019704433521	0.463389742366727	0.447626619552421	0.492771276595765	0.509522569444459	0.360000000000013	0.359999999999994	0.527601626016257	0.360000000000033	0.359999999999983	0.40446428571428	0.360000000000048	0.360000000000016	0.409375000000039	0.474947643979087	0.360388084674362	0.360000000000039	0.397082906857783	0.386597812879792
0.36	0.419331983805652	0.360000000000003	0.533877551020421	0.426699029126222	0.419331983805665	0.497348178137643	0.447626619552428	0.426699029126208	0.49976375404531	0.487019704433521	0.463389742366727	0.447626619552421	0.492771276595765	0.509522569444459	0.360000000000013	0.359999999999994	0.527601626016257	0.360000000000033	0.359999999999983	0.40446428571428	0.360000000000048	0.360000000000016	0.409375000000039	0.474947643979087	0.360388084674362	0.360000000000039	0.397082906857783	0.386597812879792
0.37	0.409029850746258	0.369999999999984	0.529867256637189	0.43857348703171	0.409029850746272	0.490373134328352	0.458910098522174	0.438573487031701	0.509932279909703	0.480511363636371	0.472289499412462	0.458910098522197	0.503158980127495	0.522382901318787	0.370000000000005	0.369999999999987	0.54379699248116	0.370000000000011	0.36999999999999	0.418278688524603	0.370000000000042	0.370000000000013	0.41752495009984	0.486742424242439	0.370380511129718	0.370000000000041	0.400633333333392	0.395856950067548
0.38	0.430543933054393	0.37999999999998	0.535578512396709	0.450349462365584	0.430543933054384	0.515585774058586	0.469873096446715	0.450349462365581	0.517572614107874	0.490423280423299	0.478069719880917	0.469873096446708	0.513317883352674	0.53253824756608	0.379999999999994	0.379999999999993	0.541862068965516	0.380000000000006	0.380000000000005	0.447073170731735	0.380000000000027	0.380000000000026	0.42301927194866	0.49493119266056	0.380360746224069	0.380000000000045	0.413650234741849	0.403865905848866
0.39	0.44387665198237	0.389999999999989	0.531311475409832	0.453464912280695	0.443876651982386	0.51614537444936	0.47654172560113	0.453464912280704	0.520688736681899	0.502212643678188	0.488851179024432	0.476541725601138	0.515603896103917	0.536770025839808	0.390000000000017	0.390000000000001	0.531618705035971	0.390000000000022	0.390000000000009	0.441479820627836	0.39000000000004	0.390000000000025	0.433744588744635	0.509483695652187	0.390340019371428	0.390000000000038	0.422935883014695	0.416526458616087
0.4	0.455353773584898	0.404732510288071	0.557407407407424	0.469511400651458	0.455353773584913	0.528514150943388	0.489437179487184	0.469511400651473	0.536078050884	0.514466666666684	0.499554214136983	0.489437179487196	0.532111419967592	0.55362385321102	0.405155555555564	0.405346938775495	0.557285714285714	0.404716713881031	0.405155555555559	0.452133333333353	0.404662668665711	0.404716713881037	0.445840807174933	0.513822714681456	0.405186384489159	0.404662668665706	0.434996610169561	0.429127625202019
0.41	0.473799999999988	0.42	0.578720000000019	0.485015432098758	0.473800000000012	0.544025000000002	0.49807800224468	0.485015432098772	0.552019557823133	0.529658385093208	0.509901807709558	0.498078002244687	0.540645161290344	0.553153655514267	0.420000000000002	0.420000000000043	0.570669642857133	0.420000000000033	0.420000000000012	0.470483870967765	0.420000000000041	0.42000000000002	0.463670212765988	0.537375886524811	0.420381144961156	0.420000000000033	0.451258941344834	0.44594454072796
0.42	0.473799999999988	0.42	0.578720000000019	0.485015432098758	0.473800000000012	0.544025000000002	0.49807800224468	0.485015432098772	0.552019557823133	0.529658385093208	0.509901807709558	0.498078002244687	0.540645161290344	0.553153655514267	0.420000000000002	0.420000000000043	0.570669642857133	0.420000000000033	0.420000000000012	0.470483870967765	0.420000000000041	0.42000000000002	0.463670212765988	0.537375886524811	0.420381144961156	0.420000000000033	0.451258941344834	0.44594454072796
0.43	0.47011976047902	0.430000000000003	0.562702702702719	0.49652727272729	0.470119760479049	0.54763473053891	0.507677045177048	0.496527272727265	0.560113533151685	0.530965517241403	0.519306733454773	0.507677045177055	0.548865427927941	0.567490196078454	0.430000000000029	0.430000000000028	0.577561983471035	0.430000000000015	0.430000000000012	0.477230769230783	0.430000000000049	0.430000000000009	0.471439205955367	0.547046783625743	0.430324275682995	0.430000000000026	0.458740031897976	0.454923954372689
0.44	0.479188481675377	0.439999999999971	0.575462184873978	0.498076923076926	0.479188481675377	0.558429319371718	0.519556213017759	0.498076923076929	0.566422338568928	0.553914473684231	0.530251306563912	0.519556213017785	0.556813549160692	0.573706959706977	0.439999999999993	0.439999999999996	0.590646551724125	0.440000000000022	0.440000000000016	0.484064171123014	0.440000000000038	0.440000000000031	0.479554140127448	0.548476562500026	0.440342545695334	0.440000000000036	0.469899497487505	0.464763779527647
0.45	0.495799999999998	0.449999999999986	0.586329787234048	0.509865900383145	0.495799999999981	0.560633333333339	0.528063157894733	0.509865900383134	0.571499477533966	0.551793893129777	0.533846821484557	0.528063157894751	0.565652454780374	0.582142857142883	0.45000000000001	0.449999999999954	0.59626126126125	0.450000000000009	0.450000000000011	0.494418604651157	0.450000000000045	0.450000000000026	0.491751592356724	0.548515624999999	0.450367545012432	0.450000000000025	0.479826589595435	0.472038369304617
0.46	0.508293413173653	0.464666666666664	0.598595238095257	0.523309859154937	0.508293413173652	0.57767964071855	0.538367635189683	0.523309859154935	0.581336996336988	0.569221698113228	0.549851911983772	0.53836763518967	0.578540748898693	0.595274093722382	0.465115606936439	0.465071090047371	0.598649289099522	0.465000000000017	0.465115606936407	0.513323699421969	0.464934065934103	0.465000000000018	0.504786053882779	0.568705882352971	0.465273026421265	0.464934065934099	0.490191339375695	0.488875598086185
0.47	0.521310975609747	0.47999999999999	0.612500000000024	0.536926605504575	0.521310975609758	0.585914634146345	0.556186440677972	0.536926605504575	0.594408805031441	0.586490384615406	0.563186920205701	0.556186440677973	0.59303617571062	0.606323839662462	0.48	0.479999999999997	0.6092735042735	0.480000000000005	0.480000000000001	0.529771428571433	0.480000000000031	0.480000000000008	0.516741935483921	0.587238805970171	0.480367120387777	0.480000000000021	0.504722838137527	0.503810810810872
0.48	0.521310975609747	0.47999999999999	0.612500000000024	0.536926605504575	0.521310975609758	0.585914634146345	0.556186440677972	0.536926605504575	0.594408805031441	0.586490384615406	0.563186920205701	0.556186440677973	0.59303617571062	0.606323839662462	0.48	0.479999999999997	0.6092735042735	0.480000000000005	0.480000000000001	0.529771428571433	0.480000000000031	0.480000000000008	0.516741935483921	0.587238805970171	0.480367120387777	0.480000000000021	0.504722838137527	0.503810810810872
0.49	0.537064516129025	0.489999999999998	0.619151785714317	0.544039408867016	0.537064516129031	0.597387096774176	0.559104104104115	0.544039408866999	0.598479415670659	0.585801886792483	0.569571710352152	0.559104104104122	0.597030812324941	0.616233766233787	0.490000000000006	0.490000000000014	0.61271739130436	0.490000000000021	0.490000000000002	0.532142857142891	0.490000000000044	0.490000000000038	0.526025104602562	0.587547169811337	0.490236046716952	0.490000000000046	0.518564705882419	0.517341040462498
0.5	0.543264705882339	0.499999999999947	0.636134020618582	0.558791208791207	0.543264705882361	0.611647058823521	0.566366033755281	0.558791208791224	0.61745053272451	0.603461538461554	0.573505088420138	0.566366033755287	0.603068400770741	0.616541095890425	0.500000000000023	0.500000000000012	0.631523809523814	0.500000000000018	0.500000000000002	0.54234899328862	0.500000000000029	0.500000000000014	0.537335907335951	0.601134020618586	0.500315146046823	0.500000000000038	0.530714285714365	0.522852664576868
0.51	0.54762931034482	0.510000000000001	0.637654320987672	0.565815789473682	0.547629310344804	0.609353448275849	0.575830303030318	0.565815789473668	0.615878661087858	0.602065217391313	0.589709418389576	0.575830303030312	0.608646496815292	0.625932539682555	0.510000000000017	0.509999999999992	0.62946601941745	0.510000000000024	0.510000000000002	0.557832167832183	0.510000000000067	0.510000000000024	0.538232758620731	0.613641304347852	0.510396288417404	0.510000000000027	0.539080779944351	0.533782894736915
0.52	0.556353383458641	0.519999999999988	0.648831775700957	0.567987421383657	0.556353383458665	0.627218045112798	0.588648293963273	0.567987421383638	0.625463917525768	0.603068181818204	0.600546706604296	0.588648293963251	0.627439613526583	0.639318840579727	0.520000000000011	0.520000000000006	0.647974137931035	0.520000000000023	0.52000000000003	0.571885245901642	0.520000000000052	0.520000000000001	0.555064377682447	0.619213483146089	0.520508096427835	0.520000000000054	0.549667774086468	0.535082644628181
0.53	0.560763358778619	0.529999999999975	0.647259615384621	0.583982035928142	0.560763358778618	0.642366412213739	0.59328758169936	0.583982035928142	0.637646604938258	0.624121621621628	0.605276492086314	0.593287581699355	0.626647798742152	0.642453505007187	0.529999999999998	0.529999999999986	0.652823529411757	0.530000000000032	0.530000000000004	0.573214285714281	0.530000000000021	0.530000000000011	0.562000000000046	0.623116883116907	0.53028736502644	0.530000000000049	0.550371747211964	0.547723214285795
0.54	0.579036697247711	0.540000000000011	0.661720430107531	0.588065693430667	0.579036697247711	0.630321100917432	0.603210445468517	0.58806569343067	0.641366279069758	0.617142857142876	0.61193507457282	0.603210445468509	0.635397489539753	0.653538587848953	0.540000000000003	0.540000000000044	0.657938144329899	0.540000000000015	0.540000000000008	0.588677685950419	0.540000000000033	0.540000000000018	0.573971291866068	0.637933333333375	0.54020311907926	0.540000000000037	0.56672794117655	0.559786324786399
0.55	0.58908602150535	0.549999999999992	0.658260869565212	0.598379310344822	0.589086021505379	0.641182795698936	0.609490445859871	0.598379310344812	0.646401098901097	0.631716417910458	0.626078877137063	0.609490445859919	0.635990476190481	0.654952380952425	0.550000000000051	0.549999999999993	0.662558139534876	0.550000000000017	0.550000000000007	0.58778761061945	0.550000000000037	0.549999999999995	0.582546583850956	0.643000000000014	0.550306709680783	0.550000000000018	0.574192139738075	0.566836734693937
0.56	0.599522727272736	0.565536723163836	0.671581920903967	0.610564853556489	0.599522727272703	0.64968181818181	0.627773186409563	0.610564853556488	0.663134243458486	0.641511627906974	0.641125158345545	0.627773186409576	0.663268059181908	0.670441329179667	0.56513274336286	0.564787878787861	0.687969696969689	0.565078125000023	0.565132743362826	0.603053097345127	0.565062034739501	0.565078125000026	0.595187500000035	0.642680000000023	0.564922000912872	0.565062034739492	0.589061784897105	0.583112947658488
0.57	0.602355371900791	0.580000000000001	0.677074468085102	0.626272727272722	0.602355371900808	0.66623966942149	0.639874429223762	0.626272727272689	0.66605952380951	0.651730769230786	0.64623976069508	0.63987442922375	0.66835390946504	0.686753086419786	0.579999999999989	0.57999999999997	0.688989361702102	0.579999999999995	0.579999999999996	0.621465517241395	0.580000000000045	0.579999999999986	0.607253521126802	0.648879310344837	0.580316312776103	0.580000000000026	0.604516129032325	0.600065789473742
0.58	0.602355371900791	0.580000000000001	0.677074468085102	0.626272727272722	0.602355371900808	0.66623966942149	0.639874429223762	0.626272727272689	0.66605952380951	0.651730769230786	0.64623976069508	0.63987442922375	0.66835390946504	0.686753086419786	0.579999999999989	0.57999999999997	0.688989361702102	0.579999999999995	0.579999999999996	0.621465517241395	0.580000000000045	0.579999999999986	0.607253521126802	0.648879310344837	0.580316312776103	0.580000000000026	0.604516129032325	0.600065789473742
0.59	0.624942528735626	0.58999999999999	0.698333333333313	0.640860215053751	0.624942528735661	0.673735632183913	0.650792349726794	0.640860215053754	0.689352617079885	0.672386363636404	0.660572585087187	0.650792349726794	0.679116915422896	0.69242990654206	0.590000000000009	0.589999999999975	0.689470588235283	0.590000000000032	0.59000000000001	0.627979797979809	0.590000000000028	0.589999999999989	0.618231707317106	0.665583333333377	0.590257039330895	0.590000000000037	0.608535031847215	0.607357142857184
0.6	0.632850877192964	0.600000000000005	0.685703124999987	0.648333333333331	0.632850877192991	0.676710526315808	0.657405660377376	0.6483333333334	0.685555555555545	0.665853658536619	0.662861027505267	0.657405660377379	0.67935344827588	0.701666666666695	0.600000000000009	0.600000000000003	0.709242424242387	0.600000000000011	0.600000000000012	0.639102564102541	0.600000000000038	0.600000000000025	0.630375939849647	0.684693877551045	0.600559555364408	0.600000000000037	0.623424657534302	0.621612903225877
0.61	0.648608247422656	0.609999999999973	0.715857142857147	0.658944444444434	0.648608247422701	0.697577319587629	0.665471380471373	0.658944444444457	0.702842261904768	0.696000000000032	0.669037181240366	0.665471380471413	0.696651090342675	0.705210727969379	0.610000000000013	0.609999999999997	0.713630136986292	0.610000000000014	0.610000000000023	0.646736842105279	0.610000000000058	0.609999999999986	0.63681818181822	0.674772727272744	0.610410243448184	0.61000000000005	0.628417266187124	0.625398230088583
0.62	0.650714285714266	0.619999999999976	0.708466666666654	0.663279569892486	0.65071428571428	0.701298701298705	0.668148148148126	0.663279569892461	0.708516819571879	0.69369565217395	0.682683045045445	0.668148148148162	0.693927203065143	0.707266666666694	0.620000000000005	0.619999999999996	0.712714285714263	0.620000000000007	0.620000000000025	0.660674157303386	0.620000000000049	0.620000000000021	0.648636363636394	0.684166666666672	0.620438179536036	0.62000000000003	0.638790322580727	0.633457943925294
0.63	0.657272727272714	0.630000000000007	0.722605633802815	0.67526315789475	0.657272727272756	0.698030303030315	0.683018518518509	0.675263157894741	0.712413194444442	0.69309523809525	0.691409922523295	0.683018518518531	0.707517006802731	0.719729166666684	0.630000000000035	0.62999999999997	0.726439393939338	0.630000000000032	0.63000000000004	0.669701492537352	0.630000000000039	0.630000000000028	0.653092783505211	0.703461538461581	0.630456371433723	0.630000000000015	0.646734693877615	0.643614457831387
0.64	0.68889610389608	0.640000000000001	0.731507936507935	0.683950617283942	0.688896103896098	0.719285714285708	0.699935064935067	0.683950617283975	0.719510869565215	0.711842105263164	0.70620811454486	0.699935064935081	0.728965517241376	0.737476851851853	0.640000000000009	0.640000000000005	0.730779220779209	0.640000000000038	0.640000000000016	0.677662337662375	0.640000000000029	0.639999999999997	0.663246753246787	0.706562500000023	0.64060804777355	0.640000000000013	0.661794871794922	0.654531250000046
0.65	0.684166666666643	0.649999999999976	0.73820312500001	0.688529411764711	0.684166666666656	0.733888888888888	0.703719806763285	0.688529411764673	0.721368159203993	0.72021739130435	0.706486637803	0.703719806763285	0.720717299578084	0.731532258064536	0.649999999999991	0.650000000000016	0.74348484848485	0.650000000000055	0.649999999999982	0.676951219512203	0.650000000000005	0.649999999999999	0.670617283950648	0.715714285714292	0.650867082094602	0.650000000000017	0.671904761904845	0.659411764705977
0.66	0.676666666666643	0.659999999999994	0.744155844155842	0.696727272727232	0.676666666666615	0.725277777777756	0.706919191919196	0.696727272727256	0.737751004016064	0.732222222222285	0.719978312685724	0.706919191919211	0.735292792792803	0.749918032786894	0.659999999999991	0.659999999999998	0.747910447761173	0.660000000000027	0.660000000000013	0.68862068965516	0.660000000000036	0.660000000000008	0.689750000000051	0.71642857142858	0.660343482177208	0.660000000000011	0.675441176470649	0.672131147541023
0.67	0.699776119402953	0.670000000000002	0.758979591836734	0.702016129032243	0.699776119403012	0.748283582089568	0.709270833333332	0.702016129032266	0.747337662337657	0.736500000000018	0.726427507894455	0.709270833333356	0.737584541062816	0.745890804597745	0.670000000000035	0.669999999999975	0.757213114754075	0.67000000000003	0.670000000000018	0.691206896551676	0.670000000000029	0.66999999999999	0.693870967741987	0.744285714285735	0.670141244255862	0.670000000000058	0.690416666666752	0.682857142857237
0.68	0.716619047619033	0.684532374100704	0.762194244604316	0.725816326530606	0.716619047619037	0.757619047619042	0.732214611872178	0.725816326530597	0.758201754385965	0.74707317073171	0.736961958560363	0.732214611872179	0.747078189300408	0.759650537634406	0.684621848739513	0.68492537313432	0.765186567164145	0.684895833333361	0.684621848739515	0.710504201680711	0.684479166666696	0.684895833333355	0.70691729323314	0.740875000000026	0.685293748129475	0.684479166666662	0.701320754717058	0.702500000000055
0.69	0.725263157894749	0.7	0.774041095890413	0.72513888888893	0.72526315789474	0.759649122807013	0.742444444444462	0.725138888888891	0.761904761904774	0.754250000000048	0.745499829199963	0.742444444444437	0.762656250000005	0.769259259259263	0.699999999999989	0.699999999999993	0.777155172413777	0.700000000000056	0.700000000000007	0.725438596491245	0.700000000000014	0.699999999999998	0.721724137931059	0.747777777777807	0.70013530578826	0.700000000000007	0.718235294117708	0.709268292682965
0.7	0.736111111111098	0.70999999999999	0.783372093023247	0.739999999999979	0.736111111111082	0.770277777777772	0.757933333333293	0.740000000000055	0.769069767441869	0.763571428571462	0.757376433905902	0.75793333333335	0.779367816091931	0.778999999999983	0.709999999999979	0.709999999999999	0.779553571428546	0.710000000000028	0.71	0.741086956521774	0.710000000000014	0.709999999999992	0.726730769230832	0.763421052631597	0.710076398852295	0.710000000000038	0.726216216216319	0.717500000000114
0.71	0.736111111111098	0.70999999999999	0.783372093023247	0.739999999999979	0.736111111111082	0.770277777777772	0.757933333333293	0.740000000000055	0.769069767441869	0.763571428571462	0.757376433905902	0.75793333333335	0.779367816091931	0.778999999999983	0.709999999999979	0.709999999999999	0.779553571428546	0.710000000000028	0.71	0.741086956521774	0.710000000000014	0.709999999999992	0.726730769230832	0.763421052631597	0.710076398852295	0.710000000000038	0.726216216216319	0.717500000000114
0.72	0.744893617021254	0.719999999999993	0.790288461538433	0.752500000000032	0.744893617021289	0.770957446808511	0.767101449275411	0.752499999999996	0.781833333333324	0.75928571428565	0.774977824502501	0.767101449275316	0.77426666666666	0.783416666666661	0.719999999999994	0.720000000000026	0.792192982456115	0.720000000000016	0.720000000000021	0.752051282051337	0.720000000000012	0.72000000000001	0.740222222222303	0.775666666666679	0.720496894409938	0.72000000000005	0.729189189189262	0.728000000000082
0.73	0.751621621621624	0.730000000000008	0.801272727272735	0.756851851851915	0.751621621621575	0.793243243243226	0.771052631578922	0.756851851851828	0.790989583333365	0.783749999999984	0.779944391622993	0.771052631578933	0.793000000000039	0.792083333333359	0.73000000000001	0.729999999999993	0.812685185185159	0.730000000000023	0.730000000000001	0.750000000000011	0.730000000000063	0.730000000000011	0.748974358974396	0.786428571428573	0.730430246723653	0.72999999999998	0.742083333333389	0.740454545454597
0.74	0.761617647058792	0.740000000000006	0.797019230769219	0.767413793103445	0.76161764705884	0.780147058823542	0.785000000000015	0.767413793103452	0.798333333333334	0.776666666666723	0.779313725490226	0.784999999999956	0.80349999999999	0.811777777777763	0.739999999999984	0.740000000000018	0.808333333333299	0.739999999999992	0.740000000000007	0.76200000000003	0.740000000000042	0.740000000000012	0.756000000000041	0.797187499999965	0.740055718695971	0.739999999999967	0.757142857142914	0.752307692307739
0.75	0.768833333333301	0.749999999999963	0.814999999999999	0.779999999999927	0.768833333333326	0.806166666666659	0.789083333333339	0.780000000000027	0.799275362318828	0.785625000000049	0.796818181818194	0.789083333333327	0.800486111111109	0.808333333333405	0.750000000000004	0.750000000000004	0.819772727272689	0.750000000000078	0.750000000000004	0.772972972973011	0.750000000000071	0.75000000000001	0.762380952381021	0.801428571428577	0.750269396551756	0.750000000000025	0.756800000000047	0.766190476190573
0.76	0.775810810810819	0.760000000000001	0.824245283018854	0.787000000000004	0.775810810810836	0.810810810810799	0.78851851851856	0.787000000000056	0.811759259259246	0.795833333333394	0.802666666666667	0.788518518518515	0.808968253968251	0.815416666666714	0.759999999999978	0.76	0.816315789473652	0.759999999999964	0.759999999999999	0.787567567567602	0.760000000000038	0.760000000000008	0.770000000000028	0.803333333333344	0.760000000000056	0.760000000000022	0.771000000000073	0.780666666666762
0.77	0.781296296296295	0.769999999999994	0.831041666666674	0.782222222222236	0.781296296296292	0.810555555555534	0.79483333333336	0.782222222222224	0.813461538461539	0.80312500000009	0.806875000000016	0.794833333333348	0.807333333333322	0.830166666666723	0.770000000000003	0.770000000000021	0.835760869565205	0.769999999999997	0.770000000000005	0.788000000000002	0.770000000000009	0.770000000000008	0.78370370370372	0.835000000000049	0.77063309744606	0.770000000000031	0.784375000000009	0.795333333333374
0.78	0.80500000000002	0.779999999999988	0.830897435897421	0.814999999999986	0.804999999999971	0.838124999999987	0.824166666666758	0.815000000000031	0.841666666666694	0.820714285714345	0.82166666666665	0.824166666666708	0.834047619047621	0.837666666666623	0.780000000000016	0.780000000000019	0.838604651162775	0.779999999999989	0.78000000000002	0.799599999999968	0.780000000000045	0.780000000000034	0.799523809523847	0.808181818181811	0.779999999999999	0.780000000000021	0.795333333333406	0.785333333333416
0.79	0.809000000000015	0.789999999999976	0.836190476190472	0.803124999999993	0.809000000000015	0.835333333333323	0.821666666666716	0.803125000000007	0.835909090909089	0.850000000000023	0.820666666666643	0.821666666666645	0.842916666666676	0.868888888888891	0.790000000000033	0.79	0.84468085106381	0.790000000000027	0.789999999999965	0.811304347826079	0.790000000000038	0.790000000000006	0.798000000000033	0.847500000000007	0.790188364330108	0.789999999999985	0.800000000000011	0.809999999999988
0.8	0.816428571428567	0.799999999999987	0.847424242424262	0.812777777777763	0.81642857142859	0.843571428571428	0.835952380952362	0.81277777777781	0.830606060606077	0.82125000000005	0.82944444444455	0.835952380952343	0.849047619047597	0.857999999999994	0.800000000000024	0.800000000000003	0.847656249999996	0.800000000000027	0.800000000000004	0.818095238095291	0.799999999999976	0.800000000000021	0.812777777777858	0.860833333333336	0.800000000000099	0.799999999999948	0.811428571428606	0.79999999999994
0.81	0.832435897435887	0.815657894736846	0.861513157894756	0.835555555555562	0.832435897435896	0.852307692307684	0.831875000000021	0.835555555555558	0.85053030303033	0.842777777777798	0.840396039604032	0.831875000000014	0.849583333333377	0.863958333333287	0.813928571428552	0.813749999999997	0.857916666666649	0.815833333333345	0.813928571428576	0.832500000000036	0.812500000000016	0.81583333333334	0.824000000000015	0.856428571428532	0.812500000000098	0.812499999999987	0.823000000000014	0.812857142857163
0.82	0.843214285714269	0.829999999999992	0.876923076923121	0.84624999999998	0.843214285714299	0.858571428571442	NA	0.846249999999965	0.856666666666678	0.842500000000048	0.843333333333366	NA	NA	NA	0.830000000000009	0.829999999999999	0.866964285714268	0.829999999999978	0.829999999999987	0.854444444444416	0.830000000000075	0.829999999999999	0.843750000000019	NA	0.830000000000115	0.830000000000058	0.859999999999968	0.860000000000124
0.83	0.842916666666657	0.839999999999971	0.881833333333356	0.862999999999978	0.842916666666687	0.879583333333316	0.86166666666675	0.863000000000085	0.88033333333335	0.866666666666624	NA	0.861666666666585	0.871666666666691	0.86555555555568	0.840000000000002	0.839999999999989	0.88195652173912	0.839999999999959	0.839999999999991	0.854999999999918	0.840000000000016	0.840000000000084	0.852500000000006	0.87000000000006	0.843021582733887	0.840000000000029	0.856666666666753	0.84333333333343
0.84	0.842916666666657	0.839999999999971	0.881833333333356	0.862999999999978	0.842916666666687	0.879583333333316	0.86166666666675	0.863000000000085	0.88033333333335	0.866666666666624	NA	0.861666666666585	0.871666666666691	0.86555555555568	0.840000000000002	0.839999999999989	0.88195652173912	0.839999999999959	0.839999999999991	0.854999999999918	0.840000000000016	0.840000000000084	0.852500000000006	0.87000000000006	0.843021582733887	0.840000000000029	0.856666666666753	0.84333333333343
0.85	0.867857142857092	0.849999999999989	0.889500000000002	0.880000000000007	0.867857142857159	0.896428571428579	0.870000000000035	0.880000000000046	0.885416666666664	0.877500000000019	NA	0.870000000000082	0.872499999999968	0.879999999999959	0.849999999999997	0.849999999999984	0.888166666666643	0.849999999999967	0.849999999999991	0.866666666666702	0.850000000000055	0.849999999999978	0.867500000000039	0.865	0.849999999999946	0.850000000000026	0.857500000000047	0.864999999999979
0.86	0.868181818181835	0.860000000000015	0.903225806451607	0.883000000000005	0.868181818181777	0.894545454545466	NA	0.882999999999965	0.889999999999997	0.875000000000019	NA	NA	NA	NA	0.860000000000027	0.859999999999992	0.896764705882358	0.860000000000019	0.860000000000022	0.875714285714294	0.860000000000049	0.860000000000008	0.866666666666757	0.909999999999981	NA	0.85999999999999	0.859999999999979	0.860000000000015
0.87	0.875000000000016	0.869999999999973	0.897777777777782	0.910000000000021	0.874999999999977	0.895714285714267	0.898750000000027	0.909999999999969	0.921111111111092	NA	NA	0.898749999999969	0.923333333333325	0.918333333333336	0.869999999999991	0.870000000000006	0.902499999999989	0.870000000000011	0.870000000000004	0.891666666666679	0.87000000000009	0.870000000000003	0.870000000000016	0.906666666666717	NA	0.870000000000114	0.870000000000213	0.870000000000172
0.88	0.891666666666678	0.879999999999963	0.906923076923073	NA	0.891666666666666	0.903333333333352	NA	NA	0.910000000000033	NA	NA	NA	NA	NA	0.880000000000002	0.880000000000027	0.914843749999985	0.879999999999997	0.879999999999992	0.885000000000013	NA	0.880000000000072	0.880000000000052	NA	NA	NA	NA	NA
0.89	0.904999999999944	0.889999999999988	0.913863636363633	0.89750000000001	0.904999999999956	0.911000000000014	0.894999999999925	0.897500000000029	0.907777777777769	0.895000000000034	NA	0.89499999999998	0.900000000000028	0.894999999999987	0.889999999999972	0.890000000000026	0.917884615384604	0.890000000000024	0.890000000000028	0.906666666666727	NA	0.889999999999971	0.919999999999993	NA	NA	NA	NA	NA
0.9	0.904999999999988	0.900000000000019	0.923947368421046	0.910000000000042	0.904999999999978	0.914999999999964	NA	0.910000000000026	0.919999999999968	0.90999999999998	NA	NA	NA	NA	0.899999999999967	0.899999999999964	0.926923076923068	NA	0.899999999999981	0.916666666666683	NA	NA	NA	NA	NA	NA	NA	NA
0.91	0.919000000000002	0.910000000000007	0.933214285714281	NA	0.918999999999975	0.929999999999992	NA	NA	NA	NA	NA	NA	NA	NA	0.910000000000017	0.910000000000006	0.929473684210521	NA	0.91	0.909999999999989	NA	NA	NA	NA	NA	NA	NA	NA
0.92	0.93000000000004	0.920000000000018	0.935357142857137	NA	0.930000000000035	0.930000000000024	NA	NA	NA	NA	NA	NA	NA	NA	0.920000000000023	0.920000000000007	0.942812499999993	0.920000000000068	0.919999999999995	0.923333333333304	NA	0.920000000000035	0.930000000000159	0.924999999999967	NA	NA	NA	NA
0.93	0.94000000000002	0.933809523809534	0.951190476190484	0.939999999999967	0.939999999999974	0.944999999999981	0.930000000000009	0.940000000000047	0.950000000000012	0.950000000000031	NA	0.929999999999979	0.940000000000017	0.945000000000021	0.93500000000001	0.935454545454564	0.954999999999992	0.930000000000008	0.934999999999997	0.941250000000045	NA	0.930000000000007	0.950000000000011	NA	NA	NA	NA	NA
0.94	NA	0.949999999999997	0.959444444444442	NA	NA	NA	NA	NA	NA	NA	NA	NA	NA	NA	0.949999999999995	0.949999999999989	0.96437499999999	NA	0.950000000000014	0.96	NA	NA	NA	NA	NA	NA	NA	NA
0.95	NA	0.96000000000001	0.972500000000009	NA	NA	NA	NA	NA	NA	NA	NA	NA	NA	NA	0.960000000000015	0.959999999999994	0.970000000000012	NA	0.959999999999991	0.970000000000034	NA	NA	NA	NA	NA	NA	NA	NA
0.96	NA	0.96000000000001	0.972500000000009	NA	NA	NA	NA	NA	NA	NA	NA	NA	NA	NA	0.960000000000015	0.959999999999994	0.970000000000012	NA	0.959999999999991	0.970000000000034	NA	NA	NA	NA	NA	NA	NA	NA
0.97	NA	0.969999999999998	0.977500000000003	NA	NA	NA	NA	NA	NA	NA	NA	NA	NA	NA	NA	0.970000000000012	0.978999999999997	NA	NA	NA	NA	NA	NA	NA	NA	NA	NA	NA
0.98	NA	0.980000000000005	0.985000000000006	NA	NA	NA	NA	NA	NA	NA	NA	NA	NA	NA	NA	0.979999999999989	0.989999999999994	NA	NA	NA	NA	NA	NA	NA	NA	NA	NA	NA
0.99	NA	NA	NA	NA	NA	NA	NA	NA	NA	NA	NA	NA	NA	NA	NA	0.990000000000004	0.995000000000001	NA	NA	NA	NA	NA	NA	NA	NA	NA	NA	NA
