# Supplementary material for: Evolving copy number gains promote tumor expansion and bolster mutational diversification
Source: Nat Commun. 2024 Mar 6;15:2025. doi: 10.1038/s41467-024-46414-5 (PMC10918155; doi:10.1038/s41467-024-46414-5)
Supplement: Supplementary file 4 — Source Data [file 41467_2024_46414_MOESM4_ESM.zip › Source_Data/Supplementary_Figure_S2_benchmark_61_tK.txt]

simID	d_25_tK_0.1_t0_0.1_h1	d_50_tK_0.1_t0_0.1_h1	d_100_tK_0.1_t0_0.1_h1	d_150_tK_0.1_t0_0.1_h1	d_200_tK_0.1_t0_0.1_h1	d_25_tK_0.3_t0_0.1_h1	d_50_tK_0.3_t0_0.1_h1	d_100_tK_0.3_t0_0.1_h1	d_150_tK_0.3_t0_0.1_h1	d_200_tK_0.3_t0_0.1_h1	d_25_tK_0.5_t0_0.1_h1	d_50_tK_0.5_t0_0.1_h1	d_100_tK_0.5_t0_0.1_h1	d_150_tK_0.5_t0_0.1_h1	d_200_tK_0.5_t0_0.1_h1	d_25_tK_0.7_t0_0.1_h1	d_50_tK_0.7_t0_0.1_h1	d_100_tK_0.7_t0_0.1_h1	d_150_tK_0.7_t0_0.1_h1	d_200_tK_0.7_t0_0.1_h1	M_10_tK_0.1_t0_0.1_h1	M_20_tK_0.1_t0_0.1_h1	M_50_tK_0.1_t0_0.1_h1	M_100_tK_0.1_t0_0.1_h1	M_200_tK_0.1_t0_0.1_h1	M_10_tK_0.3_t0_0.1_h1	M_20_tK_0.3_t0_0.1_h1	M_50_tK_0.3_t0_0.1_h1	M_100_tK_0.3_t0_0.1_h1	M_200_tK_0.3_t0_0.1_h1	M_10_tK_0.5_t0_0.1_h1	M_20_tK_0.5_t0_0.1_h1	M_50_tK_0.5_t0_0.1_h1	M_100_tK_0.5_t0_0.1_h1	M_200_tK_0.5_t0_0.1_h1	M_10_tK_0.7_t0_0.1_h1	M_20_tK_0.7_t0_0.1_h1	M_50_tK_0.7_t0_0.1_h1	M_100_tK_0.7_t0_0.1_h1	M_200_tK_0.7_t0_0.1_h1	p_0.3_tK_0.1_t0_0.1_h1	p_0.5_tK_0.1_t0_0.1_h1	p_0.6_tK_0.1_t0_0.1_h1	p_0.8_tK_0.1_t0_0.1_h1	p_0.9_tK_0.1_t0_0.1_h1	p_0.3_tK_0.3_t0_0.1_h1	p_0.5_tK_0.3_t0_0.1_h1	p_0.6_tK_0.3_t0_0.1_h1	p_0.8_tK_0.3_t0_0.1_h1
1	0	0.20861844677029	0.193937184333792	0.518749613184722	0	0.513713025675141	0.253140260154403	0.364013972453472	0.461576247074907	0.724816179954097	0.0896324225658432	0.686838876675884	0.692666549626155	0.701805610969463	0.281538877396661	0.787450673783444	0.299562168155981	0.839902277812486	0.882610850216022	0.664657555059389	0	0.454703627332915	0.48598491153158	0.0862632127932002	0.106589382445367	0.720781694373734	0.00814790747887319	0.558580818956421	0.400089515361684	0.0859819670624084	0.379106741747456	0.509526290532642	0.242072334260183	0.571974654134003	0.507928601771493	0.99601082638352	0.827785806522958	0.69291521031645	0.814285016377156	0.863280220112948	0.04192951441523	0	0.202029136318031	0.295009122393018	0.404778645125123	0.530926692856442	0.438057995256324	0.231977517930483	0.219464438910761
2	0	0.245194499288079	0.156692573950659	0.214695632143616	0.355546413762104	0.116951734015359	0.33180295397817	0.82353408231538	0.0872598075450053	0.132820104167451	0.2025030348161	0.517872927565587	0.768881177841979	0.244875830765838	0.694292377385611	0.217424308319948	0.654846820404165	0.688135133662132	0.99840768013687	0.671872171416031	0.0433317579132511	0.353673189619541	0.107800170010718	0	0	0.448859544290894	0.770760748461957	0.136759479993106	0.445423852751762	0.205557668168198	0.932277536283242	0.282365620701452	0.817683617591787	0.505752031842984	0.319273681707226	0.156297494661797	0.737845130439495	0.659349624752711	0.683363124677888	0.819304436998612	0.133253380901962	0.0790815354532075	0.186796599455285	0.203509714133396	0.113002430557848	0.401818299707274	0.442240197289166	0.298681324463342	0.521432565398429
3	0	0.0379028927007248	0.0566816669200906	0.115169574927779	0.213458219994854	0.266082975163073	0.359333858116655	0.453113841798362	0.234038440057145	0.171206228145285	0.604111886744666	0.491751211808744	0.555309362679536	0.523302907424421	0.615107103985084	0.0570462504959309	0.51390869615615	0.781643624380812	0.870048290086494	0.69461280178275	0.302708989194377	0.632158970037543	0.280562578640835	0.0268515843690047	0	0.49295611427417	0.47656422281207	0	0.13589224878145	0.173969333500335	0.0816967757210331	0.519924182299369	0.190497497851675	0.581548433626118	0.505894477265955	0.999117320076104	0.675009251159853	0.645965099375182	0.866690632306722	0.756299070785481	0.23643852258798	0	0.0579013911758283	0	0.37243919437868	0.0812106750420148	0.239516726087013	0.339277974702812	0.614975423389175
4	0.0897475842847673	0	0.14590437603154	0.0515249374465709	0.0889294051649685	0.0590587013099082	0.263940962983963	0.369558488380636	0.519776429096018	0.142466953366906	0.206699243266859	0.369313805814058	0.598142191786847	0.302371651079172	0.688224098067305	0.776885560763272	0.862654249123158	0.785854078696478	0.781067209041837	0.552861527646712	0.117547682420193	0.0837760176725943	0.0916049904767852	0.0837320455803106	0.137701473293109	0.702046619443721	0.173297698313201	0.211764672898347	0.500804585509032	0.342691474275958	0.725888664675415	0.562763945795918	0.656900756002699	0.36321595789753	0.42028751517737	0.519779559138958	0.855110659466037	0.747798970009793	0.868604835278146	0.570743459083944	0.330165886419188	0.133382684981132	0.332547936203188	0.288501906955188	0.357844996986218	0.247753371274397	0.447202694999633	0.542776661311693	0.393968270340393
5	0.0712913771028241	0.195874069461326	0.0660124786989782	0	0.178291484442634	0	0.0282811699743609	0.0731515895589485	0.537787404889117	0.402773017880783	0.753443292934487	0.724537688454385	0.834916391557532	0.686428073518351	0.748698649008588	0.812775449800603	0.696710534214719	0.802086252669997	0.601555240563863	0.697452638086326	0.132232854184755	0.300491086249925	0.120087716861966	0.0569085488852184	0	0.0692342191630979	0.481924783404515	0.29366875623965	0.140962269282247	0.289933376894684	0.503157595460122	0.7814818010673	0.591621135749884	0.427364668486659	0.457849920918098	0.939829444939683	0.345366875052768	0.857033048472946	0.710534036741938	0.740924116128958	0.116106948138196	0.438145649772326	0.199264079153785	0.253320157493082	0.121785646712931	0.0986886029732294	0.605041438180032	0.485396638342952	0.53744915067513
6	0	0.0269041440243966	0.13432850538479	0	0.652015033031197	0	0.52951164234998	0.509733213022588	0.408384390384576	0.460847606332461	0.103887672715489	0.1746234438159	0.698151633283133	0.600567771242268	0.485332631036627	0.336566099133537	0.616979617819183	0.529831425435773	0.789295910226663	0.767412038567568	0.249905585862006	0.520053894549801	0	0.0345182614773001	0.304597329963825	0.685875545953884	0.291606183257843	0.347772242172654	0.118285597752626	0.21540739706246	0.836116974057887	0.736657924314279	0.576773190229748	0.742154930069843	0.462704258100985	0.971507293683039	0.589294869991652	0.888056905674646	0.603056724634191	0.716381226508087	0.157458899386556	0.0651577638732404	0.211241820255146	0.0836353528060831	0.426698323895624	0.0582175043904035	0.409945582584142	0.788922498769191	0.635812016065357
7	0.26943597500069	0.196472967901737	0.1398271441502	0.229953036326341	0.515960881998069	0.320440500050452	0.769511434015619	0.338998115525975	0.695187233612731	0.156827180264323	0.147739051339861	0.579393563062733	0.291863890933693	0.725422919919442	0.699787609303271	0.0222412271369828	0.19307848363303	0.673096487807069	0.676951269997479	0.72211353798979	0.719767784170248	0.421631911370604	0.0263131672697081	0	0.0609736421258982	0.198805133254974	0.0342120952318173	0.526404972195921	0.245401880007416	0.383601719422245	0.841733111753417	0.400159331999094	0.518767252932447	0.546775933190176	0.587830632595286	0.966961710752313	0.671949182447656	0.566058059049715	0.786723050485933	0.641589215978661	0.0941520315156999	0.146706326928918	0.302756478358031	0.244009135460746	0.385485599224903	0.117989763914775	0.206976743839723	0.168457073619357	0.45071558400134
8	0	0	0.196543201584834	0.350164929257216	0.439466172550707	0.313391343685244	0.158858241506162	0.458926999884429	0.510600864839582	0.591563374033246	0.454766886931258	0.619882894886398	0.256255606933937	0.409841853419734	0.411421979640622	0.113995843489263	0.556458488236441	0.406853936309883	0.95880857728931	0.672244659618573	0.199111091016034	0.743591383021726	0.244276205334538	0.0364403043372037	0.203244869941119	0	0	0.268463462434516	0.306127878446453	0.36947273752535	0.448153558742374	0.576070569237727	0.559477429189524	0.528380237873594	0.51556641346265	0.55597233839658	0.921232638585534	0.88676280565148	0.636398164968167	0.590986661896926	0.199143499855127	0.326015702803071	0.375913069950778	0.291862195360359	0.245023352238089	0.38642557689562	0.390957619276281	0.349274684666142	0.583211949463134
9	0.138179175765304	0	0.12255109355079	0.205905689157068	0.247027808770113	0.190268689878245	0.307835145812707	0.244260731846785	0.414466952740592	0.0669658642337708	0.417833233699782	0.0282716944160701	0.6141138426347	0.477091674386006	0.501673490463132	0.758685517451131	0.487973977210101	0.765996655337822	0.340456816135909	0.695604186653053	0.642201957348264	0.00665963143475493	0.0732305529996313	0.224124358307069	0.0436908896309277	0.996541520715579	0.545138751245792	0.523997788848257	0.209951175636398	0.256821810784545	0.998061480524155	0.141243887309574	0.407433473131496	0.477643332766981	0.487762718100628	0.995292798199196	0.537022084347943	0.994675619895381	0.835197940483371	0.720101403423271	0.0994972968765446	0.133135749206574	0.146195221237135	0.368514257442503	0.156966495286966	0.27199457578865	0	0.51041925986007	0.475956780754856
10	0.171939940952211	0.190646676530718	0.0594950131394905	0	0.0933513493465704	0.191400842357303	0.482945035114445	0.163214504345708	0.418425038180796	0.571255139913491	0.0427183964990512	0.7686490344479	0.370796275463858	0.466235177942679	0.580487873418036	0.741182205922285	0.638343097646462	0.889363689657128	0.519071587908914	0.940228417384851	0.225046542009078	0.213060349701704	0.21560643790119	0.113186986603716	0.0869613966181985	0.540260703579539	0.273410784693261	0.445342807952113	0.473126773295177	0.217660419235527	0.968851610336751	0.753553158575856	0.753265405953915	0.466909191442674	0.420466670366746	0.472474972778861	0.319967037337589	0.831479018115117	0.496372514364525	0.601110867637024	0	0.14176398599033	0.202547156285179	0.240660405608379	0.265754637838791	0.0484854258070924	0.197365037616747	0.525853231481177	0.348416410326731
11	0	0.248723310855655	0.175361389077141	0.107764310322422	0	0.12344632609073	0.56614567668342	0.167252304396245	0.281498006026698	0.0788541899350664	0.364921533827905	0.449437197637454	0.277205272898124	0.606060489551622	0.654666073916899	0.698718672784204	0.691646560151884	0.786060605492933	0.932651646301082	0.986629095595378	0.0270056947488303	0.0238114211581906	0.138046064481033	0.349271760739261	0.162751441838637	0.42868493558725	0.726511500863568	0.430256693944697	0.463718314824516	0.345511977002785	0.932350861347994	0.885126670310538	0.460081138974377	0.564491950237957	0.647435799788282	0.984830530350789	0.680455018184281	0.869153190194833	0.68414893588814	0.639965472387451	0.319670003010155	0.0458425854033484	0.215207729231221	0.130070865408459	0.0711909757832835	0.207751356944923	0.334865373430238	0.394127014862374	0.107350835291994
12	0.0966155836256594	0.223202613070748	0.0876096337917461	0.138272861173472	0.019885766781437	0.0575723196401157	0.0977921002763655	0.0780701050166266	0.529268752210194	0.38011264192525	0.200329261944024	0.769015162039189	0.887042076428369	0.570719682857026	0.128311188842916	0.667182817452056	0.60678074014769	0.818367702173416	0.89025871851307	0.614884541458857	0	0	0	0.287764484781223	0.145493466500325	0.446263196515645	0.394899231093496	0.268448074659094	0.325002055830859	0.261518679282514	0.836218771412991	0.867912767564503	0.441711211182083	0.442278061308597	0.471164136273901	0.994950047336606	0.739078615945544	0.61304091880789	0.83597661639031	0.617889993050855	0	0.0240729732029366	0.322838329803789	0	0.0223893672699574	0.172268298349383	0.431324826243425	0.599623815759253	0.291778381702161
13	0.25988703763738	0	0.0892928363819053	0.312640383301796	0	0.247061462461568	0.2015377421484	0.508500759167933	0.668176859292343	0.350987966040493	0.127139723710386	0.703142214254602	0.548438154353738	0.516689163905076	0.689083346985522	0.406561040777254	0.546139031828005	0.875939515213239	0.68957245732655	0.832242100760996	0.194247747284523	0.470067572268885	0	0.139048808394984	0.181229048286356	0.464875215572023	0.131459579926115	0.295907782772051	0.477037017229916	0.339854979477058	0.934142785115481	0.343033495654116	0.30935364178664	0.483750537956831	0.49608897828732	0.168984106109211	0.552448844521945	0.637868359153392	0.641679693887604	0.647742242949878	0.446533811682774	0.0307775302251334	0	0	0	0.163393883864166	0.32195739825748	0.378388273545735	0.293415360793433
14	0.107949141684934	0.0738068006624401	0.132502329496854	0.55649910779386	0.294068898150702	0.182506793469558	0.396121734437195	0.410581127834405	0.116433549562704	0.235930267170923	0.509561684617922	0.117154341617367	0.778321276947898	0.633926156395635	0.606326208208196	0.654829221365482	0.584915010115979	0.700712458609796	0.870307848272623	0.695637163512403	0.292939338762936	0	0.488026275837404	0.328979832578096	0.172630202164209	0	0	0.0918417277649786	0.484467231262192	0.440015337757439	0.312072105650596	0.725168203947852	0.568266554183669	0.199620471362467	0.719072911443473	0.467999010640657	0.983708700775529	0.636312000435782	0.627169511217366	0.660876355454341	0.17439773373608	0.15400036346463	0.139728356952711	0.0973486866933703	0.0132692006375499	0.601286598243134	0.734457226642135	0.351754743249096	0.315367799881153
15	0.0151982459793771	0.00632196727635307	0.0360887443932505	0.382196432600094	0.0613229544586695	0.00647660270616497	0.468714994058512	0.011348528577499	0.0962500823769001	0.358746076666777	0.410533294015242	0.695699325895816	0.501301465320551	0.784639894077834	0.65610816149216	0.16515708154042	0.477308825954571	0.830308506911783	0.932029962660596	0.786603008627617	0.146998411249114	0.0260681196630941	0.454271715086046	0.0624912075071218	0.236393095611946	0.875754098848318	0.0125267057847764	0.0323372919896441	0.400619663332776	0.286583066203627	0.524639388413084	0.473754749223288	0.567718788842209	0.663846088321611	0.568968115265163	0.98232744606462	0.558325389819802	0.690173803158152	0.664234577013361	0.720340789009073	0.123896574613559	0.169516797493742	0.0477803054651897	0.0960735068959378	0	0.460332623813999	0.388392257179294	0.701992623317237	0.045220040605255
16	0.187999602156012	0.221874653953924	0	0	0.487079739785599	0.200059486490301	0.358108274119892	0.315136006543998	0.27654936475378	0.344371673277017	0.37667107840174	0.714937542495888	0.545102363830754	0.651284504141026	0.779192100535218	0.746583292024435	0.765829012189978	0.69406270968451	0.693012153083231	0.415009786559257	0.206398957648417	0.306009657538631	0.154314703673007	0.247238952252357	0.18005449518264	0	0.188303967125908	0.192712397968149	0.136416373133141	0.460702854310476	0.00100718419535184	0.564080031488818	0.411217507748604	0.331687488579178	0.595225621749116	0.966566685833897	0.686338347891955	0.777265108532784	0.691510920366044	0.694418623300711	0.168397035988747	0.406727885778406	0.070843206604658	0.280129899605422	0.0575490732672262	0.563044923552447	0.253608967033351	0.230842128071983	0.230420666183076
17	0.0420005004886459	0.217801457082011	0.0795088282446308	0.0106416845058088	0	0.00284991387222494	0.23735004536604	0.238695110450144	0.30043289490444	0.260197984070241	0.699702120271043	0.402102810139756	0.619088581655152	0.738177811795249	0.39359266782404	0.957937701177831	0.811922752423327	0.684263589465376	0.478781236557796	0.881385689070079	0.0634883215286872	0.48639130960112	0	0.333548952315791	0	0.289443384780882	0.17182866798467	0.248730144642701	0.478137805156629	0.466189366193683	0.911626466254777	0.530000397065164	0.794455467047417	0.85165457232256	0.486617130803778	0.582096282922466	0.986026943558873	0.966307059260015	0.655538521608563	0.656644619060357	0.158645945025593	0.200270079573061	0.404774292267384	0.194347629536143	0.229447821022273	0.581182790590047	0.619838796151012	0.39222898034274	0.153139537056624
18	0.216961533905168	0.366046974534645	0.137464191427671	0.477097667757201	0.274338684872904	0.252748169163858	0.569143265437468	0.45270648252951	0.283318751098124	0.406009650389711	0.138587968238416	0.263772169752711	0.477897640974344	0.380151126378775	0.62533535955219	0.807922998494658	0.779572854066084	0.505239182178256	0.606807536096184	0.789392085744646	0.174227111053251	0	0.130301181884207	0.212047336056707	0.0205839998360449	0.929594810960579	0.397376107196722	0.319829529666822	0.334898288128978	0.28764673235576	0.107022184181657	0.599526128309451	0.697421123414546	0.539934131216804	0.455915618197523	0.98289269084573	0.548762934075921	0.788714768453393	0.759725601451274	0.581383193011847	0.13324704964899	0.242830778267592	0.184620318630893	0.129884915027461	0	0.410385665733542	0.0405793117261798	0.310839660244514	0.283313544937817
19	0.104126243805358	0.193416783593733	0.641845802937209	0.312780008466054	0.18477409992751	0.0702233693237116	0.344134325321582	0.175495837529587	0.433721389552455	0.403722154559088	0.0605836580595429	0.343553468099856	0.326941572880622	0.411402332144748	0.393459675286839	0.280521829042991	0.662719399884923	0.853512088995492	0.622626745958054	0.694990006650846	0.54494723798841	0.393091074263578	0.128548939712045	0.139010435820409	0.195855948478384	0	0.506569393084208	0.370513709255522	0.200012563440843	0.263276704410291	0.309370085284913	0.536143603712418	0.670534354536811	0.525152384753577	0.510070566619909	0.979065863358998	0.747075969458281	0.451569237820253	0.671092130744054	0.727741889116669	0.109807949403548	0.562664847808361	0.208799535730318	0.0847613166728332	0.130090330359845	0.366795727698081	0.531034459712229	0.463807450799379	0
20	0.314986214636374	0.299748324445862	0.20334028944062	0.150385877159116	0.0594583136387272	0.326098932110336	0.20660864840589	0.237816255109853	0.286331149149325	0.130223371998559	0.081101232001411	0.486275178333064	0.436577458480346	0.525993506135218	0.701132132882058	0.0737092893117766	0.710129664170073	0.886965266822853	0.776966791267028	0.872959399705426	0.984933586010185	0.736659374194033	0.238876524734739	0	0.046471209744953	0.932279050698777	0.2889472202489	0.163994462218492	0.233625903244016	0.223612113621932	0.155181522689634	0.555210029016852	0.389754923308288	0.693691103406611	0.439560277836563	0.574505601318437	0.717594726723797	0.690281032454807	0.621140406869465	0.799952953727401	0.195393053838572	0.234922233480034	0.517392813884899	0.0867215287404897	0.0731423262318367	0.637437951991662	0.248563918067207	0.402997384152634	0
21	0.166080240503172	0.123100741919963	0	0.22608140160161	0.0836260546226484	0.0186229458733379	0.14823418958416	0.338435257495645	0.485993599936961	0.171178516340905	0.562771529398554	0.425315204704345	0.501106905277596	0.784810873338364	0.523400687375606	0.505862696724588	0.687089959034544	0.7606438312667	0.768908696028645	0.696777338478316	0	0.190922485974996	0.184139605787569	0	0.239309088614054	0.227433582640663	0.269872912321368	0.339259936843095	0.270427098918507	0.269992761870441	0.45707196817952	0.835532064148483	0.582357996145104	0.532884765935562	0.524555002887928	0.966072873351234	0.821550421250465	0.754065526788448	0.841694878665536	0.785845094559087	0.194535199041595	0.211725266071068	0	0	0.0181740566349009	0.356714677080988	0.419171797787664	0.408313556933894	0.173694182679344
22	0.122210590741633	0.227390481015526	0.229818847772172	0.110949261702732	0.316880548388951	0.0737056875480652	0.260583929845742	0.356808175747304	0.53062166135537	0.210831713017081	0.213141811003725	0.589730479026974	0.53426123882318	0.522741909926282	0.277020775869689	0.649284130937288	0.617080533916316	0.693296012749368	0.717989906909364	0.696109058129314	0.994949449585855	0.000575755272728208	0	0	0.161753243786815	0.519909532158487	0.435309783598438	0.371176004118509	0.554923492432928	0.395145440014804	0.994303018174756	0.199255550764414	0.544181634713242	0.44854681864356	0.467451588166742	0.883613606991695	0.939408241005574	0.724244680835038	0.724838628683061	0.747627030445393	0.192995495006772	0.276023236178095	0.27628007016174	0.192320908187556	0.0518004960588314	0.609553945252115	0.346994336207394	0.389042173488457	0.246098393906942
23	0.0722786397606043	0.133517820853951	0.320559106287471	0	0	0.192528873464403	0.348910755808022	0.434960349764366	0.163621767561919	0.185564435860835	0.198554735635344	0.436122069041024	0.441657434436696	0.513190229299952	0.426127312493651	0.636803944105985	0.77917560773591	0.825556320825349	0.444426843401942	0.822286113196978	0.385887357906467	0.297681540803864	0.220986281692316	0.0192310539455191	0.012327801267077	0.18946594665646	0.142155841390065	0.598278690267318	0.134136526195061	0.465899027498505	0.981777238335144	0.863628639947385	0.284861163734538	0.538565671377553	0.579605691417725	0.615020920189711	0.603417936598778	0.69277940192601	0.648070146570554	0.676889569629727	0.352221113887338	0	0.299156718242937	0.0667265958311966	0.106348184477826	0.123505882057443	0.356536125298495	0.294902250799612	0.361712344993682
24	0.0566181734570312	0.0935838904185053	0	0.0832018212143377	0.0886213299534259	0.395569077088785	0.332581843457938	0.28287692084103	0.491897986349592	0.177358365835644	0.329232524436669	0.726054494819327	0.447817362919758	0.51144475356727	0.278027745799866	0.82057776243822	0.677448460807036	0.690958115810021	0.590437509903869	0.876867302684587	0.0829782825468478	0.349928212131038	0.0581076354537561	0.0310701750457791	0.0910959729648667	0.932278707794345	0	0.140752226985477	0.192680041034291	0.35624886101265	0.538356824021346	0.477658333677994	0.304124720582346	0.592011056826879	0.477052783142905	0.249677318997042	0.639013425256953	0.804191682827778	0.617286251335869	0.828369737273547	0.0584975436353849	0.0434181921658998	0.157413988576324	0	0.0740093733819706	0.302702550193267	0.494164923446064	0.380793037161188	0.512532900009585
25	0.00459358619974904	0.278415807565717	0.100361155171591	0.317101252384868	0.0790087534683526	0.0123878031302242	0.662236277799853	0.301411503795482	0.253387339355882	0.305068348909284	0	0.654174246016676	0.211060444388537	0.254086326177603	0.673479680503505	0.132699766390136	0.729096559140041	0.886540927652629	0.946444185401275	0.940566148415481	0.40406956588351	0.25115100539227	0.238681307728868	0.00467156930072208	0.209491953568649	0.108739351950524	0.743163936191865	0.518380102713309	0.464019654684831	0.246955170084633	0.461373164374429	0.574244245293051	0.400348803909215	0.501939262668086	0.415348671192464	0.853614980919724	0.374094875743432	0.636634220061549	0.702358420413151	0.637200986767621	0.139868374301069	0	0	0.157733507055187	0.18550089068409	0.249623429722196	0.619715859023982	0.170349503352189	0.332498708239022
26	0.025530215731806	0	0.0645532824216755	0.00525122035597878	0.0684104326046722	0.288129702307422	0	0.650441717310797	0.317838551455791	0.502023324963938	0.383195668866204	0.690793573047169	0.58079345139563	0.784066436888674	0.783114617698386	0.773071031672395	0.693150161655398	0.85463087665267	0.640249848633901	0.669551526243057	0.196046754459385	0.265824210798983	0	0.109833584391398	0	0.567396384393983	0.638874296643822	0.225414505347547	0.220162986813258	0.436144498912089	0.93301810561899	0.209642345727509	0.68373947099241	0.535661803689183	0.655176110933011	0.865408014944157	0.637021091583984	0.62432641713659	0.428676093701668	0.56204146282027	0	0.0998510384363315	0.401526638595917	0.200629007076311	0	0.458614200237326	0.599596201047282	0.511556290910379	0.389925513876167
27	0.120525055217866	0.26988358309188	0.371247569077584	0.198068961080079	0.07305037887364	0.08353677558474	0.308136217946399	0	0.389604887542251	0.119122913414847	0.224133386290191	0.752763498509201	0.703424749668065	0.721186688165264	0.505463490374967	0.388058547014771	0.957612744829794	0.601675618466863	0.706031605787384	0.66551543997771	0.455572439285925	0.534552153166976	0.297792778284424	0.217205369770183	0.198114708064182	0.189562744517293	0.0695187717300788	0.0350066196130871	0.270047373878998	0.176855757460215	0.0753133898022753	0.490073169737458	0.619817076969644	0.528673896615015	0.641221713895044	0.995286344339141	0.827091346174064	0.872461240186191	0.786855409951831	0.833696571417192	0.0316615318599335	0.153573025203182	0	0.0540661629715164	0.24498703955937	0.471518054848516	0.145664468271849	0.47387511256563	0.230900880815677
28	0.118521864157634	0.128006663172292	0.2970689978808	0.261940066620678	0.112816093558683	0.128774384532178	0.233362228545092	0.0615801643480426	0.482468621506605	0.219933182721288	0.29404042504452	0.536644073209163	0.605576084137177	0.18646100631214	0.503426924426379	0.57221239577986	0.596020820364207	0.698944585027163	0.996242471858754	0.784776884928602	0.305944615866165	0.108297926430049	0.246730373712771	0.146531557032157	0.139259149227519	0.538450663009458	0.19539492085809	0.0252745732740922	0.208105080387827	0.355215339937464	0.480939787877165	0.739528406597261	0.516101561166727	0.604377068533348	0.544368557458796	0.961223190174595	0.746096257050268	0.695380667425053	0.784209457476179	0.814690736835144	0.177037818032496	0.0966707846245036	0.408410010445857	0	0.178754746119936	0.368422946627059	0.522439645527894	0.203206427814425	0.253292659421006
29	0.132081315630989	0.573454713038342	0.140038481637449	0.153219044890392	0.354712354343579	0	0.307965555221138	0.124674380244598	0.205181003099528	0.346695910298837	0.570507491248996	0.65502818656584	0.735085093089071	0.594479861582482	0.472123875267244	0.382438778852766	0.372635667665566	0.742359714666126	0.686275806680582	0.765373868385687	0.537388770064755	0.0409334411262421	0.142770683832901	0	0.0952011093328238	0.201773544457374	0.350371178145689	0.359691864288496	0.422978676089947	0.337087116788263	0.603163282653519	0.72112312672084	0.560360676864433	0.588064377201972	0.646708796174046	0.97291366006733	0.519855853938739	0.628375232477407	0.937536834162077	0.673496558340588	0.0118712755360089	0.218495605017417	0.540488073280346	0.252182370351985	0.40201133965997	0	0.17794997138111	0.253244827712835	0.551354267765477
30	0.48067127106567	0	0.243175250273471	0.094470394268246	0.414656349304089	0.116262184306422	0.121293131044677	0.277234268885354	0.108055443422163	0.612943178053953	0.343399807670577	0.515651353600286	0.297943749589686	0.4480650614939	0.237682671155935	0.729252884155054	0.770193633421682	0.584451217917149	0.789236817693699	0.630362417769941	0.0546978938143903	0.0701763419039556	0.193741419093682	0.0858866730685419	0.0669684110501562	0.00027207252836061	0.0803583690127765	0.161427733555263	0.150101291146281	0.413938988602216	0.38894562154911	0.985981479714949	0.633560073597393	0.780989397330214	0.567932074543202	0.950163898941649	1	0.991003395861839	0.884660112514912	0.690509959123528	0.179128620653237	0	0.351155569151106	0.39750434832213	0.122202350649443	0.471519285206774	0.23991667697954	0.277044842778339	0.663663391255175
31	0.0984492061148397	0.38084873106793	0	0.115679727172883	0.168166391194713	0.130077722304846	0.100087345054221	0.465628815668542	0.4175731096608	0.417619925594179	0.42213919912319	0.280558922792948	0.780351532537358	0.59990417658331	0.694804473653809	0.425125889749195	0.292659863261406	0.714854357210993	0.929711097947193	0.697253253830722	0.242757930392401	0.156213203854186	0.00859340979999651	0	0.196880307302345	0.798623283479738	0.231905830478466	0.175154654410168	0.166878948110874	0.335104801479024	0.965728761671527	0.545534924157059	0.698273905400041	0.446263283476535	0.600059172901124	0.946588524026438	0.420536865067646	0.771604579494345	0.739797754427203	0.759232622244244	0.803909467526674	0.0122411442423376	0.516921493306022	0.282332031423852	0	0.304762388821117	0.330111616657851	0.336202252393978	0.171353941444338
32	0.109976081567409	0.327436076040177	0.271539180343509	0.0900552329901721	0.155245476284215	0.115485191206082	0.457380648006688	0.169636684561185	0.269997200875483	0.284060924952043	0.0814611155051814	0.530546131523483	0.761623666753028	0.500368356401666	0.418764847646334	0.232818364318096	0.872539974072911	0.424666607341432	0.695734100087812	0.695007143853606	0.366442719031055	0.160117585720322	0.331197155282303	0.23501216044089	0.173554279545481	0.294478841657994	0.517279097705806	0.136633386850615	0.170318219287049	0.528465110268849	0.228654014879904	0.982105554239241	0.670605953933416	0.214447998442523	0.491269382220877	0.536113333556561	0.616536658002043	0.665539801996336	0.685724078299484	0.656181836735286	0	0.139061357429173	0.082409925711067	0.304020292917972	0.717905439647519	0.18562792120244	0.56208281632733	0.686552593360532	0.308028951432259
33	0	0.270919436369798	0	0.175918621503438	0.360322179073167	0.164364322356861	0.178593492265755	0.528274926895064	0.179600119142263	0.60718356992486	0.680124904107588	0.478643783025605	0.531258407647169	0.784991920942075	0.609634523184255	0.833513113776019	0.784255374176219	0.385462829639671	0.784592089910233	0.741202240352877	0.0867006673790789	0.179293456961748	0.340463200556623	0	0.283728124614623	0.501240219619586	0.28280068893164	0.288844633182947	0.172961770833615	0.378985900899733	0.737232314892909	0.410342334562297	0.787144006279655	0.354021814230793	0.55245118686224	0.986580669643648	0.731711730166182	0.784238684826027	0.619803243413272	0.585468625394398	0.454003018385477	0.00233463332965345	0.0405117939723224	0.369004684197428	0.466056634409744	0.487687332236438	0.381144467909222	0.321079587043079	0.43935315431184
34	0.130120667241881	0	0.132671897075648	0	0.468356924896379	0	0.389586865638835	0.649535935766333	0.288874514935476	0.770513746521133	0.110546572583249	0.316679483881134	0.666626700979879	0.454240941114927	0.39421426547902	0.628818783842655	0.761237586725513	0.827786388031867	0.68630967810363	0.510011731093575	0.0637736425829791	0	0	0.183901235929468	0.151120903981303	0.134379306791932	0.782982198852203	0.325908198271805	0.708842378289708	0.363812487790135	0.465084897947744	0.515247505716313	0.286113258925196	0.531707498840243	0.506745840861016	0.960876890766889	0.704673481383289	0.790877739986435	0.669047850667839	0.629443738645342	0	0.203640204029441	0.443832528146325	0.182552705609468	0.236268246151771	0.225963482959267	0.1969919418984	0.0106911111025649	0.413762580299204
35	0.228101111586604	0.278422419461442	0.281942362646401	0	0.152081623798732	0.195871294017037	0.00204245911015083	0.622381200641198	0.313960299598449	0.256555402750351	0.507831872094658	0.473921451734048	0.728189649426044	0.544363360780201	0.374585603162897	0.566218603059813	0.771167648846752	0.60904771560229	0.740465011053249	0.879499942402656	0.514457477710565	0.185460851483646	0.265081252818268	0.185219202494583	0.0726382077690488	0.967808245743939	0.419353881956891	0.420738823659106	0.362819966531185	0.361105024142232	0.984284536986713	0.56341654114012	0.513466476498939	0.348926985369521	0.402395598112831	0.606176178744449	0.956083309312179	0.777668875865074	0.735709036952456	0.709460396343614	0.15719842470616	0	0.227841851184634	0	0	0.364018643519632	0.440520271430736	0.204682508571712	0.200271296935514
36	0.295287490673639	0.144594077326296	0.242529204507968	0.137661834231868	0.303675096274538	0.107449640703158	0.199652784110377	0.22395029899331	0.473801597679338	0.341763948323566	0	0.655285985683462	0.491178381325538	0.649416871783236	0.740553694961195	0.512230585458093	0.872986644153939	0.675179121274279	0.966645544259155	0.607441360840456	0.126877215688488	0.290589238925707	0.115843635549729	0.163949490001022	0	0.249564125043346	0.726919975260439	0.395492196863068	0.253788360904466	0.199927149941937	0.932277207750341	0.544436685029418	0.580825322686861	0.529349075935671	0.479285015494655	0.745016537267307	0.964396085866112	0.546396772465731	0.538222196044514	0.719702358920929	0.173455943592914	0.0847329915295314	0.253672398353112	0.109759495240189	0	0.56998269087403	0.412846697402424	0.439739538763814	0.0313559379916601
37	0.0806235713158543	0.421792573191192	0.228384018474525	0.496773492152151	0.220334484726364	0	0.258288489026021	0.162224034429112	0.234366271876511	0.428384208710082	0.675467855401218	0.464340099846867	0.129308139637913	0.135179847904934	0.275244928568523	0.505425610492526	0.695858951404349	0.603334339430072	0.82271228722897	0.78589482767441	0.249690089846252	0.209152687886818	0.193440186730315	0.0721616955311737	0.0553992321959745	0.570746671248824	0.721921000456235	0.594636753233875	0.464136420923748	0.239823718824798	0.542189286791531	0.50642982051229	0.273623403784654	0.605554091262858	0.558725031731019	0.704657772365932	0.730881800728098	0.782017452674091	0.694483608466846	0.482495490734328	0	0.0335922984062968	0.256441187211379	0.13461594696444	0	0.352934195542792	0.154918950253888	0.591002044553556	0.270034231422481
38	0.257412916019662	0.537183440547656	0.131214085480796	0.0538627042918194	0	0.0524171905039535	0.178166951987312	0.183704350367352	0.34574500910708	0.229870490639076	0.177163069993195	0.159540742898954	0.539743121429002	0.399837780440972	0.41889014138519	0.843896639238847	0.601556793877857	0.730298019183315	0.750437154731405	0.590917010955953	0.208594440170551	0.227413954971704	0	0.206584662970579	0.0592874351490599	0.950942123265905	0.0997540653132728	0.648129453898024	0.086325708375436	0.410046154828329	0.961118448030451	0.626391425238011	0.466109801532889	0.691382822443398	0.52119162811603	0.545018037230822	0.538864637191098	0.68963301045674	0.665517278666102	0.669698682040525	0	0.068872371954949	0	0.082974046794069	0.131407815264596	0	0.0202727071514442	0.324410432241446	0.154722726459584
39	0.00820569412448535	0.0245002755590708	0	0.0378141346673307	0	0.134048094477169	0.130119847356013	0.163865097594534	0.445035864016335	0.362759939747118	0.522029910030639	0.509845178145663	0.580042322635713	0.37494283953464	0.492036828859863	0.519831489708451	0.7376975189194	0.839413116377292	0.624306992383411	0.932273692224058	0.19343201394046	0.378282891780118	0.0091209094908638	0.345718682462588	0	0.70783576072565	0.229207930849022	0.0988026184191129	0.346668624331696	0.308068687649672	0.120286471994043	0.551287247343726	0.532722329485344	0.408123780781739	0.550962670727016	0.990413102549887	0.540966048701212	0.566035828479859	0.689596062959042	0.774978496062921	0.308843559906348	0.229779357540671	0.0838244881343891	0.174167619756546	0.204623743263608	0.121461655156619	0.3181877742974	0.236890399322396	0.27842041501306
40	0.152252742918067	0.465548914516048	0	0.00867478361336051	0.363153388696742	0.096127490774301	0.46278829546305	0.536147932728498	0.433871019441455	0.389619427535551	0.365705383608383	0.93180543943746	0.686153846732245	0.280601009516114	0.401913942971561	0.314100926639669	0.883018424271817	0.865998439886445	0.777184851639038	0.969087208495406	0.00675194979161375	0.194979146361244	0	0.184630112378291	0.0406101545693055	0.0391994727596488	0.55253906769811	0.586538300155501	0.415630165878855	0.254034929346616	0.704805265611588	0.138492711747276	0.421874520973386	0.555333565216392	0.4273735574645	0.932279040298089	0.670757755482636	0.884532722568322	0.785225754330377	0.792968041770127	0.237001045301486	0	0.24892677333476	0	0.24633230356169	0.472320486655684	0.269527409201935	0.264764678022727	0
41	0.0626708622234418	0.121514208799293	0	0	0.327995848754631	0.291662714354946	0.201995943974943	0.233114157925967	0.0358156318237191	0.576833885114417	0.276856634784195	0.468298817406619	0.745227242594738	0.516175688263653	0.371574741049608	0.370618975581353	0.815665345839741	0.735805003567887	0.884302263945167	0.460071928395815	0.806992756387864	0.00663931156304221	0.47760447701843	0.07765683521625	0.0961474892595914	0.0728307190903766	0.328459216610952	0.292022323318719	0.395635270001167	0.309956269286963	0.571227823189533	0.726404573883454	0.29622191071286	0.516573394456612	0.723509027317019	0.969284979425206	0.975562659122259	0.985015747699944	0.560999167948948	0.720976434183369	0.36112259758714	0.165989180436348	0.375735315420253	0.0183540775469673	0.20319659162783	0.607153193813367	0.249211320413653	0.194091991050779	0.210120504847682
42	0.020549899216331	0.0263896880069012	0.167165338449868	0.343939733171907	0.544352076571822	0.226592438344879	0.492299211595223	0.374649632094867	0.0749559898617042	0.411291859994584	0.503530583151149	0.392690365178979	0.644218681189774	0.783942718809766	0.60570168483477	0.522079324342776	0.924829034469878	0.724129070009102	0.552486227021078	0.898030218429356	0.978746424735398	0.461164955158372	0	0.121516582164836	0.0484038481532616	0.0955936973246363	0.142160670196262	0.493863734676204	0.377859871804717	0.331018123859943	0.215048752591354	0.758697526034489	0.688012527898118	0.47715861991765	0.434362465379175	0.343614460421873	0.826220317852025	0.886170023391883	0.704420000476621	0.719013313032103	0	0	0.0871492756804315	0.277963110368378	0.201656793524566	0.166908580935107	0.0617218471915568	0.467111692967316	0.678395574723996
43	0	0	0	0.223386378764078	0.217174444989502	0.101100877600516	0.270754600915631	0.343320123014836	0.285255812772631	0.23200271782214	0.690846323667578	0.110412152829592	0.693201105210131	0.5224387585033	0.44770196641662	0.471853610475555	0.778504085284433	0.886154765106302	0.655243631153546	0.732172013608202	0.352945094000443	0.0814103815932106	0.198423962233148	0	0.0360178086226193	0.838112765084394	0.186584128240258	0.202866642603392	0.282545620005196	0.274709867978767	0.256806085479329	0.539126870323324	0.800855523795806	0.473993422721077	0.526106791621564	0.631998342644015	0.642403805448039	0.438754620690435	0.630775157588548	0.697430680225942	0.304112434728727	0.17792218200197	0.118566373246621	0.236724173576717	0	0.153223410528185	0.437953836160194	0.313731481082233	0.19426770448792
44	0	0.147969967015778	0	0.335169002789571	0.154757765347498	0.296935803447646	0.430382715467213	0.455226047627526	0.444588954498309	0.686021514388857	0.148092922278707	0.60863127323666	0.393326367614582	0.566495106181841	0.436192015266167	0.378410966703864	0.769037762973159	0.832682307517621	0.515420219602499	0.963174454469449	0.491157460143994	0	0	0.0225715221995837	0.0432331205427908	0	0.562876882039812	0.500137126855474	0	0.0900813564887765	0.536081333837552	0.63970248701292	0.947165082471271	0.682832525589846	0.419928879623033	0.951502597576936	0.735814058202542	0.574895880088718	0.836185471119075	0.607258874707762	0.570191671532809	0	0	0.409027667823899	0.160423648229118	0.192112498908513	0.421097346255242	0.464711067736244	0.202461724605202
45	0	0.142392810492994	0	0	0	0.0391963117696917	0.57922091381866	0.651586483351191	0.455003959867274	0.512066930137478	0.421542204498817	0.256599594222567	0.682696206008958	0.581323143916998	0.330796738228038	0.468998298240689	0.435132781114925	0.505600800473494	0.900080139497365	0.934580132409252	0.391605781860193	0.076195495152259	0.195416502109966	0.188845243043283	0.0691886319892111	0.255884506492971	0.0855810225246428	0.420097156412728	0.201992584510464	0.314003976105862	0.932277229611391	0.418420783479167	0.612634798855666	0.552167992990097	0.468020116176381	0.875821867209468	0.827735673775437	0.69528525810775	0.621940460562498	0.735295744983151	0	0.0293965655402315	0	0.158949505197771	0	0.268502388507958	0.145099678299004	0.660176232389807	0.385820785856323
46	0	0.167326666437741	0.459259525917693	0	0.0949959611125167	0.171678011355592	0.530600606784335	0.515411499815022	0.205273755361789	0.260711735827521	0	0.445009669206639	0.765795321185475	0.240344363820805	0.560765221103453	0.46194377195518	0.87726681646156	0.639505202167945	0.632406375359937	0.322708835970006	0.538553817729985	0.240399858902087	0	0.0722157946852205	0.144947889460311	0.547216134097042	0.57138707842817	0.172831474347174	0.43973067453243	0.316988144438932	0.952021938560641	0.659039632628369	0.604660939266675	0.644098291349275	0.538620389289837	0.984964943146891	0.948437981743022	0.795562823127298	0.652748625313134	0.771068829136662	0.394691980906159	0.0963702001870818	0.36533018749769	0.104495292881511	0	0	0	0.164132181558226	0.227606349182963
47	0.0328007258037388	0.249278032991801	0.171650859150336	0.330824774191455	0.339736934871599	0	0.236792477916396	0.272021819393424	0.365979902247435	0.24380618231952	0.349570819932027	0.592290380787799	0.75024837151115	0.785699574277579	0.598851393187492	0.211904699776551	0.884285215359878	0.587504298169113	0.829655419455762	0.840069981839949	0	0	0.1555951861311	0.191003598252332	0.147816975655994	0.44241633448212	0.701942478038719	0.454477019896902	0.3483606604273	0.268265433070174	0.250201160143402	0.561987484933151	0.279681729718438	0.45183650369342	0.450775139731846	0.720489526882306	0.704810453661994	0.851091076922885	0.883942560109361	0.683706119859015	0.0998238755489421	0.162049717174179	0	0.324005476407408	0.176545553940138	0.171269206576014	0.105299176260649	0.505949918796604	0.417609491315117
48	0.281196406945639	0.0866398676337	0.0603160372846306	0.170919257392295	0.296927877604236	0.0947270304518384	0.283577466516536	0.201255685772337	0.0292220267925494	0.0693444609843916	0.712640406278	0.665967802786488	0.374176745075772	0.699243121967968	0.887215189186476	0.421310264632686	0.884460599300809	0.975372055080439	0.785587104581101	0.889361476106662	0.187700734391193	0.142549046249474	0.148470291342832	0.23327443312226	0.26265508148295	0.989332721840091	0.440147129906027	0.582369594900442	0.448352231573988	0.223955819414141	0.48969282743849	0.319826261146872	0.438008631074556	0.524149674334029	0.441053919419183	0.966073614931597	0.992330253575911	0.606972038413125	0.809683264260712	0.839943115584954	0.333588094801566	0.143418733860727	0.00617344298469564	0	0.00299756186044105	0.171805147791163	0.619706752226763	0.128234347103248	0.248235753256274
49	0	0.169840882055361	0.255831202149244	0.232128748532423	0.112648412134648	0.39600479158364	0.476519543795113	0.30060696593117	0.402751196498823	0.393510948012745	0	0.581747232697924	0.639941389497896	0.480579254736683	0.785798282191098	0.686556280768316	0.690166810717659	0.773271323342461	0.620598024388853	0.689014950817175	0.252338672840875	0.143102794837058	0.163304671877356	0.270663155049177	0.0414071869462576	0.540486761034677	0.728818021605379	0.108977736602755	0.176328209821525	0.349135561451345	0.942498260281199	0.322705196005918	0.453488472343745	0.679372746166412	0.590480866208387	0.978391591528728	0.888694630229277	0.902937286738539	0.786565545515065	0.691893328441111	0.281725477404602	0	0.36339410587274	0.246824818872334	0.169256225963187	0.5187082596878	0.347866155659283	0.459992632090034	0.539770293301448
50	0.0851049772323876	0	0	0.486223992395614	0.162182952124046	0.036577980720248	0.247531051702687	0.779682256179846	0.233347634195324	0.408152007156942	0.489433816775529	0.535869403207666	0.578640310654913	0.463114103246844	0.613031300836137	0.0507559413193049	0.591801208918805	0.566912009210195	0.488082482848459	0.792362815745506	0.53841803857715	0.22672945516188	0	0.20587892541342	0	0	0.731575914080706	0.441751384021388	0.470216751838633	0.283178812433676	0.985955653947186	0.616777945240688	0.777246658577283	0.571028596551164	0.387746317864726	0.517839915696294	0.552368849627285	0.981287481419484	0.585901062122465	0.829621380463708	0.363432985603704	0.0529628276643843	0	0.18091592285989	0	0.212646818136324	0.316004676582124	0.444731727191396	0.185548626697877
51	0.287420616042128	0.366082833631875	0.227112175814668	0.0834074886728177	0	0.199610009860738	0.73665686903477	0.480177106694999	0.304048026700887	0.357680096501832	0.469736308146881	0.476010943392965	0.696035610791292	0.352552354910975	0.516370238161743	0.879836460803258	0.638506679086123	0.620600435285421	0.864735595257582	0.822873207895157	NA	0.005787303282426	0.299819555295244	0.022697115248102	0.0222572544311986	0.196647415506752	0.508916432688162	0.0396012101734884	0.260670134236064	0.32752423977582	0.538656792901139	0.73777293151009	0.673914929074598	0.400679588881972	0.439278616134222	0.9993510673903	0.861156051280544	0.852549804118916	0.66617155686945	0.724455513544606	0.280662392297913	0.447392641997318	0.00969728741592568	0.0619198619894819	0.259639869918197	0.572137803560718	0.452845092452333	0.252481441201564	0.614019960704688
52	NA	0.11878035971898	0.0392930968297145	0	0.366772654750342	0.219731403989096	0.130777325857606	0.00369804263051488	0.593442816829548	0.188766255763624	0.175182133138178	0.0892566442481281	0.361089059830517	0.5941561304061	0.622935898916803	0.901797804902759	0.708628611441871	0.712795482519633	0.599233735652964	0.747212606979555	0.521610273174587	0.025661266006807	0.0342082822346784	0.155796838674125	0.248420399616306	0.701564014692667	0.407316641645554	0.242089741166324	0.507955941431396	0.187010385884333	0.540369793241186	0.210762305807555	0.515687542570818	0.492049597460417	0.485225057966779	0.651393734703326	0.541554452141494	0.725103382322926	0.804474951340324	0.61110749837219	0.125780830592007	0.33309121028731	0.0183355891518565	0	0.0488563373074835	0.215248550131775	0.356533275078032	0.416624439016669	0.288097903562443
53	0.0300595809023179	0.080584124388997	0.105276915097214	0	0	0.153182775404191	0.351529426485493	0.453881245015815	0.530978046204092	0.224504993748635	0.0741475787368492	0.675660827892603	0.492285233357138	0.422517255573417	0.741283293710529	0.947767406247149	0.431726694720627	0.721992164461017	0.523653212150344	0.687287097141592	0	0.0334445678263618	0.32150154944676	0	0.123104440811565	0.992216713360237	0.104190938248436	0.35008439312167	0.235379840972535	0.481658688261497	0.535059337549388	0.738668389540667	0.531666700409295	0.476880214619347	0.362356735204345	0.715681986673155	0.745312619417492	0.749076656717926	0.789326977244874	0.722956025029271	0	0.108403560691521	0	0.236777401013328	0.283821328382081	0.520425430564997	0.248738243070749	0.434666006905787	0.45388960321903
54	0	0.509307837235254	0.190783578170607	0.401047033072474	0.0519839240626991	0.367623412118667	0.051012463622148	0.613101352014882	0.0283277238841411	0.25213569390129	0.56895133159303	0.122865034306863	0.60407809621474	0.52306362858266	0.527062153108128	0.287981528052283	0.653229044530282	0.61049865296233	0.959082255781039	0.887902981440185	0.0599190893349117	0.13133182824961	0.312996988338647	0.099630245378493	0.0392237573218118	0	0.173843515082568	0.769581429855154	0.402651384234741	0.329173586415861	0.251004971801364	0.734296184201205	0.619646515791532	0.61336384216642	0.433004068011519	0.999435161599328	0.671846988368149	0.630826905180185	0.727400870397882	0.789286117283121	0.430583163735883	0.28315888947498	0.165976427771384	0.222971360250359	0.0482629199975978	0.132944632371765	0	0.23803070594585	0
55	0.0252623859549194	0.157220617600982	0.17704535209861	0.353049541562994	0.462880799385719	0.0597536071171847	0.0448320244163173	0.336508583987144	0.622774440699532	0.260618311059648	0.391175582965591	0.206798470262611	0.447455808292277	0.648349439944571	0.333551437256124	0.48523246180434	0.630443096465938	0.525752614970475	0.688253398131718	0.777929164297089	0.795141828922741	0.285627250642341	0.195622144511215	0.259596076627731	0.0934975191681672	0.492662610440643	0.86347040836488	0.246323035010649	0.170330103673012	0.380048053446219	0.380015275203216	0.548967937454183	0.285128917080785	0.651243867260265	0.650690504512064	0.531780985248049	0.698768303691634	0.780354861219914	0.781399920068381	0.731060526402708	0	0	0.316084523710001	0.0983381278142489	0.475329927715533	0.266948235937473	0.584332499842995	0.437651611406599	0.404723476411632
56	0.122743023058629	0	0.176827774127537	0.123041968280513	0	0.383220825063707	0.29595288757267	0.400200992376855	0.23754457878067	0.290615604072915	0.496165365323977	0.328038776704765	0.246325597741029	0.288900984043737	0.331681154821836	0.639477669050816	0.870275125954911	0.613761401221289	0.513781773293786	0.877576994300009	0.957894845812433	0.724443633970426	0.522684285848661	0.177452146167988	0.077965203985191	0	0.521397525178628	0.476010759990769	0.350052940003164	0.309959310372742	0.552893771513844	0.743773442963578	0.779648215176495	0.550628416954609	0.632719082276493	0.989797299096324	0.73182983736046	0.702174984927344	0.87768798460015	0.55663333951906	0.0276168922090189	0.180330511219537	0.0798665290246774	0.516639283215208	0.0892542569744907	0.481844848800649	0.365908232411349	0.387281165114404	0.412070972839524
57	0.269118487548131	0	0.171485028579369	0.164121114369768	0.517006749688497	0.0321731559823263	0.138975841120463	0.0512777962957434	0.531589773762145	0.280891412926668	0.184590454320188	0.639836824594605	0.539617064346723	0.581145972977643	0.462850550882172	0.220309465969537	0.170751713128297	0.695021686151936	0.781490080040141	0.545289306255371	0.00850989792580546	0.319997632219768	0.170060679807216	0.00951110448300847	0.0805390852039849	0	0.62051580031811	0.420904559848055	0.0925223566794868	0.247935952418356	0.563023706213174	0.269263330170947	0.658310145474567	0.410315695858105	0.529823515061998	0.562446873774307	0.97545335505473	0.921624090744225	0.739538713915382	0.726973394708658	0	0	0.0968151633034033	0.150786032695634	0.579041002986074	0.261032606493161	0.250425972081665	0.134092787798801	0.0309741206976722
58	0	0.0304677659625942	0.286245685228593	0.084840653831451	0.106101201609243	0.263757718267211	0.197684844117832	0.243434478450898	0.583353369296009	0.525802319061541	0.0299006983906835	0.462574157993355	0.880312867456081	0.880901062944188	0.786873025885128	0.585888952361296	0.460285135610877	0.845271170203438	0.768854044516762	0.940006339981256	0.131931185530843	0	0.178347939802699	0.184711817655858	0.219530437750123	0.563823358828741	0.639683885446124	0.204579253579437	0.428345418980634	0.233081425289979	0.974681861130283	0.314735916348562	0.697025307773412	0.675941687742245	0.504323547418052	0.625528791742323	0.987130381277129	0.870584630481546	0.709775832036473	0.655833506291283	0.289515544421504	0.370910541216457	0.224730393585643	0	0.0268672141525667	0.464340086709274	0.54250754914479	0.454346828640073	0.293896616666424
59	0	0.0609033728455621	0.104429628290508	0.260951417812723	0.198964118398893	0.0887788174325266	0.0879694139720445	0.252974790919764	0.598183472309937	0.622868258433273	0.637179540548067	0.67456718500677	0.470917784842864	0.31286813344087	0.781230817380637	0.712335762756234	0.478799572809324	0.664217841757129	0.521598478724099	0.888184382721118	0.386322087172757	0.393102211195562	0.147547362112849	0.000299504547263467	0.0989651893844974	0.471277228679835	0.256795502147017	0.466961092542344	0.210806323914052	0.398142775934221	0.783075715300262	0.0555307440990698	0.524839879468809	0.689291958261583	0.474049089008381	0.89011173742299	0.744801196824531	0.908286526508252	0.687019890402373	0.772667378926855	0.0371943010152718	0.0905453233625054	0.181620740219276	0.146933293804129	0	0.750205879316511	0.499653661768684	0.522717311485681	0.36144520282128
60	NA	0	0	0.0289485462214649	0	0.307256592954195	0.496025318491712	0.446693546624895	0.249166217204994	0.398475299376395	0.229233957631375	0.278616971235111	0.399868670473337	0.586034154163266	0.533285344706847	0.589835999004682	0.646752362932282	0.573520610575274	0.883678009781253	0.638821150002987	0.0619851994324983	0	0	0.103713054739004	0.158797222336227	0	0.507183458782592	0.237693623064418	0.274567876830143	0.165288206930009	0.955138978233595	0.967808205322032	0.238032610534259	0.577708536640464	0.648897982158517	0.534029711622262	0.76805689808985	0.56147291510189	0.877043361000947	0.834298315026566	0.282472480720541	0	0.249301707238956	0.173614468808284	0.173157140165991	0.756750085849414	0.246439784065137	0.276496716917121	0.578607745922675
61	0.0881327055781256	0.0465049615708548	0.475722640936221	0.288075599500949	0.0556879502909104	0	0.17189755230829	0.582846153713631	0.2823166458584	0.433610729267706	0.14171215993321	0.763996348670883	0.543301694529191	0.535368829562977	0.591397188071994	0.237685906775522	0.889886956772445	0.800609635338433	0.689553651076747	0.492117901132633	0.117463726644164	0.26038451991465	0.0706008207749682	0.025050951473668	0.00805387954174405	0.466520333175058	0.536109166278547	0.47660249300423	0.349679031853126	0.392415151921642	0.739644224889337	0.857033428187369	0.728561870606411	0.739480339869373	0.518355332116339	0.198974196501486	0.743578344602796	0.772390798911773	0.6239132934334	0.651602136793874	0.305329383933031	0.10757839358974	0.00970808871313515	0.50525974427595	0	0.380262053261026	0.256703615288095	0.456804118533579	0.258626811852341
62	0.0503448088463472	0.132690228107494	0	0.174723048131822	0.118451365208701	0.397892801157254	0.0611628333965452	0.332865972789071	0.0409167507230182	0.259855752349133	0.808898036214121	0.497638459272314	0.422736982262714	0.599955860475885	0.542689876912653	0.711252475255458	0.601434560178146	0.544747980182376	0.7031217397175	0.789317602221265	0.348017607097161	0.228469685101614	0	0.288356271499941	0.147796019816038	0.480479465885786	0.542968228866313	0.163125554934209	0.121107886195674	0.338569280664324	0.250479875863354	0.603353867566635	0.407403709017129	0.436392874434806	0.493970530964	0.500381560813885	0.38537976820263	0.629500911565426	0.691801971412401	0.695445646786551	0.172444412387842	0.327100019084348	0	0.577867767401485	0.125006417336007	0.242078108729155	0.364678339226663	0.462792166005888	0.735340111725999
63	0.116113412087036	0.420162460112382	0.112932714414031	0.138757956873409	0	0.253548789442213	0.758411077020014	0.342294861327911	0.501558216182109	0.328446745709638	0.237721792935283	0.586131834536526	0.751582716409262	0.612747808893312	0.349048098160607	0.686067913483445	0.724932998048575	0.796707412837394	0.8056987680924	0.776329737556486	0.537241633048727	0.203237194055648	0.0785837244188059	0.148892949593727	0.0437722600169875	0.475829931839333	0.0724673485883521	0.303352879379687	0.189066278285488	0.338241359025679	0.453211899682825	0.195148351219712	0.206213776921976	0.766136496814024	0.513454729484824	0.968423250875347	0.779590995379443	0.695094160257039	0.701640811673164	0.716210793972504	0.0361373041338046	0.0804716652951184	0	0.201201220705962	0	0.372938787793258	0.533065908595127	0.222480102724199	0.356046143283818
64	0.155018577145925	0.397996623930048	0	0	0.282484312860342	0.16213892218178	0.494436893365583	0.093213906117681	0.113208448702319	0.718527145978584	0.713408601649064	0.391197588142125	0.408213284711449	0.464714406157435	0.369587774526228	0.52680147843365	0.857998371338259	0.706050067509792	0.746042210165328	0.832796439882876	0.868945417477504	0.353197919973463	0	0.0866466307191628	0.180140780495415	0.539299201060663	0.990499373267374	0.611286103226675	0.328224985625111	0.273208128937895	0.665608081583186	0.51061249584999	0.570516697430451	0.726057210969204	0.508370111533544	0.824290908150105	0.866768632090113	0.944013053682313	0.812192104387558	0.797889315483387	0	0.0874800415203566	0.291988391763355	0.317836472552143	0.119594817997687	0.223437978391527	0.386656557112567	0.278897408244111	0.568529522368527
65	0	0	0.364718099054597	0.159968969465213	0	0.397158359522944	0.0998247479754234	0.473087469751966	0.057422670964632	0.27674029931818	0.191907504126935	0.775991492857564	0.418531861334498	0.659272964871834	0.243471469819126	0.656560675419482	0.605333612797696	0.537395371640966	0.932172159383292	0.848823688854393	0.995524945523704	0.188906113104988	0	0.0442199363687196	0.0422502675599778	0.985807151019212	0.144402187501696	0.49012067109753	0.327757564070867	0.155574578240479	0.40656914878456	0	0.60726293516962	0.566399191149112	0.535019628924655	0.985968614108845	0.5625129348411	0.899784129276779	0.474397625810034	0.646421784764653	0.302793285553926	0.00719923291053557	0.178915651323325	0	0.105480781096906	0.444348037845975	0.467860342155823	0	0.239558323493072
66	0.488187263187696	0.38820917327554	0	0.207245204125459	0.0931810938485782	0	0.245597523898789	0.233310324608625	0.788556973379952	0.635503742121445	0.531914483634635	0.486635733734818	0.783531357490681	0.560835334895049	0.414063137245757	0.375137183403105	0.779039060121598	0.830187320043007	0.60127782732243	0.558184374190073	0.176511416433503	0.358087992289114	0.015042255144014	0.0464318262154796	0.234771383551353	0.543916093296781	0.489735904408375	0.294345108913318	0.194862970769322	0.268169357316011	0.694018811590446	0.0426626789265043	0.378838217654897	0.387246304953528	0.53668935663042	0.998269304923844	0.760754943258598	0.595577258025033	0.688714911456032	0.563600450172983	0.0777959121989791	0.0536386805186659	0.0457029389459638	0	0.0601022864457747	0.288020108055539	0.413470693569777	0.429549051042932	0.190890142494908
67	0.0841373254739466	0.387830445670919	0.21473404372289	0.0515683604061961	0.209603710888763	0	0.369331178091972	0.440706440801337	0.260349459243446	0.287244173004515	0.600853467729127	0.665378835239388	0.206699792207376	0.442285518205709	0.39891548608089	0.539435462066539	0.51742123048231	0.778558625226643	0.844277136920208	0.871502748643195	0.536679249284331	0.0474448113282043	0	0.0796976495035393	0.244037032137189	0.999933170184468	0.692149613565474	0.455329323275991	0.19873196414462	0.418971732961349	0.542734640320474	0.732354786196124	0.780437949164255	0.44563078541997	0.341047194751919	0.983182490261985	0.556651451920335	0.70711620209921	0.466245700776502	0.648015317347096	0.136004318089272	0.0654273656731094	0	0.124085228859121	0.132087498167671	0.536587623454528	0.0447255929157521	0.448758749049435	0.396899937539253
68	0	0	0	0.242574595834058	0.027228779203702	0.161019380149192	0	0.195335523980642	0.0679079023776422	0.232762435355522	0.14061593996142	0.512674502205376	0.794293372344735	0.838510400624812	0.476404867976839	0.0175698692184039	0.485991483121357	0.829944854998433	0.788034751088287	0.667992767763998	0.492932060829154	0.351878712867056	0.501884366990235	0.0435710497105608	0.0948922058227221	0	0.622017722150518	0.376634159022643	0.403782463061127	0.203341168713461	0.951402962775954	0.434303389673049	0.144155969704502	0.582413817004795	0.460191028045573	0.985567603150334	0.299490303822121	0.880745069209223	0.564247381461259	0.724958668940578	0.134442495467928	0.0762051472257074	0.161730512834115	0	0.281765076030655	0.0973669126440713	0.398750282910857	0.15027195672499	0.0809803458994657
69	0.0502960086341662	0.095017548152482	0	0.0284908622847803	0.313137203576351	0.0295251641130232	0.635995062170663	0.508528301451299	0.57909640123906	0.130034328174396	0.37967894663518	0.663975139716155	0.533918043653646	0.375496161214675	0.598689829547666	0.649083085159745	0.697877982832947	0.833014330279602	0.703752706711567	0.69479147193112	0.989796811870956	0.190717310598507	0	0.24717550813737	0.0828337026066573	0.322910114262295	0.966053725305332	0.139482931574379	0.420369323739487	0.305341795034454	0.165111361991098	0.514669245873491	0.612459356216949	0.431724878398673	0.446221605213213	0.13198763007702	0.997737580190378	0.699442776716279	0.71998955268247	0.70459149819733	0	0	0.0982659435693684	0.0845542046006242	0.595741006764189	0.20676891373058	0.393152911023938	0.438858539305247	0.420264076470091
70	0	0	0	0.25578915828051	0.0120589376816548	0.347827079342527	0.333977261291606	0.376212594833711	0	0.690694942414706	0.443434701856646	0.331168928056411	0.315044291549812	0.560018965474809	0.516231056705584	0.233873524465128	0.601459392191719	0.583437773443379	0.691404679560839	0.769222865150113	0.141435306737979	0.108194569928811	0	0.00156145289776497	0.138606541069898	0.211766225218922	0.25817958279807	0.0326188124533991	0.154608147437727	0.3912420969126	0.960261106874716	0.23214212337103	0.559970925538739	0.755442197397093	0.676365331341479	0.4995671808056	0.990755242283425	0.69451095150395	0.745800157120578	0.609914874505279	0.10037960095855	0.0659517407447434	0	0.0658475275656	0.0237459892077871	0.433505964472265	0.170113777370224	0.513406581574503	0.204473234478865
71	0	0.219687136069356	0.0531689692966001	0.247125547553802	0.220508963760562	0.185772492914382	0.362177175055077	0.50832816051134	0.190920174919304	0.510327441055047	0.474444120203935	0.470104665459533	0.617794295397908	0.542550986674932	0.511097050162424	0.872448234709885	0.869696803194542	0.810641363593924	0.995584711599758	0.884940092685246	0.227375276314143	0.332857309882603	0.266132486459291	0	0	0.151592584239713	0.118819369504482	0.224442622866043	0.383009764624891	0.232950063638245	0.328325015309483	0.156206586857759	0.533047312800188	0.547268397039763	0.504714254369545	0.982168434717192	0.452517623151758	0.495559675971541	0.800261993103956	0.607502869291702	0.310226680658814	0.535965503583448	0.0587552924111287	0.129224998578884	0.531764611552952	0.469843592180238	0.248308397004792	0.689404640205143	0.211423594906216
72	0.0271190357459119	0	0	0	0	0.420515063707198	0.00252024546273813	0.624406715782225	0.211368128940725	0.117028224775446	0.586902673227892	0.436759648875271	0.652021615267407	0.678083397206659	0.581909094377693	0.708728738286185	0.28597975574062	0.705362678351585	0.740256842098363	0.710925306892127	0.538091024594831	0.711356748936141	0	0.176951813508777	0.196442465307682	0.507303617082102	0.370057851716227	0.0256183942792905	0.212705844937959	0.287275693576144	0.534231208460152	0.731408275802752	0.376882681776526	0.251607458035149	0.538527460436593	0.985272063084372	0.759449140825144	0.668819241699051	0.736492484024987	0.758007025273927	0	0.0194678543561374	0.322823796429335	0	0.337303244037172	0.635680585517932	0.617601002805667	0.0141592286044375	0.487952485067444
73	0.111962865206436	0.306332481134683	0.175032053785348	0.224023966344445	0	0.282514726514947	0.592029002785013	0.191358957867527	0.372170201803395	0.279240927267319	0.313548876239863	0.688152440105752	0.700590676189796	0.4042175983971	0.342919591718906	0.219866960074082	0.629776526364402	0.453232793173759	0.602459347927293	0.669142828207914	0.294893511465578	0.47895956288844	0.230456870158169	0.0152964604044288	0.0914375243225057	0.576057219540307	0.519857819560353	0.37909018283144	0.568981690815221	0.273389328565514	0.224677151031393	0.746635741400547	0.485086570740473	0.562174419153863	0.50738747829915	0.961730965749356	0.881588629893203	0.699932661102209	0.770858922408899	0.512394265306313	0.568871314613222	0.0570270492486193	0.546316822535709	0.00849995826217006	0.358479230033979	0.334910575486073	0.170103892157888	0.290608224580185	0.183460060869106
74	0.218679561825243	0.423565049805303	0.237326805807221	0	0.280626518844884	0.389551056646613	0.406545725671636	0.254857397722401	0.406783143500123	0.269953184789002	0.380606233257659	0.582401397636868	0.304693957459404	0.599907325540459	0.318429630117751	0.781988919793823	0.715213729159615	0.535630104581637	0.931226184994752	0.415786971206114	0.127175055508382	0.418009383785606	0.45329609738677	0.0519612747704581	0	0.486473030629981	0.258057823465187	0.611777612444476	0.425446914623811	0.41500295979348	0.995245419164511	0.933961325581693	0.461647483562168	0.656908134023146	0.343713242939154	0.982776587860404	0.555652715481504	0.634408262271974	0.666354408889677	0.785047200540868	0.147546677654072	0.467568660374953	0.0936022845133711	0.120446679974209	0.285139967652016	0.154661025614887	0.568897593737755	0.345659148357159	0.0765457791345732
75	0.0265895317700484	0.0382304270081351	0.128703238048258	0.190533598287541	0	0.00619434350846373	0.422679132740131	0.38906054604568	0.073450069910242	0.271948176445554	0.402719659902966	0.486002480752139	0.753450286236305	0.530792164754863	0.31739948351827	0.706527089691883	0.685001161031854	0.698130103706382	0.648101776256482	0.52967790245498	0.53446117065702	0.0357562146447237	0.128087279037691	0.0555053187769144	0.0760296269722587	0	0.11635065190544	0.190944633155799	0.146824427379308	0.29979007775116	0.851281588414989	0.098296502630612	0.528171497708365	0.555231174865288	0.497471151064881	0.724568975187745	0.986228818391613	0.781192756142272	0.719348436400853	0.851561699462987	0.346372924782404	0.261205549200392	0.244495533916051	0.152786233904203	0.228196466833928	0.190632902401322	0.245826973777895	0.55727384077099	0.331078349789866
76	0.0967118374466276	0.0561731990456112	0.32066885875577	0.0287935959248315	0.136768663187285	0.0650471730878266	0.28462113718097	0.374485339585127	0.452697136226704	0.0545978366053208	0.241680748782613	0.67775427886653	0.44495769874924	0.163862976440992	0.449044477655743	0.335011786481958	0.7187240842046	0.646086201769586	0.590690465513353	0.830982444647608	0.0301210683175008	0.0787784531618771	0	0.210469564749423	0.150300388103817	0.233175945986432	0.444660168879037	0.341567238595415	0.00312077824987235	0.215376866125182	0.963798191766389	0.555730232679711	0.606752486314967	0.39370951705522	0.523314943597707	0.567108941235298	0.73015221552312	0.689416238749888	0.726803340912736	0.71965221936092	0.151893213714019	0.125014618632418	0.358612627732818	0.0133510383465076	0	0.351410083839272	0.0493340741565529	0.234837454428739	0.139798841294192
77	0.10835922577591	0.175022058595284	0.0703684040954719	0	0.0291796627868005	0.10414851797319	0.0125948984292617	0.0775270253599205	0.268563234315788	0.060879742059687	0.269622407713748	0.760846793813268	0.683502180464703	0.419683516005659	0.414814487380913	0.191823957278155	0.3775340696019	0.665631845384578	0.879027204137758	0.737646678864166	0.940941478897515	0.306696255608382	0.00603344903273322	0.127665687242653	0	0.996667989803569	0.0517602231785539	0.578415011104509	0.419996203023224	0.339957056196917	0.984197300940863	0.435597516073031	0.401229729491186	0.78588651301412	0.523953561775549	0.992166717655048	0.758985891370967	0.651526199410157	0.617502598058547	0.689552375963129	0.0799162555582071	0.270920855126865	0.33850858145829	0.248152201995935	0.239788467716637	0.275877218134906	0.239580530080669	0	0.560607598360213
78	0.110587502812333	0.175889971147641	0.325346380540168	0.115858235948526	0.25716801551123	0.124119262148476	0.0938041138402742	0.247455746237767	0.434792209206658	0.681415176112101	0	0.678166834764102	0.84851715647346	0.393909253409779	0.192563888299943	0.520483889556035	0.501050922520111	0.797763298101289	0.88474463767059	0.779412667390893	0.701983058454951	0	0.202666627302949	0.0511224698496064	0	0.967132401059527	0.496138196568774	0.365234836973788	0.242560122010225	0.180476864669776	0.370535043138381	0.257946438412584	0.398429847420222	0.531488348164067	0.538946525592589	0.997543462759089	0.704288076077137	0.886773780374775	0.692584857215656	0.580751656760665	0.265112178943452	0	0.170670772960096	0.00318685699268929	0.0498689473527227	0.0461240744728838	0.33395751369983	0	0.725082686373119
79	0.0834719585789863	0.307594893433893	0.203503887335957	0.102645085585001	0.444558489535974	0.302312742881925	0.28620494948113	0.35755414011064	0.432962687940321	0.616211334171533	0.160547427865129	0.75682129618619	0.511075487321285	0.530545241284138	0.695762099138558	0.326089572794168	0.688329813773697	0.440569332019228	0.775124790020575	0.740676854109093	0.00706300344437089	0	0	0	0.0295250920892346	0.274517650056993	0.237695226270446	0.153806155744838	0.286446205988657	0.310858146896856	0.999564157256026	0.418006450521655	0.500919821167037	0.505880380984833	0.53202576957905	0.54538696275086	0.725918661535015	0.47952865001176	0.789484450772664	0.80352357332534	0.408443956534932	0.121577266148572	0.34408401424287	0.229168846962263	0.0544580440028709	0.598857028692839	0.46813902892282	0.20192317977545	0.27075487419898
80	0.210470749000579	0.108821497246485	0.0350669429408254	0.0778775423457925	0.120168270895003	0.00399285916091627	0.317907309367366	0.222454977138303	0.139479248755621	0.120732872645154	0.221258747285542	0.358384679146944	0.662240835369519	0.659463921765832	0.784207820259492	0.465358389950399	0.93687810659563	0.702901220182242	0.832070846179594	0.729021764546444	0.201895205359289	0.492729758485764	0.264773847099002	0.110862981779965	0.0796888780761846	0.724926367598013	0.522741641299329	0.353502993277136	0.189847427129582	0.19648013828841	0.140125185399613	0.341809477398356	0.859084178583595	0.645846501878359	0.449982601624057	0.49768516720371	0.56969129621802	0.587126444618783	0.723804291479727	0.805904640433557	0.0152416477658154	0	0.134595813548001	0.368789323069263	0	0.218471984040431	0.606467808894295	0.495072580410455	0.685603660079458
81	0.0335985173573006	0.14046088513561	0.122284845617301	0.602460259746651	0.167497979134691	0	0.212315092447312	0.137780451975611	0.604207855662463	0.246508972909575	0.469836751604072	0.437528538032391	0.244534243684671	0.888327732784124	0.58855461048579	0.348225794683726	0.445386350310574	0.689136965723509	0.791704551603851	0.70441367419462	0.337244411623522	0.324468135061044	0.07846785183168	0.0557546482945322	0.237808357516666	0.725855854316331	0.72885197123269	0.0666571802948901	0.346273566122456	0.0784707703667393	0.997572435685677	0.338866597612599	0.525575578766105	0.333116417938572	0.558907698762803	0.981300684188356	0.635172340618497	0.770576299025796	0.504340354866509	0.598172446105298	0.0398714636113663	0.130043158310112	0.484826833617794	0	0.120109984349498	0.370148006231261	0.172686513007034	0.312432597137969	0.252636559347807
82	0.136791618654678	0.172395023045201	0.0387808907820735	0	0	0.192827007467558	0.386347304493562	0.363250452093699	0.223859735278653	0.513339288468538	0.251790433405249	0.194521482320743	0.700652307160598	0.495497360338299	0.620260994584371	0.363897144915449	0.747258895493143	0.693695271299908	0.697148025489325	0.916112760426373	0.0998820536772645	0.455166284677741	0.321708882730496	0.0141667561499078	0.0862126880333424	0.0538119780744377	0.203920908805208	0.0602308014972935	0.202521111949511	0.270509636690431	0.98231336873917	0.690140848404339	0.631042888752514	0.51488300000313	0.477594400630836	0.550917238771669	0.717219152639021	0.892339091529668	0.700341428550334	0.731153422339357	0.161015427019936	0.134318701224702	0.0494725845604612	0	0	0	0.684391158971328	0.309385118568185	0.301957975893458
83	0.20171255182585	0	0.0563150572585091	0.361844216731994	0.043364109180198	0	0.189464039072713	0.0832794757966023	0.184577858834454	0.424282230781797	0.220023567167563	0.292708518154426	0.683653859201835	0.830581953132871	0.819528260082658	0.816221336231751	0.523005003327892	0.701287845279108	0.741961174879066	0.739828816060486	0.210067119430688	0.116564746748506	0.313376256213548	0.0249134664954989	0.179774839906723	0.573824179519502	0.268476341486687	0.611515114851239	0.0431154701736426	0.348272224613292	0.926650965833848	0.378588708999592	0.689886082571287	0.34564938703867	0.609248839276702	0.994537087058865	0.523194295138495	0.621056221103466	0.678379523178263	0.673252814460362	0.136670861521649	0.409082988552836	0.0479021181209056	0.291106334703608	0	0.0616579290653969	0.602307315429308	0.614998875767248	0.38643178920272
84	0.292301695445811	0.106346289645275	0.212077811312573	0.0959626560498151	0.128158927029825	0.087936200906686	0.354317424252492	0.442417342921569	0.301347716163575	0.248750068674534	0.353959239105994	0.611965185018155	0.30664887113714	0.335365721368915	0.450246624136577	0.324552143146754	0.887923263331895	0.701459333584944	0.738386778982796	0.572022271789531	0.535988606710828	0.0930367105696178	0.213839316157058	0	0.00109554865228477	0.308713912843836	0.446088443871941	0.330235869032514	0.220594764419044	0.229005139760435	0.953443437608074	0.405520719063893	0.283464831011635	0.424553715641255	0.489766870745362	0.846255657205268	0.796733100380579	0.42822942917883	0.883993780498487	0.634501657044811	0.155221562665252	0.037304178074456	0.189739154261599	0.00924306530119328	0.01829804730632	0.533292945576933	0.499323410445856	0.327932353775989	0.272894240093731
85	0	0	0.314064858625261	0	0.189898356181359	0.246031316993436	0	0.343475413393236	0.0115004128979861	0.0993817699713126	0.0845852448040659	0.438527747703802	0.440821504312576	0.737515558516841	0.0558941317881912	0.800119595586728	0.845710398018187	0.702254378950303	0.661406568907315	0.846635257082641	0.297390517089479	0.338294599295808	0.225710210533006	0.0533029761743544	0	0.0558039539667617	0.593884051234459	0.402840333357478	0.244018829577818	0.261334391922053	0.72905292073643	0.941563394107174	0.951296910254578	0.500038790381789	0.411816514247371	0.3626657892071	0.533428015473837	0.668720149401655	0.550689590827617	0.684076719001755	0.279188834861763	0	0.526945615049837	0.291568979511216	0.0889792150717753	0.228338918396408	0.302475063060672	0.562892192903897	0.432455034341087
86	0.0781004962498415	0.14070318350078	0	0.462858786155482	0.464593849952695	0.0891338663063031	0.488808805840517	0.0168555303842529	0.719303232206813	0.293595679682589	0.31526869316555	0.328596559551035	0.286630805669631	0.429412482126536	0.627455888676529	0.708988870514	0.483034504422325	0.912457840718332	0.579610636403881	0.721045182825977	0.396255085057358	0.319135418588243	0.000906649650162164	0	0.088177267987305	0.977883795073079	0.307646953029865	0.244906530404714	0.0449917076059391	0.358095799512137	0.931913164885846	0.290166945003859	0.209638133262187	0.524919466564062	0.45984760135929	0.495273670681659	0.731420828892447	0.558826455685069	0.825355102650593	0.782009679348744	0	0.313966927352332	0.059073241955473	0.13472923182807	0.0442048150726923	0.156247612944531	0.457407034815987	0.69415878494762	0.313229893359072
87	0.248460900416982	0.179890234045394	0.1858439235336	0.125130980714061	0.17559325569392	0.0569242680217807	0.172461290389763	0.304764098848612	0.153283829350697	0.405758876853266	0.609610005224168	0.381391209413121	0.523371523371289	0.468863910974705	0.322166802033595	0.287657196290399	0.889037444875146	0.692854741593948	0.699661977737122	0.778875902525534	0.202894839491632	0.377501554451302	0.117293860612311	0.165272216610204	0.141573205739018	0.811040936113866	0.51699931095103	0.390223338123433	0.301634911948153	0.240624197129818	0.202215139716984	0.510170303714836	0.497550004577435	0.61704593025624	0.565002615690159	0.996650140439728	0.98930386668297	0.884300451932046	0.78630334520995	0.807744631265818	0.203203558329336	0.422133859108238	0.351261620327258	0.244981742662594	0.336751101013973	0	0.161300068084292	0.335878968317201	0.272550558820504
88	0.0381564886824112	0.27403241658426	0.187848864273321	0.0411209933098576	0.159439531496063	0	0.60936736692137	0.242608552027186	0.35115041858719	0.0573534649307562	0.468995127469507	0.112396422221829	0.379892001639075	0.537768361861442	0.700479353174005	0.394828207794694	0.671442832032009	0.628370398467245	0.884820238426535	0.704577323566955	0.966739819873562	0.294523447630311	0	0.219558532770416	0.173254176276381	0.469184447399707	0.0423487012203215	0.118797973197106	0.518572735373536	0.310326081958334	0.727684540546926	0.557406622251714	0.783417789462323	0.460974681282161	0.545438144213246	0.982593418207685	0.848431873372944	0.754383114242437	0.546111121515375	0.557845194006482	0.480089853072563	0.457749468527155	0.00177754268468459	0.150838017222122	0	0.139446604363056	0.245653664247757	0.69402131370903	0.393532896798427
89	0.0852224137245088	0.18483614808245	0.353220080113739	0.128249180347629	0.0280689580428644	0.301004753602035	0.268510296734334	0.715202976940155	0.482803002258258	0.680099927094702	0.303963142552777	0.447487000800492	0.724209916074434	0.516832838106729	0.306631287703306	0.399504523859542	0.782482814610079	0.699058181690405	0.490180643519354	0.778418707521083	0.483205252872119	0	0.0966370068593133	0.185707936645098	0.116129657008009	0.295170766884692	0.682551546830092	0.493224627744449	0.192386579303884	0.401566011265501	0.541245201667308	0.72862301391244	0.763223377947598	0.478536771631621	0.434646281775927	0.573996576418935	0.946138591088641	0.804997818327761	0.824609438383752	0.560793224921913	0.158430184067512	0	0.133933830736876	0.14863272148192	0.0884620815212358	0.149971648647444	0.0899560363354327	0.409858141788547	0.0721488596679775
90	0.287525063090829	0.138927389031309	0	0.310711870369701	0.139125450851059	0.234611515563518	0.500374233282299	0.147539631489911	0.19424251382103	0.363446851165585	0.164186458591602	0.740526687123468	0.584439815376925	0.599495145236053	0.358314336269868	0.829375836621164	0.770682101745019	0.409173343702284	0.527490834966619	0.577915056753633	0.0142472636612467	0.0829706541364816	0.120988775071304	0.126227032925186	0.12145988845774	0.0895129029859141	0.614439303010699	0.378866571683861	0.208134309122857	0.29056655113124	0.416238099156321	0.958792803219714	0.60766738083506	0.329603380543173	0.590144092907335	0.932277207750341	0.556025990130597	0.841829629076132	0.757566720535104	0.786599954044213	0.0529111256045818	0.231550605808937	0	0.282234915127187	0.130547717722098	0.248262436213116	0.393659085663882	0.55564468559082	0.0409154246106833
91	0	0.36141116984057	0.383590556023403	0.283301626993348	0.280289488392628	0.062088634529336	0	0.227075868598822	0.376300179243391	0.16329403902427	0.590353960240467	0.63292074622986	0.691995328429022	0.517126941710622	0.619490319408907	0.33697655404031	0.453805027589027	0.779070094721239	0.740896832678514	0.62441638897963	0.117365419707055	0.322467573099603	0.0847719129366719	0.211959402892294	0.128761747965624	0.133374707825303	0.211811886868078	0.211715304882493	0.383919520896772	0.421457234547872	0	0.561636600217645	0.522360277741887	0.3888658401607	0.657102163917961	0.992337482340269	0.714184426234928	0.784617174342273	0.83438635449039	0.843033815860054	0.147760237747084	0	0.0295208082411023	0.0745604762261565	0	0.12707373872101	0.354220697440526	0.611815540036767	0.409129654129113
92	0	0.14206697297019	0.389031633775185	0.371877603275426	0.326087428469524	0.0907261244327052	0.207663872671398	0.33528956010746	0.703988808993892	0.584873153125522	0.64053043089627	0.676844487401158	0.529443888391608	0.703740319865932	0.593362629948196	0.426002217635971	0.601715433776736	0.970006283204301	0.690946364230531	0.548668902924496	0.715738399405696	0.440773570736888	0.14198666092939	0	0.0597574450848875	0.813597072265058	0.463068150747175	0.354921320194074	0.297864749175122	0.340042153420748	0.593778316224558	0.51965366211259	0.396260991824305	0.563633880524788	0.433992257025	0.538002128373756	0.709582652879678	0.898260322962998	0.769768129967023	0.752621038674419	0.191940907843567	0.152595239036249	0.303118262550537	0	0.554276872092088	0.118049906745678	0.298214260104041	0.193521398242746	0.485663896027396
93	0.176784344383761	0.607011694751013	0.0746276373289126	0.0223485460746709	0.687659706510258	0.293892832089969	0.674936274100017	0.757818839870608	0.260226715835616	0.101289308098881	0.362384379084453	0.472920063328045	0.201745136588241	0.812283345606554	0.235589437012552	0.537017042278624	0.729204713519225	0.694499177770519	0.993364823287457	0.692882561770065	0.493506092421664	0.16920157827904	0.23419008371565	0.284987034062473	0.0442570718922655	0	0.508618716563525	0.305841568955214	0.118825474484304	0.451375468081551	0.143213058937988	0.506977943742442	0.531283625242315	0.601532407742979	0.489659279821896	0.982911531388795	0.646036981674222	0.871560834007184	0.642689881658188	0.741348855081906	0.0379991869536872	0.379710942254269	0	0.341054487336064	0.0182729101483279	0.539811763601257	0	0.0703417758865141	0.643364901718469
94	0.210193786378718	0.128346377522245	0.491950550547547	0.234274635889883	0	0.500730325449906	0.108405220107689	0.460421735828588	0.122784599603779	0.742325126697877	0.396227458672199	0.447444105895995	0.682750385310925	0.360247922007573	0.790394096885162	0.808652371357778	0.690673769280217	0.606543059541608	0.769544263549873	0.452835220164801	0.0936892129754679	0.280516910411105	0.281430046608196	0.119254569966173	0.0592791651397797	0.398210384508442	0.616959283297385	0.542783126986249	0.232551088069256	0.175850939659208	0.722048374239403	0.549692071267086	0.805248600524139	0.28474848421013	0.560918790865113	0.120450508376649	0.738087746291117	0.70388416014818	0.658721303591559	0.810515052124223	0.134103754871625	0.301906619696804	0.160415843352454	0.167573332788223	0.606779508850058	0.267479176692773	0.379323656007563	0.391328850028753	0.611991150227641
95	0.112347131172632	0.215024476891671	0.13727002631051	0.209754063526744	0	0.0311440928380529	0.28193181874178	0.421619263214697	0.159840895065716	0.164587122528629	0.675671591976124	0.732952375044478	0.488651643561506	0.384924425515569	0.3869557984789	0.68705232674178	0.776769546583495	0.578636836001374	0.631497513702499	0.882564214304071	0.0443196940140198	0.0873032213756346	0.208147695734311	0.0142967988615638	0.116462223893046	0.993509784021448	0.541187147417353	0.540705996806721	0.178775488999238	0.356511271171724	0.6382099406016	0.948540637257865	0.6598778472975	0.472286614634861	0.539465353873621	0.932281914245937	0.501508263243636	0.784296760387082	0.647876963869491	0.763916455564027	0.0305097264950938	0.296518335105524	0.269007053478724	0.0780783668830054	0.0208816844786297	0.126588462830472	0.196714310441367	0.319381941719004	0.256182792244231
96	0	0.242054128015118	0	0.407640129910654	0.094449199259269	0.479170550398047	0.309962230852119	0.404198996962446	0.213350556863468	0.301516158468244	0	0.750488012656125	0.485221052465293	0.772875015144677	0.521302609251135	0.618962552458926	0.802155732695122	0.790220583852441	0.870890726057048	0.88087286458281	0	0.238828383173553	0.0479747551705411	0.24228482855655	0.0187628733008949	0.0422544160241039	0.224763601770494	0.551921822592476	0.309571593670433	0.207367494921093	0.407633148522208	0.460962862938167	0.455712177382516	0.46332839036139	0.588444438750185	0.993747645455446	0.832112419729453	0.765520257545126	0.524697197595025	0.659657424437795	0	0.0138993739410432	0.338428405096765	0	0.327254923462807	0.36984906359987	0.52877727060613	0.329968826651388	0.684056904794577
97	0.535059529909786	0.0818159961196888	0.551891725749359	0	0.543236450095671	0.229587051689123	0.502832397268746	0.481574036224963	0.11047085418058	0.106616149964713	0.366514450957956	0.460701222727797	0.736538141411111	0.622014099928712	0.619655424231272	0.354273984475582	0.46722067691718	0.982046406231676	0.593588902756639	0.612809003156603	0.414545236099617	0	0.456286102530257	0.0873790808779788	0.211015662990783	0.986301219642648	0.219481845298105	0.57254176378326	0.196713323587249	0.275361950282778	0.978551219113931	0.546698428616665	0.619219865265853	0.612525908492564	0.598578020545079	0.996625653955132	0.969818079431145	0.961651433425334	0.785990181812636	0.739191087249084	0.30457875470864	0.150492565286549	0	0.106385004697924	0.237573291187256	0.17859249040107	0.516054742696975	0.283023769696414	0.457196907385381
98	0.0915771851667628	0.241356270651373	0.284732184374758	0.0915796148602716	0.28216820958716	0.0151398604726577	0.401284845317039	0.136952688435791	0.585982274091042	0.253555082938919	0.0425638899192715	0.520099893469848	0.521286030772216	0.679958359200889	0.54678379507849	0.746114720092443	0.872373192409227	0.652222579404273	0.600366704748301	0.764360634666513	0.0579517368911456	0	0.40743332829384	0.227671312699703	0.114097665551159	0.226389329019965	0.0765532044609451	0.465539103447151	0.337156999816285	0.279230175465505	0.996897083261738	0.939848298130169	0.531505521925322	0.49221875765128	0.439296735549994	0.981663942124513	0.233426791904075	0.853463280622952	0.59020571659017	0.768629919223923	0.169678955234451	0.244883793616441	0.436926760141153	0.0425164229359086	0	0.0500782221855606	0.455079412406362	0.211372586700828	0.300554846699527
99	NA	0.200237525127299	0.101854973920641	0.152316779901635	0.141118917767932	0.316769849454098	0.254846229554422	0.034214474014747	0.573952605547788	0.612376945776913	0.173613766508731	0.383431817025163	0.648145113136119	0.773924319927885	0.446506325308772	0.604057299990029	0.645909466924543	0.624431001054947	0.779272831662125	0.884689127864883	0.521528012328299	0.305322933452301	0.0620068855261916	0	0.153740415697989	0.965038341136034	0.124133561567389	0.347851692126969	0.0847557261035902	0.246777850706264	0	0.767215061022465	0.480169045808627	0.731388644720901	0.521840373336046	0.949701174679662	0.866770387268495	0.783126883662276	0.694024573127795	0.727589005880849	0.139397033734979	0.244103095507457	0.178064787996455	0.63768225279944	0	0.475453573875418	0.379323027138106	0.283673931185471	0.0421720985524573
100	0.146999126697409	0.319871044203871	0.0765602870206454	0.244674251056892	0	0.715169130051633	0.481298191982848	0.469646529059882	0.237297666604252	0.360523318753637	0	0.319442156995757	0.569285760359877	0.434967057487971	0.832285304868974	0.697169157304293	0.649139828763033	0.683660707043447	0.701442093137707	0.601524829131728	0	0	0.369990088237619	0	0.196910329588737	0.457996914714464	0.328697490404525	0.248419133010063	0.281109704483038	0.183970499235656	0.996577152327738	0.984731344584957	0.748227495275945	0.522546438676711	0.416269908743113	0.211162837415854	0.467826925012146	0.89718714575703	0.550968115420811	0.5828838558413	0.0788017260205532	0.0866148329374994	0.113821621137407	0	0	0.630606896795665	0.394355449423914	0.667964888491078	0.399356903614008
[truncated: 191 more columns]
