# Supplementary material for: Evolving copy number gains promote tumor expansion and bolster mutational diversification
Source: Nat Commun. 2024 Mar 6;15:2025. doi: 10.1038/s41467-024-46414-5 (PMC10918155; doi:10.1038/s41467-024-46414-5)
Supplement: Supplementary file 4 — Source Data [file 41467_2024_46414_MOESM4_ESM.zip › Source_Data/Supplementary_Figure_S3_benchmark_62_tK.txt]

simID	d_25_tK_0.1_t0_0.1_h3	d_50_tK_0.1_t0_0.1_h3	d_100_tK_0.1_t0_0.1_h3	d_150_tK_0.1_t0_0.1_h3	d_200_tK_0.1_t0_0.1_h3	d_25_tK_0.3_t0_0.1_h3	d_50_tK_0.3_t0_0.1_h3	d_100_tK_0.3_t0_0.1_h3	d_150_tK_0.3_t0_0.1_h3	d_200_tK_0.3_t0_0.1_h3	d_25_tK_0.5_t0_0.1_h3	d_50_tK_0.5_t0_0.1_h3	d_100_tK_0.5_t0_0.1_h3	d_150_tK_0.5_t0_0.1_h3	d_200_tK_0.5_t0_0.1_h3	d_25_tK_0.7_t0_0.1_h3	d_50_tK_0.7_t0_0.1_h3	d_100_tK_0.7_t0_0.1_h3	d_150_tK_0.7_t0_0.1_h3	d_200_tK_0.7_t0_0.1_h3	M_10_tK_0.1_t0_0.1_h3	M_20_tK_0.1_t0_0.1_h3	M_50_tK_0.1_t0_0.1_h3	M_100_tK_0.1_t0_0.1_h3	M_200_tK_0.1_t0_0.1_h3	M_10_tK_0.3_t0_0.1_h3	M_20_tK_0.3_t0_0.1_h3	M_50_tK_0.3_t0_0.1_h3	M_100_tK_0.3_t0_0.1_h3	M_200_tK_0.3_t0_0.1_h3	M_10_tK_0.5_t0_0.1_h3	M_20_tK_0.5_t0_0.1_h3	M_50_tK_0.5_t0_0.1_h3	M_100_tK_0.5_t0_0.1_h3	M_200_tK_0.5_t0_0.1_h3	M_10_tK_0.7_t0_0.1_h3	M_20_tK_0.7_t0_0.1_h3	M_50_tK_0.7_t0_0.1_h3	M_100_tK_0.7_t0_0.1_h3	M_200_tK_0.7_t0_0.1_h3	p_0.3_tK_0.1_t0_0.1_h3	p_0.5_tK_0.1_t0_0.1_h3	p_0.6_tK_0.1_t0_0.1_h3	p_0.8_tK_0.1_t0_0.1_h3	p_0.9_tK_0.1_t0_0.1_h3	p_0.3_tK_0.3_t0_0.1_h3	p_0.5_tK_0.3_t0_0.1_h3	p_0.6_tK_0.3_t0_0.1_h3	p_0.8_tK_0.3_t0_0.1_h3
1	0.134628356847777	0.0586244686061475	0.116573275869644	0.206519943669823	0.4154016728053	0.320414478359866	0.284504435458102	0.445977581289962	0.384516322368439	0.244809680829655	0.314414309617241	0.624911018469188	0.539944890836792	0.52733449808242	0.422344351438244	0.688164056552324	0.685215490253497	0.765946336627839	0.700241297147146	0.616524529876885	0.464001051321887	0.0146975011493675	0.232199743092529	0.201499252131757	0.267872008279982	0.469440980814823	0.368050250041195	0.296126463175179	0.3960909657841	0.393578620618469	0.128147126910667	0.425667863797319	0.633306520568991	0.607789522326019	0.453883145953526	0.536666682402518	0.567115379547228	0.690844384514965	0.812959281273921	0.648919194631563	0.159847441866469	0.224793607101036	0.108820960989001	0.194998872489072	0.187524756699618	0.55249851534585	0.471863781662275	0.474549528410486	0.379418003111784
2	0.0167013809096684	0.408997676091576	0.220877217183619	0.232589796504633	0.297718745266534	0.29039023467972	0.456079555402622	0.459512949692573	0.341951942454112	0.404117642989449	0.161072553015359	0.51351918841758	0.771599199791272	0.722602568008785	0.556160736782154	0.557131531704191	0.682210693179416	0.45186191258035	0.767516417345674	0.996440434665402	0.272667801858526	0.180253870500708	0.285736553250629	0.3172069384565	0.294180601527783	0.23812277099122	0.41047150266768	0.453772992425286	0.42597798146609	0.322369259817594	0.450621811388084	0.700964675801142	0.453989250783432	0.447197868266528	0.546724561679921	0.69516084991277	0.651240189159499	0.846613986081622	0.756076540352682	0.688871436534711	0.138680450168001	0.0817214345013594	0.160710959412137	0.196829755589618	0.362648564227708	0.512533744677804	0.351430138459548	0.378336022419632	0.668044469148425
3	0.0587896412542812	0.325332850306347	0.301711274158497	0.221322536836811	0.291476330757871	0.251207961018725	0.184194793530966	0.374260281453771	0.418405254539192	0.396863194485486	0.166801966937968	0.545150827342041	0.681714411041263	0.596129280178331	0.699768232679122	0.694837035423784	0.767183944815753	0.746874044169249	0.676872236024576	0.584325953235071	0.162421149406261	0.61565100608221	0.0853963752757357	0.356412788839597	0.233449889900315	0.689419145125389	0.180963476955674	0.231815311403924	0.628086188674782	0.398751170514867	0.14223001129642	0.368665625969556	0.633496355345648	0.447622921367235	0.507756698599304	0.966325544391491	0.653916834290878	0.495517628531783	0.668126059496957	0.683918207187132	0.260609253137826	0.120774765932364	0.111298398888413	0.167292718803551	0.099387341160083	0.290732879020966	0.484130995775862	0.430672927761157	0.408711528595865
4	0.18074679553297	0.0402961193023696	0.331536474149636	0.22308481310365	0.184653705726894	0.359096306141751	0.294771967799867	0.267783938271146	0.670101304908527	0.311763874321491	0.565178516852582	0.561546631171729	0.639626051120284	0.490428838667927	0.539398345365594	0.6975232290384	0.680690246993358	0.835691414574249	0.745279914537375	0.655047577592118	0	0.722151010564299	0.4348483566517	0.290290523801048	0.152827989623088	0.50310511839353	0.44222757610317	0.261321480320927	0.356314815126217	0.350654274833896	0.409813857173404	0.471704277534886	0.483651496730694	0.764016884220615	0.609273378530353	0.50050350627811	0.3682453220021	0.480708468891248	0.799997446854708	0.603035505450806	0.166766547152525	0.417930864558514	0.369573799326472	0.192768572980783	0.13736201969271	0.39298149287484	0.526734768522096	0.398231595159604	0.30382617601532
5	0.25330215121456	0.115788609707433	0.63437196309562	0.269276379338076	0.26217922067632	0.14366569169544	0.208363577114585	0.407320976394704	0.316361690922879	0.468751927434011	0.0569016036128456	0.57762042155922	0.539197464144967	0.780502686146579	0.703865930468996	0.826409919528628	0.683819794306668	0.825907748504365	0.653331470720777	0.787597204928334	0.707082431429942	0.189333940913569	0.213106045164167	0.288779634512361	0.299802532731319	0.355933173911642	0.581583186289942	0.377733905958298	0.444296562935812	0.442354355383016	0.979056370779766	0.525183522310857	0.592826646056423	0.527163175590576	0.50159706142633	0.785211208740132	0.836875218067044	0.778917310569071	0.701943158012685	0.759641152549875	0.00299843929192906	0.17028561958468	0.289670841932351	0.1009833903404	0.104971869513491	0.376380673662264	0.426175504812237	0.320383100528001	0.46711666716899
6	0.135538787075463	0.0716704158056226	0.366852107955104	0.390474505830616	0.271932171386116	0.488481401744207	0.307663149732778	0.238476619107737	0.280379268037002	0.301993117068883	0.458710514451873	0.615283939030922	0.30334752798314	0.522484309714503	0.657674481581309	0.557859816885089	0.584266404654574	0.87786476730338	0.773747039595114	0.775469617944551	0.306578157672904	0.112283179788777	0.211043220799548	0.180973680804228	0.183987037868584	0.996448572383998	0.289319403334237	0.375590069201607	0.455149957796134	0.452477527256122	0.575217685649065	0.500991073281601	0.479863049329572	0.750144084852804	0.606058678006171	0.560430911408685	0.681805244361736	0.629757938719158	0.823779087869787	0.783173098055192	0.313364085053492	0.154258113036978	0.112910960486604	0.241949717675512	0.2710000415382	0.40103649868461	0.260697341631445	0.172663130583026	0.264468415870781
7	0.00843026216083311	0.161522105419734	0.198225939415865	0.280045273813191	0.392765228312353	0.211675027207492	0.426015261869031	0.311433369026611	0.415125434685867	0.34104570045924	0.39465827615541	0.470453844389306	0.657689074567903	0.529112193319578	0.511383974924805	0.641588668490226	0.829550037714863	0.745783575621332	0.887164365703051	0.711252866265193	0.47783652509721	0	0.424540885532797	0.138981902356824	0.269887191535078	0.499502418061299	0.479986948383255	0.389636572588549	0.324745752250901	0.391409165643895	0.532688440965629	0.306536911696758	0.740091434826733	0.535952721439634	0.558635122808158	0.96465959027616	0.748834621866135	0.743847203814873	0.805635821802027	0.843510656137468	0.241784841100147	0.476359791793586	0.428438193413237	0.036752207943954	0.213316174486936	0.435717808995189	0.659607386696662	0.357547066960173	0.418978091372975
8	0.162548854972016	0.240421128287799	0.245896213150039	0.210376666636337	0.103187880254956	0.307902699745475	0.0995055559643368	0.441734311387899	0.240107449880846	0.311536471205956	0.317030625165425	0.563346450775265	0.479366290147994	0.609449332416174	0.719818376177776	0.473617429352415	0.554486910035484	0.774901656331867	0.622280953945164	0.785650312329441	0.208164864736913	0.500697481176586	0.168009921859785	0.439129422774643	0.208620856966995	0.151298062739477	0.548028468211236	0.369416642888434	0.365222984465787	0.457763045168354	0.727658577262219	0.145068811960039	0.432398853471243	0.510050075344613	0.663015307090299	0.820316514686032	0.695061977225053	0.549725984790376	0.702432689583888	0.799684088073802	0.291900288087853	0.217554137661592	0.22329654061782	0.179631620777926	0.0485085220681549	0.52186394600317	0.32060356120686	0.375810515979931	0.309056470322302
9	0.0298976522961682	0.208794067379932	0.178028686141015	0.207202795261335	0.210106449492564	0.124705558162125	0.287104461840205	0.16442146197649	0.466456404781395	0.477796824614881	0.526691800035551	0.597465154051825	0.434788018624065	0.485545430092744	0.576865784455784	0.726690717496432	0.778890498172942	0.671934033047642	0.786553640020482	0.891538469928251	0.491941468916751	0.0403870539050068	0.351993080065479	0.291350737935634	0.145590852556001	0.245307292618925	0.487709018533968	0.385622413018894	0.432481462803423	0.417289175511859	0.325421003415938	0.232048972505554	0.70166347720161	0.534635946643913	0.60716231914953	0.529709490921767	0.616756466618192	0.867511967411677	0.814236979220382	0.735455544792627	0.293752685205116	0.332980205868495	0.236029587082851	0.251443833346252	0.209661642338389	0.608061993310349	0.506756823034855	0.336832410546091	0.569573864727012
10	0.191078929199197	0.569819167089937	0.390869771402317	0.10843310068347	0.0828538331763502	0.0117777021930423	0.338914979074658	0.346708449916529	0.507595312374564	0.468609649736432	0.454318712734992	0.863137007971276	0.567627440824135	0.581815813205443	0.577235080102579	0.58964533860194	0.796948368258684	0.763115967057501	0.699662103630701	0.705882538574841	0	0.510318873943	0.240446456108545	0.285116573829465	0.273273272829057	0.238487543451939	0.327229515209286	0.379745228969143	0.505835020640046	0.350701435953107	0.845878650013398	0.954153218269949	0.485994014960245	0.500190164154124	0.583675042961398	0.520068726491319	0.888388163101255	0.902994563464045	0.760346861249768	0.617580340242845	0.206908018892845	0.136583310370978	0.272172611897618	0.239580452649927	0.0434348865743267	0.438740607639626	0.300411170330922	0.414340634333467	0.484741769643656
11	0	0.0354824681757213	0	0.157229067601344	0.243905550919689	0.232448575289911	0.259475876214309	0.521569027543416	0.365729805960908	0.282791817324233	0.149639231341171	0.51326175277569	0.666924620193524	0.567601899120063	0.542797466872304	0.582691193112319	0.616936706643131	0.628281088153563	0.622945834440186	0.704333052840483	0.335378777886205	0.400446304960308	0.177201055962788	0.323086029424013	0.264076782182005	0.487090057026722	0.569319152172429	0.512586183785152	0.329677519211973	0.319631298494422	0.513629533136556	0.554043880524805	0.496841652139119	0.559581243870864	0.619790768743288	0.736537631874086	0.610812687411234	0.648349950889404	0.805286377062306	0.695225105354608	0.190023768542224	0.275691720023776	0.205781865844117	0.265075140558127	0.210598727025214	0.245086055333217	0.500678592456982	0.503110285419512	0.343575575552915
12	0.279784244041287	0.253054864218213	0.17213252090565	0.0587625006687616	0.163488456245068	0.370151481201143	0.438987245546882	0.50382851452197	0.608495626429803	0.310408402589153	0.189601358881807	0.441383975742548	0.537496379216494	0.606575720933242	0.533681444499626	0.698699642148755	0.765648496301535	0.76490300473396	0.497830854904554	0.832374048252935	0	0.291711274772494	0.224965942280922	0.178403808245338	0.27054658219964	0.888663848830539	0.16585727501046	0.509529346148048	0.432832780333153	0.450348616660309	0.533571756595735	0.598480308937026	0.529691527048289	0.54915806212158	0.577097204927907	0.497456539834859	0.720759565830774	0.753623767302471	0.703977840842313	0.681578131424374	0.239467972822332	0.281686987671915	0.20274734680591	0.296494936062646	0.116711778150757	0.478097341305177	0.289908093820347	0.357335449056594	0.477631179606937
13	0.053534308602872	0.250208512049899	0.133606690077908	0.224464582180437	0.444317060082992	0.312624301974787	0.325164624243375	0.405235968312106	0.280124079474898	0.396226377034037	0.461714810500827	0.409893868083108	0.659736099724206	0.51059598577824	0.541738628372499	0.360104704032378	0.796157973600146	0.725747028312889	0.7133511700039	0.674611122223948	0.546371834056583	0.400224580197687	0.325732362470107	0.227559473052314	0.273570584161634	0.466874259333161	0.601872907546783	0.407558154192244	0.347406131436896	0.343891502551527	0.564010514037553	0.248339665072612	0.534789820087477	0.650786239484284	0.555333072703195	0.991309644595991	0.557214455283535	0.835940726861337	0.751653217986714	0.795491360037986	0.0662857171804024	0.175778178357118	0.0596222519112308	0.249046423155335	0.297579360312751	0.532977073891134	0.284099032512897	0.518335322671507	0.333423626860466
14	0.0781134356155712	0.156327761914478	0.407708575313616	0.132237086796953	0.255257959611754	0.381805608640217	0.420436818781019	0.356118072351497	0.536666825921667	0.570700052206276	0.29120796443826	0.387891075311613	0.778316376004661	0.596989637551985	0.529581625399336	0.733231893596681	0.767075661919997	0.653593502247318	0.550618901136452	0.661303006338346	0.33695402549176	0.0190284960834733	0.252396959966747	0.233534609761698	0.167675948719362	0.341284950458424	0.273068699577796	0.503179959051987	0.375952738864837	0.417327348647192	0.726052336144482	0.547946106443735	0.470180084433558	0.525014430695817	0.564629880439157	0.974629734016454	0.515468011096317	0.804296450180452	0.58244233291966	0.709070182804709	0.239720083042765	0.282661467237121	0.203989513224179	0.258148690467048	0.213134124983661	0.383730117610204	0.361155687895953	0.335300578788088	0.507274798188939
15	0.0914813071629316	0	0.209141997106174	0.325261928496883	0.222501281365768	0.284118734124384	0.329672214112961	0.530635466800659	0.356602795399072	0.498458886891358	0.397411573244093	0.570961460684239	0.534849409167104	0.575446373222372	0.518078727253273	0.621026939894295	0.483042015336694	0.889112319917534	0.687354268890434	0.665615639948675	0.349969934025617	0.32629756006823	0.228159296239099	0.206850803310166	0.199396581092801	0.392438917543294	0.369613142084928	0.395300840699194	0.455683347274455	0.396370580328625	0.260387719964501	0.589057524101149	0.70535886179178	0.342349778856238	0.522617170630276	0.400736481453792	0.699665830899929	0.73855555993382	0.657430644034623	0.683726256507178	0.377840297604938	0.235034263770567	0.301677137273942	0.221553677157055	0.28719929376592	0.398570467599329	0.46331976603313	0.414532843946433	0.452610324382305
16	0.246480677191737	0.211594055911428	0.299391055911682	0.514230613521127	0.133097054237515	0.453270061686539	0.302501145066711	0.471194683254909	0.407204296788484	0.552326431075422	0.100432887124634	0.579214614668755	0.519856105083798	0.640568899137256	0.545734261957908	0.449541870697654	0.812358099496815	0.790063076775215	0.829364213490204	0.939255308325364	0.20113605039897	0.467350450794663	0.331222124865074	0.270498525949133	0.16856275346544	0.570279062510413	0.464918715977259	0.318674961077094	0.378479074413331	0.42766774890686	0.460103780404558	0.48590127319337	0.681521707141674	0.699653280088747	0.663199128583262	0.211285315588041	0.665338653079587	0.614121813685087	0.844324923679241	0.746744915120313	0.114491337418828	0.327339584611583	0.242315203190935	0.0466611892661377	0.218336123684107	0.474022899011812	0.380490582910915	0.268059981127451	0.512763629867259
17	0.102270574567673	0.230024948510978	0.395420745597412	0.370739083217979	0.210527226239561	0.220532014123155	0.442110124339013	0.344495142439057	0.458915572907056	0.422020487661605	0.0532638869466363	0.321447840119003	0.422618967855117	0.594547551770002	0.469574592188884	0.64938817943473	0.710025161072061	0.886975573849212	0.647816760690443	0.774216430498885	0.221860949740198	0.119792042746316	0.231180641120886	0.274848684450411	0.177537137840445	0.729703161152311	0.51222229330737	0.222991011784857	0.316772937989758	0.40206067879191	0.929343945278682	0.723375933614212	0.270552625551375	0.729221698945953	0.498909022251279	0.974356705621189	0.642993422128558	0.680878411929364	0.722067226184035	0.735520592370426	0.285420395991465	0.304349029891971	0.0391962072711932	0.249848629638196	0.218063884447194	0.338174252150916	0.494443091645818	0.285194944632604	0.353624396854461
18	0	0.354287358891281	0.275651654673181	0.260510111906823	0.426525936173612	0.398530492905493	0.221601027261431	0.531378844872359	0.554384125759581	0.437424139765309	0.228205091578986	0.739448014466375	0.566702672497889	0.398367802859551	0.49587970429967	0.59576645448086	0.686479653691694	0.861870502844344	0.735495701326603	0.789449859191852	0.369131806230129	0.319852827687446	0.18514521378043	0.328260297152132	0.25525208548799	0.0877398850571095	0.0439373158600098	0.688615295820083	0.463009135790111	0.379512362842681	0.0530250115798751	0.750469211832139	0.444065973362446	0.704027319899194	0.586853606881349	0.957733527582387	0.740989274364391	0.768892325605697	0.630081277804162	0.6787517564792	0.242980102981549	0.333585710090203	0.277057146095787	0.238794221684459	0.131688507293843	0.308143523610723	0.405662857286551	0.354176986957589	0.664335979007143
19	0.150403032365705	0.148236591263295	0.171450186593688	0.203139512599803	0.183428252874474	0.192859273624946	0.344427641469576	0.513175421131383	0.319430629224988	0.487354342696251	0.142771945068692	0.451991942474964	0.574910871530497	0.711030907347043	0.571952814248762	0.312555196082139	0.769602716165648	0.636775138058699	0.627359561793048	0.778275942246198	0.000809424408108808	0.148534487797757	0.426451456880103	0.0972135949338929	0.197126625308541	0.318401821304401	0.554467871782266	0.370705713353438	0.464155957355115	0.46291819110061	0.723015906359658	0.400919559295577	0.651114722480018	0.510684932856888	0.596359730137183	0.659529181240281	0.623866055508147	0.65132488755901	0.858893109244086	0.782898230765114	0.342791499018125	0.279608265985211	0.282183474960823	0.102782049932464	0.194132413002568	0.374777372265617	0.447779616172012	0.390824281178621	0.156673296348249
20	0	0.286663208633632	0.289587975593638	0.278049724692503	0.27560089054588	0.226567891815335	0.265124310431311	0.293046867160444	0.305655179436879	0.366442268286735	0.486524700316657	0.391105116101219	0.675030620687124	0.631148692240833	0.518143481631961	0.270086664121555	0.745294316457789	0.839939666991426	0.689158144702353	0.615740028859332	0.394382149334879	0.16621593244654	0.246361529174284	0.272199131236561	0.169865160969673	0.979358346957433	0.302100934487004	0.293997153296377	0.368224430704296	0.385801572889562	0.368889050482283	0.500346024986368	0.668467935385655	0.527757005636751	0.511977884078808	0.51735070846239	0.718284046161339	0.575254137558163	0.789771407402881	0.762912080867251	0.227985430223563	0.281463144667076	0.44116125990656	0.150151113271057	0.154191646178435	0.410551231658561	0.356791195782415	0.638492889709264	0.491538568688304
21	0.19894055047061	0.0972027303395098	0.128408151735009	0.203889357745629	0.400364913507243	0.342814354257966	0.439865450924345	0.328964081957055	0.624906826915005	0.465690035043845	0.117508950849472	0.513777706769333	0.456281642411617	0.654937716238653	0.738977225615102	0.642345753093668	0.782391448086485	0.888224103281197	0.679306206486742	0.704734587757959	0.290513810600511	0.121231131655669	0.357543843630685	0.178017903899242	0.221850119828435	0.486314084791982	0.37795111007037	0.239565389212736	0.399465695982316	0.344260025508939	0.508064744722691	0.747111668090922	0.556180771684283	0.757304701853105	0.735454185424293	0.182067479361788	0.798442683934981	0.796734051494938	0.733111464340877	0.701261007517629	0.0843911661321883	0.374528533327482	0.295750419667251	0.205192045688695	0.233412339164894	0.301280397853151	0.551931572974414	0.484370522485757	0.313952260647492
22	0.0218019487171451	0.113767443899108	0.270058617405589	0.23152246736054	0.200967983072787	0.382438036108211	0.57963447661743	0.558023117954275	0.632756558559043	0.526879969105921	0.289281446124466	0.472359258700455	0.55275692153678	0.723533902721556	0.397984936499539	0.762452231288854	0.775179630999116	0.908002649733229	0.604840498864318	0.920802891715155	0.255707256668192	0.293667042870908	0.213911914860433	0.343527211238009	0.258655161155922	0.306579414232535	0.237861533167599	0.185222247611752	0.353762367024587	0.439578487491053	0.969603584464266	0.44822311621309	0.501989271351362	0.545856212215182	0.555914158773736	0.951382462841759	0.400073443407462	0.778929470434786	0.692199180537381	0.661778565673587	0.334195413313841	0.132345861039706	0.136973376130152	0.25165185514739	0.264532265629268	0.368789458660371	0.390077744360895	0.416650129656308	0.299416550201168
23	0.420118419295029	0.0842936380247615	0.531826241082695	0.557729175074579	0.268870424585431	0.434726588310494	0.271637238017189	0.47716544754463	0.458113104189927	0.454663598233586	0.337021468373465	0.603540313715324	0.658495345588544	0.586087013193804	0.719537451909626	0.575353333751155	0.778072007412376	0.546838237920398	0.824443502030681	0.677319457293445	0.0596340977263576	0.510321553825802	0.330350814007256	0.268115962467785	0.222132414622818	0.199190694343125	0.435791175076881	0.405659621526959	0.373068996086621	0.51803983178782	0.727035288310724	0.572433191975964	0.45764372520635	0.60132752382089	0.589728518472667	0.699783391554515	0.363960031364883	0.784464528427903	0.638336933857198	0.583748219103993	0.207723228718254	0.202980903660912	0.248368264956295	0.352113146231683	0.139531553278918	0.333368077380527	0.260408644229114	0.483021466282127	0.364375873467933
24	0.188463573118574	0.305312211734932	0.175797278378157	0.427111431034012	0.196772722218774	0.292837224304967	0.310080696327358	0.415515449907926	0.513758200652383	0.568168145035368	0.639609520937064	0.54196046047283	0.510341874497455	0.517772437635972	0.621862017095214	0.701888032014522	0.62520265661731	0.552908016621449	0.697130732076566	0.617061047827791	0.217804302292958	0.280775872918718	0.0825269131694609	0.158225879204319	0.195166004793774	0	0.278998077035339	0.33932539293365	0.434340172819271	0.47438656168771	0.716577826777637	0.499035851195373	0.501524411569339	0.640729012364414	0.705202339169231	0.724687425588063	0.306772574274505	0.68865675703014	0.802190618022598	0.710462562285505	0.328893683242414	0.189749533125189	0.238199316189139	0.38736123265687	0.185689945824979	0.363494444586155	0.462797684135172	0.459031901830878	0.360160168383313
25	0.0553061836680505	0.317618727309353	0.259044365371156	0.410402949500455	0.227628058387869	0.296149266381141	0.408756046696974	0.540048138550197	0.692810641505285	0.725399964280873	0.392131259513009	0.598083947983524	0.373998828441584	0.824940175929592	0.511081182796277	0.639400684529723	0.751351124768264	0.786690268146322	0.727159276678023	0.747326052262595	0.504467867320276	0	0.317768712748742	0.145834274178726	0.158987495163568	0.314657031808495	0.684923645613797	0.41900665770112	0.38756562849327	0.479393641795209	0.520911318889092	0.600784471578842	0.530144825702182	0.596003943308854	0.56596613902928	0.492754369597691	0.830671620991035	0.656209899935324	0.752431384655633	0.674914552021473	0.178606243523178	0.210287607691262	0.322840566039233	0.212034445757859	0.278263850713444	0.417708554160859	0.370546071476204	0.364018606032837	0.266457396169406
26	0	0.384741893265735	0.412710885445587	0.111932576355056	0.124778816019676	0.154500421499801	0.716770760939153	0.5252860665804	0.320729132927813	0.396419237002361	0.111044162881092	0.594813257608566	0.555819604401716	0.332796022078492	0.61349693227133	0.680866824547894	0.853038856747537	0.852487772354303	0.766937383559086	0.62442353585886	0.215154215668557	0.409070540300278	0.207859051950548	0.181396320304691	0.230178694317806	0.553987618929072	0.224876859562181	0.437367938794979	0.437808019440199	0.436239857390736	0.249087513683034	0.790232505173788	0.448511561058962	0.387083092607937	0.527083988275935	0.280745087766093	0.746880422016364	0.650550642296826	0.595859242162506	0.806703031958206	0.371823852835145	0.20513238605088	0.547361353799585	0.116341081661701	0.0791418563797945	0.37593443953886	0.409138554060008	0.431982574087865	0.256878294123391
27	0.343703488963109	0.108736301164325	0.310656677030313	0.257890280827393	0.274949030555041	0.464031294848995	0.418212968874021	0.471655716089565	0.58024897059874	0.277483790803367	0.18776224350061	0.544964082768649	0.528077934280237	0.630797772082155	0.385769876448883	0.367206178606038	0.852137096409725	0.604175439601844	0.788034245610121	0.710254912012267	0.151660954555163	0.333214125276564	0.325886600019195	0.357547493388419	0.096809891474149	0.115206002906455	0.0670232283371553	0.472895024460541	0.37764561167818	0.412606321879488	0.71611420916002	0.342483920248864	0.630564466120034	0.47020632788261	0.49298253896817	0.747527827286768	0.571038739186926	0.623815263752324	0.796726789229305	0.719316672968222	0.055640827561577	0.166976498258326	0.349700010396461	0.212972974131619	0.0201241592313557	0.418284878815599	0.467165794960568	0.434189835334436	0.354787642174155
28	0.190275724222188	0.294786033230657	0.212434492587148	0.363536572504417	0.567443975302683	0.0622066501749304	0.380152643599172	0.389188972106269	0.42708580778559	0.396677148705304	0.352232497437605	0.693860132465916	0.475904535076666	0.608181028761561	0.540514068113967	0.482296132708308	0.699399542934563	0.785899311465187	0.555738117585981	0.885842610022327	0.186890226141095	0.420782238720479	0.141386032899386	0.19697007976929	0.371329648890231	0.239804163208832	0.53942235743619	0.349537694078598	0.449826395864181	0.295556044509039	0.193924774040237	0.385705211753901	0.610260541068865	0.625472877923544	0.54611304041496	0.572543604833706	0.721747184438208	0.636510136980903	0.701394305418087	0.629421975096122	0.217955970101878	0.21169507762936	0.27070056752779	0.147893348184849	0.35731151612295	0.371381149497583	0.499716608856129	0.585775283907791	0.21615404499024
29	0.197331359732784	0.224309481502919	0.148442975091264	0.261323647057332	0.213834898133843	0.138989309062585	0.509787536316389	0.419023044517813	0.140005087731836	0.469923012818534	0.381543388722946	0.544659062688873	0.427273081537348	0.689121216253005	0.503659449613805	0.889557037673343	0.956550013375528	0.798881548464397	0.775801625478119	0.749969855116939	0.752209576499763	0.211680015417592	0.353194192885631	0.348191414190505	0.267504748477326	0.448074063282016	0.205407483255915	0.281742704642131	0.557360965559667	0.299232099520977	0.503495104283565	0.396134687458917	0.637060978326003	0.518774632096742	0.620946231286127	0.0820314062608274	0.832382749974815	0.883400754663058	0.740878088980895	0.76969660055351	0.31434180881594	0.226982820921905	0.295933278801699	0.362908618006344	0.121794643734639	0.144480357502216	0.442527733425057	0.402237751143852	0.561441164578728
30	0.177766191862619	0.240588704552028	0.00505090334750316	0.22209470677659	0.0942453672798687	0.494120698250486	0.479313621109416	0.528891855103504	0.404095949993559	0.454830617959609	0.0996364865458979	0.524902060573759	0.641492737165377	0.722049413505235	0.496471286616221	0.699151485714432	0.697181677269145	0.62392729606589	0.545385832597732	0.895195909500087	0.592763978110102	0.217295707673006	0.197505954992653	0.240076925755458	0.204475094796006	0.121855950074896	0.232536212590063	0.377258335869365	0.401956353991992	0.451053303073855	0.994366497113947	0.673267190226603	0.549311502655079	0.546223046829512	0.559389346655423	0.74309751636647	0.970445171422943	0.606923180209195	0.663070521407382	0.74467713082751	0.288952376293654	0.276833625322092	0.3695972464299	0.139514125238002	0.213457130462626	0.358654932394313	0.297804676504541	0.177215645540632	0.474680561701375
31	0.126372631425557	0.264252525911041	0.324415096960078	0.0785647703887917	0.216822147989953	0.143449252849216	0.346078813258328	0.574843515737878	0.339194999145992	0.477283496311485	0.533554939958099	0.329610148828703	0.659625496700561	0.694325046607515	0.744351865137243	0.203859254277296	0.690555545610312	0.819611077761274	0.694603538764246	0.744517542000735	0.321284150990253	0.131954231879909	0.29430734949233	0.204823426989755	0.289661524778741	0.095834327340711	0.673916394554833	0.300169309295653	0.381923642895743	0.323129690143921	0.613690283482653	0.596615532453826	0.560194460174853	0.583438288862002	0.595738556558791	0.531008796051521	0.558183950374381	0.764163534177765	0.698262402273692	0.733075615643882	0.273241216729002	0.296293184621631	0.180469693244797	0.180879769528897	0.16960056320323	0.378381969098247	0.274009125221963	0.555210503111714	0.580091807717815
32	0.0742267752628267	0.292904725230116	0.215241700545775	0.242101955169932	0.27454962803546	0.251044103307506	0.284636102087162	0.492146525654137	0.491598261025368	0.674168696246326	0.689998831090739	0.583573811656728	0.588196121787781	0.420026661640439	0.514497731991759	0.581295064269657	0.463416225415721	0.635841692453162	0.587651929184264	0.749581999091282	0.524568022343844	0.241117030959782	0.208250039299331	0.104704830461169	0.284386277908449	0.530436599432503	0.208609531862961	0.550709348864232	0.379191276764826	0.460651320763419	0.527870591132363	0.579133099022328	0.503975491783733	0.590167411752656	0.463850275507093	0.997067580479368	0.528780196243011	0.799943483217883	0.778041937557916	0.762324906909052	0.378425717498704	0.0425399677577732	0.321735676223248	0.41057732128599	0.111551803831814	0.528502299684063	0.252494324252813	0.260655811613429	0.47100251407315
33	0.172108736595618	0.154514195713494	0.29800755683408	0.385601904051289	0.215070567871222	0.315447093520569	0.377501890658703	0.54586256779746	0.497671562585649	0.443725819531238	0.30069630956583	0.389137787414151	0.36662407645802	0.639458061463851	0.600540823405714	0.539988597936164	0.795359160606401	0.723408437212107	0.714085243613371	0.729541072748805	0.313014325364849	0.292345696783088	0.218171170384939	0.261461942033501	0.346485644413832	0.44042278197279	0.536917543063313	0.527061651195303	0.503623653908217	0.407645255908062	0.971513578692312	0.608138779548827	0.63455184363408	0.565476208344191	0.67258567317088	0.752148731964633	0.90074057135042	0.604227039518833	0.859519144541446	0.645396425917731	0	0.137625350658081	0.285663910367305	0.297116586026556	0.477379077350473	0.277615318248903	0.430145148542836	0.286146603068433	0.208373792683543
34	0	0.324999624043928	0.100843142493882	0.200185461405241	0.301130362459921	0.537846405830453	0.5790114862589	0.57209898925871	0.286107541770154	0.34748550629693	0.238764943331477	0.318598945858808	0.576887098217378	0.539372068799889	0.723531785847338	0.51555791179262	0.679477722502359	0.68660363789493	0.888819861417068	0.695045731032631	0.0879027864485212	0.368706867485196	0.295467113108311	0.219992839994356	0.265485948818777	0.45272134930449	0.68125124427856	0.442480750951176	0.372653087308718	0.367419686046851	0.899789000555403	0.243479867535092	0.735047867431348	0.548543365002929	0.529865926841992	0.99676452556771	0.481736572677507	0.785365755673211	0.659381553099128	0.7036107710635	0.323991049042014	0.176304126211412	0.300868353108143	0.0355944765126252	0.081809867374472	0.396433969630637	0.302254539885118	0.405576023806929	0.370987367777009
35	0.139076168407783	0.234627256779329	0.447656766509793	0.243464259892898	0.325094117105792	0.362753702129263	0.294621107193925	0.771713883341558	0.338310937294129	0.372099746349415	0.445264556895961	0.560907787265626	0.409528797733127	0.583908883582025	0.521633257054363	0.491632463056364	0.772707528729234	0.686242752344255	0.871628867816057	0.539107436080919	0.28004685239914	0.500736309972665	0.222731114192471	0.167080707980315	0.240095439655649	0.226887694551734	0.309973964324593	0.440102471958901	0.295929415735691	0.43771315691977	0.249729951215402	0.526150604141977	0.540947462299198	0.535170240450774	0.621460273400406	0.811268372459453	0.976020044363958	0.78083036246114	0.666837084140943	0.655469510439963	0.233463375454308	0.39255619017067	0.147120512981998	0.322629559163658	0.164681576864837	0.314973738155118	0.379777583943136	0.483535432925484	0.475847193089309
36	0.254594251223185	0.401303517146016	0.142457879522615	0.239973098725789	0.263730184325398	0.261919434634949	0.323648675385762	0.398231563145788	0.379330517663535	0.287052389935504	0.26499010875195	0.531695402851143	0.624221152914899	0.529370449232895	0.582769798549448	0.598398878073617	0.779812561628032	0.743747572926088	0.75086929887746	0.853591679604782	0.216661025806317	0	0.283722577032571	0.342878915204463	0.262583506765369	0.340739898782969	0.459608909463872	0.355526596894542	0.329693933493381	0.346657014031039	0	0.607124843735146	0.524141812125947	0.637973263612572	0.580001153748048	0.723781853833556	0.916928347945164	0.59402096862037	0.73162523473144	0.756723976246616	0.238887986301525	0.226889487663364	0.29608835031498	0.0862577483704774	0.263808219378081	0.470310449000395	0.320938526968295	0.437782481609497	0.363182829356216
37	0.0153240221439829	0.394686762673717	0.280074044863677	0.241688663303028	0.145153497301731	0	0.464904594519236	0.27547724617633	0.377894380116661	0.347515042280843	0.355656699041486	0.622643742024259	0.599404022427927	0.521056920036728	0.624700817972234	0.316094318069088	0.576479360106988	0.527693147570443	0.811949093915388	0.736507175135782	0.395875610889748	0.265616705713351	0.239063603374116	0.248703096491695	0.182481711745331	0.140958543602391	0.393183596155421	0.303080738582083	0.384703019059238	0.458917620130697	0.499674680403667	0.715169808419036	0.56227782274717	0.504402606857891	0.518307510635828	0.494695529762608	0.696176301912536	0.777361400219321	0.66142011483105	0.722178277103901	0.28321517745852	0.0254201813953277	0.301210384935105	0.316216481063199	0.171986562811484	0.349285863360882	0.419819476798976	0.381330135223941	0.536538852457092
38	0.0811244608584892	0.214341732774761	0.143398377245509	0.148080953578012	0.281997597075177	0.0859173789807329	0.556721884871734	0.271338858868911	0.412722914916712	0.593223340626714	0.384039061952885	0.336641676930917	0.657068791735849	0.554030668815785	0.532061523885321	0.75654957870306	0.76508411573988	0.732226312480591	0.813918442464956	0.879611398538039	0	0.345200071007902	0.198148967598022	0.29206668417466	0.196252468244884	0.248834472583773	0.436292087323561	0.329926776437242	0.47197463288404	0.462801843015681	0.283732526971019	0.503443786144849	0.699400321533538	0.406119370747951	0.483877562023148	0.533736006988858	0.731370691867041	0.701207779740782	0.533946833643048	0.638387615752799	0.385210173365243	0.122961159913544	0.209832579638684	0.323487720398438	0.355532356290268	0.471100551518452	0.863978036078473	0.461418505616822	0.263495011249223
39	0.0296285739764738	0.189998469293717	0.162257494210563	0.191069060490563	0.11936494435971	0.301232651305856	0.372586577961057	0.573493541950552	0.364313102766112	0.252810908483701	0.185895446216353	0.415626877970866	0.67944724096321	0.549946707102357	0.604618506051608	0.716177609257879	0.565752203934662	0.75149247033158	0.685540476610672	0.994917581206912	0.307743884570273	0.512794466295355	0.312776445614931	0.227192914893361	0.17039342611138	0.149663401988149	0.446130864324026	0.719411016106513	0.281914636049232	0.385756880436061	0.992099520020796	0.557455861212441	0.402417402339437	0.562820496132383	0.604544557785203	0.983040603032654	0.731011212988817	0.881233560742809	0.764951414731101	0.703976421043756	0.297849227611044	0.300145489171528	0.273251849193751	0.298737965452155	0.346813888655971	0.39305654024263	0.458924868960286	0.516951784351014	0.534450156777691
40	0.229368088022383	0.173712626049839	0.407652565111016	0.314065358193515	0.25562813165051	0.314156739629618	0.268973893454506	0.382820091615979	0.402962850741767	0.388980369013985	0.265795516695966	0.358250554878887	0.783668598228125	0.538420390954506	0.707443241333322	0.654056756998207	0.868609649556215	0.996537272293121	0.824056699879944	0.538341847609891	0.115530384494142	0.312175179969042	0.115704632351254	0.252329709975648	0.174458209849547	0.32732682696012	0.634201553756378	0.390227079203676	0.383702207631889	0.455324305208386	0.499906324058954	0.725888172032574	0.504606563925591	0.490489348168755	0.669581876364132	0.495636857517603	0.660963133692045	0.599207891996945	0.800769988762976	0.615667965131937	0.277496196669472	0.0851108235430019	0.235356296689097	0.192015406884841	0.349771552174925	0.332872128016791	0.297850768012008	0.285970082576395	0.444251234291466
41	0.204058317014162	0.0887438708517884	0.34186691940118	0.328695897279989	0.456255211730102	0.0192676452844379	0.585889689370663	0.306006348794822	0.375520865703295	0.351524966303668	0.231469800050363	0.601571608575417	0.686374050548052	0.604041993583191	0.694374064583433	0.521667531712193	0.751606655722061	0.668278308135681	0.76397226782403	0.688688593202602	0.832080716018375	0.142766353579425	0.400059902358889	0.182726280829553	0.259129314026004	0.97504227750705	0.412098789080089	0.339543134767906	0.329178317891647	0.358539269238983	0.564140782985317	0.566741540892513	0.44200207188347	0.622264930054321	0.464612624958174	0.554640519883824	0.840075187858926	0.787469957341418	0.590974548962423	0.665923177374349	0.345195273561787	0.379935529817146	0.326590952703933	0.253568577807313	0.356061565357636	0.345856153669568	0.449640472433304	0.314268236326161	0.311088889137793
42	0.216058402271852	0.355443195414374	0.292207039813496	0.30453666242321	0.322737366687114	0.329633028226097	0.531966348500666	0.431160302327882	0.335015031486906	0.303384224630252	0.493363023204213	0.565567696854299	0.393615465516034	0.721858316759813	0.650516651418892	0.292482745076639	0.662255283194964	0.760886726322593	0.834297905787579	0.730528497680186	0.465390671326362	0.206171613972217	0.427729489240416	0.279311618262804	0.214150062703216	0.169626254857087	0.334168272480984	0.21080120172059	0.386139435062442	0.402961410318628	0.143640590748658	0.558869959671163	0.66898627454179	0.500567109490557	0.649666506029958	0.734321851922539	0.879795452595859	0.706084824754225	0.727065947616767	0.734853049524988	0.272953767622261	0.291210448036434	0.284137320011222	0.258827816694421	0.560352866613374	0.466495880832878	0.334138831349521	0.309017819841201	0.578963037518869
43	0.104918487346297	0.113482485344712	0.33227534571468	0.238489342737799	0.287363059377208	0.240637399387913	0.329894511252545	0.64839502605273	0.621200777464867	0.658542152097185	0.291539545741064	0.55715422340619	0.628909067548144	0.612575322201175	0.435163111419492	0.696823819354106	0.682867204986994	0.726198898036489	0.695698432348675	0.786280444586482	0	0.186223226847599	0.213483983176268	0.058340631734191	0.272104312522583	0.451701585989596	0.574156022895734	0.602185792000139	0.334216605125721	0.445995512068649	0.420765941384545	0.635589720836947	0.664247391315476	0.539515602254613	0.501590802927221	0.519987344719122	0.848150897348861	0.554291528315215	0.704315605242408	0.796844769875136	0.184390396232957	0.309098170041039	0.0579701732926979	0.334049410526102	0.165660142695303	0.612908912179872	0.608738198047428	0.276163737617952	0.396448399235729
44	0.0332820543000418	0.34977297347178	0.218996464289045	0.247201045497841	0.145976950956215	0.232930977211886	0.555078910449912	0.284681420430599	0.300084441163966	0.515109152532869	0.29504876155821	0.422885148081142	0.737530862188128	0.32703790361834	0.492222462966381	0.571118773042222	0.770852059582188	0.71234057408174	0.630942684471872	0.722239728123034	0.370976334053806	0.240803118881822	0.177762708430585	0.170794434211801	0.102848718715403	0	0.312919930500573	0.488515636464787	0.538269295421164	0.384837656112684	0.353542519413107	0.445460843733407	0.724149527199589	0.659192748652416	0.490982623559571	0.811244985302707	0.609008092243605	0.681982770530039	0.599519164372672	0.732929521142514	0.263116728300161	0.0645296144763151	0.063537434047544	0.176948011230522	0.321412875492408	0.324572067836857	0.412503913070378	0.388080699266403	0.430161181986758
45	0.0292267915752196	0.221715697973849	0.233243805819647	0.32948288252215	0.233897863503465	0.204024063009457	0.48998077942145	0.407561060602424	0.482621366897307	0.319925918622935	0.328516175071508	0.430567226377105	0.44755243548504	0.547926585947758	0.531172377239541	0.359721955545098	0.504449606616774	0.58915998384646	0.778577881334209	0.627188275903756	0.289040628444304	0.648083410535497	0.193957087495834	0.215968757586231	0.206684604896531	0.201573441274713	0.274525851986744	0.372872870216441	0.367129265640238	0.469854594565157	0.638351957363842	0.488328426938228	0.604773284669062	0.580645219113849	0.495304899288059	0.511263698700243	0.872721584389862	0.826517548855579	0.626633464486111	0.749661465123451	0.35738422587795	0.236951010598418	0.125113767822339	0.212511032772251	0.185120154755097	0.575629937768197	0.161365175916526	0.35009093562851	0.411155032330497
46	0.0972209154547286	0.480486084946068	0.474008905536006	0.20478058683137	0.286734311685672	0.239571469690722	0.304906410203737	0.333602917848705	0.300950303479949	0.690964962634027	0.270424702530566	0.538282136189513	0.673430494190597	0.629554047162796	0.388505769307974	0.578232080395345	0.439501613476592	0.800904364233547	0.856360920395689	0.682231561391331	0.0280996502888862	0.368264238719396	0.221234243981395	0.213690224935132	0.276421723503281	0.14779163118896	0.399047555794767	0.542163380181553	0.498827909768763	0.326727645731909	0.499108243551997	0.444109516428945	0.603064532994496	0.439015865321785	0.503956701530081	0.942535503363841	0.711586717672688	0.790182932438523	0.798637572022616	0.650539350617566	0.287196962384559	0.353533697089157	0.103333707697543	0.370423994536603	0.187125619844846	0.339381220647937	0.508055286569957	0.316040457663188	0.492404715158448
47	0.140612646248538	0.150654810583494	0.322328623565971	0.460942912631161	0.347281057184078	0.480037682685533	0.401190039913856	0.40240469060348	0.31728508426449	0.318401348909694	0.090108883250992	0.497653357394892	0.55424203985738	0.489490674496146	0.617861109927511	0.839987435658054	0.790731785021954	0.705328945445536	0.712983547837224	0.960435297044099	0.0415607451508506	0.301517617606528	0.141067990509466	0.212840024246015	0.177708228669693	0.444354743083692	0.583253888309027	0.363037171571387	0.341024512285223	0.361761260065493	0.56055485820872	0.698675863281875	0.453977868308289	0.456076317605153	0.615101905647874	0.733558215317367	0.711974842960687	0.743969094827009	0.899430742102758	0.846259877498236	0.322319230232391	0.315666197448293	0.0541541687134758	0.133974086062898	0.33505142768736	0.59161053725927	0.301359794969482	0.364133442708803	0.464749755692388
48	0.19218950859711	0.20923963960883	0.308766721895682	0.286912654055095	0.355563032410163	0.0580235694715621	0.376453076513863	0.464597361980744	0.406266688741532	0.493215214511972	0.152680266419149	0.741651944417412	0.611992268974132	0.537171844597405	0.637270719106839	0.804688998224079	0.838647711140768	0.837983353826228	0.784566450332333	0.730059116287053	0	0.179223132453777	0.311128704419944	0.259987312058492	0.163558220155201	0.531578971982078	0.130021749267594	0.367311893681088	0.407391946119169	0.445729862489044	0.401639289048324	0.726535586048861	0.554176970638177	0.687347994010351	0.525158224035903	0.992037857082299	0.556232032741841	0.660284865442472	0.731818708473599	0.807510272110358	0.188409527822426	0.201271728749081	0.221851553322009	0.340371045441392	0.328201931582752	0.359031901585429	0.520959470884374	0.343611744258615	0.43269986153156
49	0.232377465205542	0.247199226016999	0.410222968342162	0.303981525143688	0.111361166487684	0.273213860372858	0.310566783700625	0.27155782862558	0.381108383315721	0.582034203881521	0.132919392274412	0.491710585945633	0.56402640603832	0.546260165122248	0.667481973308164	0.783486780354057	0.659547255104734	0.85348335572749	0.515666502280849	0.691423896715649	0.248263708421209	0.153420997808761	0.390875033817668	0.253631966214734	0.245868440895434	0.0609050249403453	0.300202857615184	0.409218058826711	0.374982404235284	0.440589412247157	0.537342696845906	0.665562792268954	0.458819907216412	0.634920483738654	0.500298304514322	0.496295090901235	0.594584024497676	0.689892471937403	0.826013382092897	0.762494210314227	0.303690635417974	0.25393475831575	0.464927492536573	0.197545731542029	0.276150589456402	0.343058817998997	0.398895422201106	0.679062935375043	0.536269888404738
50	0.115299504173755	0.380500312999958	0.363290899376446	0.279956574739593	0.120020976077616	0.194312079214763	0.406821248492076	0.316782612698029	0.282610769281857	0.21924113873239	0.299641334564726	0.476384640535947	0.615470644790902	0.697576905004006	0.704810535307734	0.113573388935498	0.787674918444067	0.772589245017042	0.851577060328272	0.821007728838104	0.301936465543021	0.258658135776262	0.379272629069857	0.168868974652856	0.301940991729116	0.104636360906362	0.119888247325448	0.421841476802374	0.384242077932889	0.399093843109351	0.440360131861631	0.590774520504392	0.491718197160846	0.605330654744538	0.554199110465422	0.561619353417436	0.860616356187931	0.732067538167296	0.692477662439517	0.771353401784436	0.182371799406819	0.325105432688419	0.381086940962863	0.218526616295504	0.378705242206752	0.364927244737549	0.280963360869576	0.449696742558201	0.624008147422656
51	0.0176454368352888	0.236675118104358	0.378196523321792	0.124448478277762	0.346202915229066	0.160782210558629	0.343588439570276	0.392154056265933	0.555176218217892	0.253376111132141	0.421757101589505	0.776987247982759	0.464970892276163	0.711486481558864	0.692629855941485	0.18487192511153	0.577170779999696	0.694007177569678	0.762019067460272	0.821301573268618	0.240382567535885	0.225728876649615	0.12167664608966	0.22476849787358	0.213412823266954	0.320628264882871	0.693108892167415	0.384105557041104	0.292760360876738	0.391335903940165	0.941705440843589	0.474371164465556	0.816522038834601	0.446913594542106	0.627147511342615	0.70180831175703	0.911411503147226	0.698225609300019	0.804623337893274	0.815987249539037	0.209066027864906	0.230446145099309	0.14370532072347	0.159056623089948	0.314421030156611	0.477554211946257	0.443647589691726	0.573303057015275	0.580819581616678
52	0.082944983568506	0.328417453984966	0.419372396649942	0.183983667845433	0.255931512958816	0.157375721364798	0.465899028303242	0.532688109138002	0.376738750371903	0.559045575872533	0.224444004977701	0.752285343700997	0.484240235213303	0.444731600881836	0.644901791672983	0.247847457327733	0.89063850536051	0.749527505557352	0.72930790430933	0.688952488009375	0.869622667956699	0.449573978494286	0.183901472606968	0.166950275842838	0.240503494199558	0	0.708996244462063	0.394298044428237	0.350813991067219	0.457723872648378	0.672974328599793	0.325627583876279	0.672553599700575	0.539585165797218	0.590666336153566	0.731729505278139	0.719845106359303	0.713199500869762	0.751320664001739	0.809609407178602	0.213509219441316	0.317248614593608	0.067868465252882	0.272514371832065	0.398146222918194	0.372855145948467	0.469934870427994	0.508380731938998	0.481649446334555
53	0.242919032701258	0.0828115563225675	0.268989835124685	0.109407332756345	0.321264284761102	0.133697190080383	0.462430937452059	0.546079866956737	0.349882415691131	0.222999574493003	0.316685068235646	0.58614664435503	0.624114782117763	0.504253664470571	0.628141688931459	0.535358440479193	0.912856836286381	0.791818171605864	0.760166871428589	0.716720308974971	0.314969855417963	0.0921270903861904	0.200667194741612	0.193572446978853	0.274250486458853	0.261143340505991	0.530824408976199	0.247254427144532	0.305084488904853	0.447485503500425	0.506127786157074	0.337309539410388	0.59454191492267	0.563648360579348	0.548477129602216	0.461975061367857	0.777848742480611	0.807943943610149	0.714762143683535	0.858399511731186	0	0.289091660043469	0.225303932761106	0.0882204192997235	0.229544888596396	0.449929454135314	0.286600329257786	0.587110600803979	0.562917051423399
54	0.183174565700664	0.367320141606859	0.174969475644626	0.392296310708268	0.171124815306689	0.253783434678469	0.252448503600075	0.461443928560937	0.533889422071199	0.442561280890053	0.417220850619051	0.586598718726535	0.479553749297784	0.818512179048972	0.611931921456515	0.460519664008092	0.742444856034549	0.683578897098936	0.642676425233854	0.852841593897274	0.154222430147235	0.378681706985668	0.313752756328487	0.220073174890002	0.258479773552071	0.523517445911974	0.461555249120068	0.574104097319105	0.568651048180788	0.414184818884925	0.528103789265035	0.44551821080552	0.594730101903826	0.545973949746182	0.606010574319853	0.68801991903876	0.725841425614134	0.631423571294232	0.641517896879748	0.751884075060847	0.267285031686166	0.229438690538659	0.281695238736827	0.249880282479062	0.0740166565109772	0.401915836733364	0.303521406912962	0.336181258706537	0.314674419726424
55	0.203478355441856	0.218393998966951	0.177582608055533	0.253291889676635	0.175616009426282	0.176541547880279	0.238785434089172	0.432975538167845	0.474254585266958	0.392536121692822	0	0.591644474172613	0.681509075898469	0.461370520558955	0.466476270910566	0.516921058790075	0.588699281100414	0.753144433447808	0.641372462953415	0.687607684366692	0.157448466734441	0.207705565126556	0.0245863862158996	0.201719591876402	0.232364005216801	0.592829303858721	0.348068506211321	0.377119336728866	0.370949207980324	0.479544788498675	0.670295860685119	0.645653815029438	0.561026002574005	0.590202651156472	0.541559995922729	0.451447694612137	0.731751755693217	0.691356686530426	0.613510227142942	0.646083363706964	0.204924448685853	0.28838450638092	0.362879639870364	0.298833388555783	0.399008174107753	0.602361985988167	0.432172587256559	0.324409191007459	0.552334013862313
56	0.195922474147309	0.366671022276374	0.191765206770252	0.156960712796703	0.187271652303127	0.330374791096809	0.337849773000961	0.372899974274914	0.33862386453154	0.472850766726453	0.655729389168008	0.607679029264051	0.574290018830728	0.540833832048937	0.544520036818494	0.116178221347454	0.757506691076143	0.800845262956233	0.680924630166368	0.628123074824696	0.508498332102765	0.460116837875276	0.408892449420595	0.276427344367022	0.149024971150234	0.527654070768207	0.310635163861672	0.470554625208657	0.544268922893281	0.395356350961319	0.538115559091078	0.889577529312269	0.532777070234427	0.596138664193142	0.524140996712557	0.171096811347817	0.510543596372869	0.664242535714273	0.612247462314758	0.76188135521618	0.17984342480969	0.239397182537291	0.260703922488316	0.333349139807505	0.0799066846132535	0.384539614525428	0.305396283713542	0.370051227770886	0.481588953929138
57	0.274716320618856	0.274792174572411	0.111928761319923	0.289814029682745	0.2132232381776	0.0919818692869069	0.305216018929415	0.43789285968065	0.478313028049819	0.42511989006674	0.363697805004234	0.427301495393256	0.501936428422319	0.564001771860518	0.424384975794749	0.872721105178168	0.774249646921314	0.701392984642481	0.649939076608338	0.682806592577398	0.0430899277697718	0	0.20986930719326	0.149842579609081	0.221626971250737	0.79788698644221	0.343828906441019	0.700833635544811	0.331784409831279	0.395126108901847	0.144528726810866	0.681298644554732	0.384959045417854	0.501090161299432	0.525322031113777	0.335470000584538	0.947309203796203	0.752807987188823	0.736238434845052	0.738580400976776	0.265233101944497	0.330721289032117	0.166736346449562	0.117818414393655	0.494934319026797	0.508265949254017	0.523305656560458	0.459215972343546	0.333934438332985
58	0.0878203192706661	0.147278676901983	0.139159226824744	0.116570925707129	0.105731270761436	0.414764461119894	0.374556327799074	0.525157981342646	0.404752561847228	0.335568512301881	0.692913227525549	0.423956256389616	0.311133156160909	0.650514176530508	0.558068465784114	0.577072062302181	0.751260477456163	0.756567523355339	0.884528758430836	0.684615690277006	0.24212759274649	0.359372705670787	0.1787031307728	0.24105981429943	0.31542186843451	0.567499296441365	0.488780167492514	0.507622996209807	0.450561951098374	0.387067880408196	0.468119327450719	0.539014948421813	0.695194676608071	0.642551424749336	0.565533567339169	0.707916668098561	0.720447856762235	0.799030906330188	0.790861723051022	0.746669586666855	0.1643085482727	0.160584015192923	0.193137090515607	0.179866090255546	0.133434816145651	0.304431015543567	0.503333663354635	0.53626581361084	0.496832455380966
59	0.0727567825523756	0.192539145695175	0.0382784101293912	0.21019494193249	0.216464978605566	0.227427663888015	0.369002107487442	0.269623939732086	0.313013625430366	0.50342207950301	0.227082227345497	0.551814744658932	0.383646483037393	0.478590300239772	0.70503759756007	0.301752767748047	0.6406808074209	0.848648056123294	0.953325661303964	0.648472370742636	0.395513777612602	0.00909317299092974	0.20407056538105	0.321738046490896	0.19263774280412	0.980368100222071	0.543887421547569	0.360209299734727	0.471956434469237	0.446344084071923	0.990672803470385	0.486567119629647	0.604139884730634	0.666809333145157	0.568381081955807	0.565674479832398	0.835883507556563	0.78876490450045	0.60329667480811	0.718894188388995	0.165611492161971	0.210178522746506	0.146870914652332	0.0566154374973657	0.274325500879224	0.347151702433084	0.29401334534473	0.491352565334176	0.471412290774114
60	0	0.343432010911795	0.435177590399878	0.20681832706513	0.134768800456878	0.157467001598428	0.38455645707494	0.427449410573266	0.457239198620322	0.477567840000638	0.66496910458838	0.552177022428234	0.55928147771046	0.754161688235039	0.449000626901504	0.663117883473624	0.618686191193286	0.611667656855722	0.82614860340968	0.752412261294136	0.184508220179481	0.187674093406933	0.218782383591075	0.277884102251581	0.249469693216504	0.499615408145128	0.271605708789279	0.439228825404499	0.395740674773369	0.425436044608061	0.20005724435198	0.56534857277102	0.66605311165902	0.583760467216867	0.450187196488558	0.992436055222651	0.538490737383957	0.685456779010101	0.733388474268877	0.708496558202063	0.363352266111884	0.541565962995327	0.158740004171488	0.146638272850941	0.180329085178427	0.151374683971447	0.512860813625873	0.351686718936702	0.460726108873205
61	0.164741733094573	0.291411634142966	0.221315821372429	0.430052717851372	0.25604003095084	0.490970274454221	0.384844927095928	0.254713238755081	0.598600588435374	0.35915540270428	0.22314660250227	0.523670107659762	0.590119132433572	0.594126585831993	0.679076238363551	0.480813899154103	0.45595074647358	0.657890424456282	0.639666630014375	0.684353519543177	0.463740007191968	0.324113847404952	0.399019611095786	0.247552205493668	0.243781916164524	0.508725712646935	0.300868297392803	0.355832076137977	0.457190146312525	0.375175469560441	0.329944210317579	0.684119631571562	0.555058593398077	0.505842923863846	0.539281442185934	0.99970117287782	0.989609468938226	0.768360430114821	0.671820421707036	0.735436061447104	0.252983903075251	0.23121712696129	0.146048468211491	0.26246580456521	0.478975255075724	0.42455305520208	0.495560455977546	0.341693859079393	0.564230509833866
62	0	0.238333467233543	0.251635068753385	0.203579849394962	0.154850470385953	0.303480042142184	0.261876282608806	0.575877789542615	0.543971906768806	0.61825405548117	0.620140182830297	0.468221349637043	0.39003220451636	0.648281487580499	0.474366889150852	0.331930996249682	0.649714341286981	0.621633935579275	0.654313050984687	0.810722366044727	0.28457035525669	0.204633316468732	0.273277956021553	0.219796358126888	0.124116702385142	0.100598874014433	0.468432959188454	0.311215256911922	0.455872209316579	0.472166093643278	0.48980063289601	0.487247782088713	0.515609752679386	0.545613907650926	0.560832651343623	0.994914487440861	0.706317691655607	0.610278756389607	0.692954890226621	0.718007151745776	0.244297933454089	0.296522177078897	0.204459971579104	0.430657069244301	0.26259853356546	0.249491126189209	0.170245139597846	0.337069204048911	0.348122974689298
63	0.189648362129372	0.269718605703762	0.343163267361546	0.374975695377914	0.352183843831499	0.10125120569431	0.621848132833697	0.403854773089169	0.462784754387553	0.422324100853659	0.0877903434121219	0.559998317383443	0.438249346529289	0.622899485573251	0.612562777310305	0.82582884125207	0.563689261960992	0.674334425476152	0.797871048138358	0.767625313481738	0.369209991647216	0.171300750644092	0.3026088642841	0.239465594738838	0.2580639195922	0.282382105655255	0.538206491354421	0.358572099630454	0.346324306329481	0.337967851734649	0.79130007893723	0.42799553741241	0.596812708085066	0.510109961543337	0.59811846739558	0.716076209367753	0.81436619477301	0.731789992629754	0.855491494095046	0.774112372947833	0.131882104540012	0.150349141764266	0.276008996626159	0.155077712057021	0.171883939450433	0.422109444426271	0.302561027150769	0.423966456638036	0.410980540364882
64	0.264685804609762	0.176768871820726	0.203751462967296	0.186027513447806	0.367376485209368	0.334323702732195	0.413066762744504	0.23469845648486	0.516270162262427	0.408144278417776	0.461123736484546	0.661427584388224	0.707867778866089	0.695210959678558	0.604648788134	0.507396804522376	0.601153728371267	0.751568599858841	0.698246683795208	0.576965330738068	0.135898306687669	0.0125720977204683	0.468948193366657	0.244724754057866	0.172338725008959	0.398951114525543	0.695463508376205	0.471555229245324	0.444274487501768	0.412968709342761	0.74619818449587	0.764629970665628	0.553751507019301	0.511462859959184	0.504293474751795	0.374247253292403	0.644078871711898	0.850341500826562	0.751098441997955	0.794753714319384	0.406006389354359	0.457039146545505	0.377328839804494	0.274587590841481	0.424601391101444	0.201546229179935	0.488483308818806	0.390099936345729	0.59540918760174
65	0.181777140206464	0.3440828385619	0.109991855550592	0.33438440393864	0.263893929589039	0.204091647933738	0.383185115804044	0.373766845720166	0.612788347750605	0.356749596620206	0.215589735598401	0.694817580940971	0.62814833236342	0.296240159355531	0.614366056648816	0.719587637126786	0.740324015949922	0.719215574656049	0.704611119073526	0.817608364165217	0.396746604457903	0.112913590105002	0.399381734408964	0.218272438932929	0.254195847612457	0.0976077868898562	0.139413586700926	0.469249719353428	0.343718438818002	0.445649758409252	0.528910260972673	0.304869947985659	0.552837096866836	0.556254408177611	0.518136055906824	0.842638687736167	0.477948543427897	0.693652272266263	0.819622340380345	0.69445649411404	0.321325747001361	0.194129382075042	0.310920442723064	0.155738101164195	0.138003524828639	0.450006850586724	0.572692554544425	0.403489949793202	0.292141463490832
66	0.0918472968285684	0.112317874746828	0.192432904758887	0.213097819818107	0.267369159252363	0.330893477593176	0.439475024059334	0.344445604668116	0.214402850512552	0.138080562336558	0.636319408801804	0.746712968118848	0.673683478867836	0.590250377797186	0.59301569476275	0.796558962922132	0.781162839732684	0.781037524228432	0.792761622311699	0.741038711154093	0.332453453557921	0	0.264707501715989	0.106808851616508	0.240115362220713	0.285308377625569	0.62569129696608	0.55100105530653	0.35595981780262	0.402569878529431	0.178156651416527	0.836855493574971	0.614302107911586	0.609507109831564	0.510950476745167	0.932757187322174	0.725419265110731	0.762174734568108	0.76182138465081	0.625778696395686	0.315727866568155	0.324697433578214	0.384487878155633	0.213214570276219	0.180576608442737	0.603181277277003	0.376617617753616	0.30820987263556	0.281838524440581
67	0.0729994587989267	0.114376731098485	0.341578169678262	0.313656889733373	0.306553098987728	0.20497135190495	0.302654809079298	0.502931671880526	0.226320371138584	0.408061718988026	0.150351465807311	0.680520560843599	0.44648769759051	0.536399242487151	0.677515208430021	0.342195945567589	0.633115424706929	0.538430311350928	0.881667574756566	0.821058225514543	0.186320626021838	0.490620888887604	0.259767240837897	0.242437217625035	0.174798387990232	0.715547378673827	0.28107574123088	0.491145198527264	0.116440871774006	0.372334314236683	0.248589153290666	0.674816168458544	0.538303609129973	0.641255676536167	0.632495699769915	0.110924611684459	0.490156497788847	0.77980789582606	0.758232349200887	0.714221720106245	0.269509186255137	0.199849879726683	0.221439850445466	0.323857356637811	0.206720755993992	0.363571461049439	0.199864049273527	0.391130623408735	0.454707273815955
68	0.19296913184543	0.36174896412572	0.446129827491764	0.413945219607567	0.207780669897752	0.151220952319051	0.242476406681968	0.282249383757605	0.666702978240744	0.466752788255768	0.246656285602406	0.43989975730984	0.628486959492177	0.518878504174167	0.722868761057789	0.848714259417426	0.866171148044697	0.668783540809181	0.702327847523561	0.74077743110744	0.497766595513358	0.399306744846008	0.40257800283094	0.340585863152285	0.193685073183944	0.206551568500412	0.442301159195542	0.27865548203507	0.522239735215112	0.411423297429238	0.280698741519655	0.540929326468445	0.606337646198287	0.639553226252144	0.571791107835171	0.961739646582481	0.604511197710512	0.703014049228591	0.778353592580769	0.750029121665964	0.379496123598075	0.266636282935139	0.0173948164865955	0.388617149045383	0.128637473467376	0.366354585467291	0.466695096282501	0.587446807303831	0.459617079599654
69	0	0.0802759106580338	0.258568419009239	0.393867496470506	0.132712251440301	0	0.707943798689349	0.517814141932007	0.478784430808436	0.317440635337406	0.131912437902472	0.4396368753726	0.68687572359209	0.499771272391015	0.690659897628968	0.440784421682775	0.92706020102051	0.635413809825668	0.765722257329082	0.693819869742512	0.0254908391562516	0.129548787316846	0.243343891943131	0.239380973140201	0.211219673339002	0.688024503753856	0.534415142947495	0.459241605609193	0.297708505470966	0.44019926814487	0.985658385870183	0.470673254523474	0.507226825055239	0.366029256583291	0.570912596203533	0.297655129625169	0.514904352002003	0.793145370820411	0.80931998733941	0.616289524049472	0.22385033272426	0.108357603120386	0.200802974808186	0.176590010489324	0	0.525821802754471	0.36172852603922	0.238985863018092	0.333954381735938
70	0.160645118982681	0.268923278154406	0.351585562057978	0.105452936280502	0.326496759136945	0.0525206302179939	0.537459364707898	0.238776680547536	0.699716569983439	0.392334956369155	0.381371342103112	0.475227234377935	0.663867267488062	0.498869155382564	0.706805250156085	0.837191736861106	0.754104602702638	0.649240783996408	0.608595366747384	0.725697924679995	0.365123884752417	0.274835752479745	0.288713931315806	0.366362188838941	0.19354045007801	0.440108427231791	0.505729714856038	0.355340752293232	0.452897933840451	0.340983044249931	0.450946840083886	0.446569840040684	0.287800024347511	0.604195968972778	0.56422852646058	0.979060534413702	0.534362642417969	0.791092068439683	0.805528602163879	0.831683577659669	0.281619130196724	0.343316259322516	0.439450260945871	0.474042954325869	0.157639009187246	0.251414907932074	0.398274101814547	0.537204490010803	0.520782154536703
71	0.169044195503455	0.20423002036878	0.127580215739128	0.227849787035129	0.265912660239883	0.116516239619622	0.383161128725878	0.37147264023755	0.253614849266699	0.619319089827383	0.472078481500242	0.544479695970122	0.673551385212576	0.649575527966378	0.679074474536654	0.384723235290854	0.868052688692964	0.752940709515636	0.885134275087406	0.699046356452535	0.503361921212556	0.191602636321861	0.479213325831656	0.288882700717044	0.272876555255425	0.359048442038744	0.317984719271669	0.365342720747677	0.411649301577141	0.422868186694714	0.996445203963954	0.780961172191957	0.443467281280619	0.496074966408001	0.586021221431505	0.728387427573979	0.42997997072562	0.788474026054263	0.770236542770967	0.703317473579395	0.327981993525754	0.424085963892775	0.379401614623615	0.392611152951467	0.22476127063019	0.396229811322412	0.400484389136525	0.500116173399249	0.481358944350632
72	0.237223365494258	0.153180191126326	0.13753741084542	0.160264910198969	0.173616734234163	0.125292848319689	0.4496282154818	0.548853799637786	0.470099378811533	0.368887087041969	0.35046215538939	0.570334042562807	0.798198160464359	0.587713593078137	0.491903066721133	0.58697086796761	0.808182981407181	0.708396180030965	0.694994715545679	0.563583174048119	0.356681155168447	0.373906557164795	0.307425038342297	0.204685310830011	0.161885546338523	0.394787722774461	0.433389043950326	0.317291920727202	0.526617418287212	0.333358315590298	0.200708913206889	0.449083329438481	0.610917465993899	0.577430999022263	0.443781655620048	0.500943370742983	0.847034068802002	0.729602287898198	0.719250374143625	0.653258256252935	0.145115143643326	0.239658107128115	0.0900426632278629	0.190388032836284	0.257704852362912	0.328539926324564	0.347198434522285	0.531078002877144	0.445131388925736
73	0.0986026601455942	0.308265010660672	0.5298225998785	0.212338729967838	0.305495598002156	0.121979380742708	0.338832868946839	0.43423281685184	0.415722680490167	0.267543015094272	0.487123218877	0.354801699423302	0.655566324576415	0.478560106957378	0.468316656553574	0.811257953441498	0.527730081360696	0.70285333199056	0.878062317437167	0.773662766668073	0.322974653044991	0.19988060469207	0.332759513350506	0.29697622886846	0.213050806606672	0.958095714972937	0.311468555367174	0.317652225835736	0.441817288755988	0.368139966499468	0.94069748583795	0.72620537905186	0.444206547848031	0.683466402006804	0.616320904904912	0.718805510346946	0.495734697723639	0.61506006230688	0.646071078988595	0.702361382032598	0.322481337593346	0.286385271752133	0.105064228624788	0.195394534789643	0.368321093759014	0.463230461787558	0.619357207744956	0.398009091077664	0.44314078589535
74	0.172822692612558	0.305991908883725	0.31267477420664	0.370388158105584	0.165459356163176	0.0767331960471777	0.561140626478212	0.49946652725378	0.4179362539742	0.278852004374122	0.0621892565277919	0.487890277850157	0.216887312290746	0.550113418729094	0.601387726769768	0.34907559520386	0.548113498661198	0.725783921639902	0.702145204879143	0.733601607874197	0.204914352637772	0.0985765510820258	0.307054365598283	0.166135810543912	0.278127035485145	0.111196449817902	0.230730539377691	0.408332266572785	0.310297823641576	0.393076794201774	0.747151493201663	0.496855483168811	0.541732560497633	0.540801079285381	0.639054343138694	0.498221330860557	0.697692907712726	0.6920874044407	0.574623929285097	0.846207327160234	0.0578354645634422	0.206663289433347	0.12679627847322	0.220731838579963	0.557916225961269	0.457277220824995	0.335893596703801	0.426402351309132	0.281125004740333
75	0.00452524199357081	0.307482551963442	0.118101180588018	0.301182095926522	0.244831530815643	0.313070101589411	0.288042249651567	0.393716326041515	0.358039889491641	0.422047043602068	0.486309882652755	0.296365133957818	0.490784649974746	0.732290070795774	0.497155032412041	0.534260320239075	0.536317827941347	0.81928747658479	0.857808494251593	0.844929809725599	0.805930979733278	0.533516509629716	0.266098934431366	0.362662136693557	0.194336259415117	0.508632903674356	0.491684932948143	0.217951229166109	0.389945171064695	0.387744527230019	0.452818876836435	0.405543162904475	0.571247486147325	0.692217874451997	0.592261442768215	0.524193106510605	0.560223758488715	0.702567375611667	0.71567427430197	0.729326928235896	0.254418374090974	0.174042071722371	0.220756325274687	0.0647951525267603	0.289672894151089	0.275113795420865	0.379511193505516	0.310151866825176	0.395149591623302
76	0.0774847235503697	0.105759903463747	0.216159136268991	0.143702790123238	0.18762347838496	0.561169991560957	0.460837979374072	0.339308559914753	0.293806821902635	0.38818346741182	0.468834540468923	0.573970976987263	0.738400650984955	0.619811387168102	0.536679386343458	0.246720365716752	0.773890716675566	0.625915512926361	0.781091660573216	0.659552353521949	0.299639279819969	0.379838131122443	0.308226921028392	0.313854972520475	0.228310206643069	0.391617554061306	0.627591506294893	0.398765550547218	0.379731045119069	0.468598594752125	0.502246253056368	0.541567264181539	0.488757432346681	0.61548331793545	0.612228622485973	0.50268162468365	0.705646661035811	0.70747431189838	0.783510699331994	0.732907791497236	0.306916811318972	0.261261713637995	0.172386450289382	0.0665867256109179	0.324984032550338	0.30484841825535	0.223344315292581	0.217457504155535	0.349840862541
77	0.0588854882418818	0.219688951368177	0.340156925055486	0.361804960359758	0.312415127533653	0.0341538151915662	0.234752661294057	0.257272360531548	0.426952938365893	0.594390072843114	0.374739057067757	0.369189719772338	0.492042993499954	0.418206450760701	0.605835190420164	0.731813441933417	0.751661331666243	0.686246477989213	0.789703423908786	0.639552543189224	0.404975328822546	0.18804965113668	0.19713070695248	0.153635750675455	0.209044222164149	0.226369535901937	0.408416943607008	0.500914689002715	0.36437443006108	0.501485617185457	0.792394064988242	0.416210577599276	0.481105203637341	0.500390421153452	0.555583330622454	0.679610605993922	0.522394094486774	0.800585467609269	0.60652383655495	0.709014474261808	0.283673723317237	0.325222092093107	0.260185334981512	0.215272215980523	0.324951266733654	0.433936122377385	0.340100408613404	0.160039843491989	0.619176561661368
78	0.184897257011135	0.0293106234195972	0.188421740379686	0.259066714416454	0.182580823066037	0.305133480308643	0.364761017911201	0.384222196755767	0.434733855034513	0.371640289001108	0.702097890683215	0.582494651837503	0.672313382172851	0.441670458826083	0.74380092669089	0.433446063951052	0.744467957637876	0.833232771387659	0.695076401683657	0.772968602289187	0.49835356590852	0	0.344050983641268	0.228307311106575	0.189507995994525	0.81105650433791	0.350572869261782	0.272828754659648	0.539152832113287	0.473422057358885	0.486760308320426	0.237208429151351	0.497378953495066	0.548134230681191	0.522413052717613	0.936100156988732	0.46022807957971	0.704587714386417	0.592431582252286	0.723343614578476	0.316332138134085	0.212336392680881	0.190680391135153	0.154737921262816	0.390222184077468	0.296032766471174	0.39440491361952	0.505212376218727	0.397367185756563
79	0.139904678257241	0.114213063028381	0.367617742484808	0.350674701130749	0.0805131729985486	0.253137042871817	0.494958449055225	0.24879647523995	0.452806784052854	0.31094003081397	0.274146501561568	0.405162483989313	0.831383931942572	0.681735511546478	0.358098863562835	0.428795725443599	0.713339946688124	0.658606901245016	0.607516269063994	0.794027805334388	0.0894533727709046	0.0992558782690263	0	0.248636485487896	0.186491620415887	0.365958784993512	0.639200285290386	0.362875789223526	0.333941345462706	0.472383782584444	0.332840509999276	0.705955941518767	0.503563130409288	0.447235527483102	0.569004998027881	0.462561733626809	0.69286536483293	0.803699784016872	0.826582399377326	0.626097300570537	0.230826504057942	0.168424410294599	0.281446732764778	0.251255578911287	0.287348727049093	0.386632962298826	0.6801100741746	0.599727539069029	0.327618842057243
80	0.114871925933253	0.381085542703508	0.129743800162033	0.18028221042949	0.223178043366384	0.529365557460909	0.383914848180724	0.57018637565363	0.362898702253236	0.408597074882867	0.533936969837714	0.723497606693616	0.522215460106619	0.668783419803175	0.547868487961936	0.697261098965193	0.570446436469956	0.738759205364267	0.792445150183114	0.680968543499014	0.339235617907157	0.253543687998646	0.241472678765073	0.158841874987712	0.168045878544607	0.361436456398008	0.140317870318106	0.44656459277249	0.486509131461505	0.499794813017804	0.125834509506687	0.750349560559186	0.507608494137908	0.608043769788794	0.490617235375084	0.625635895987463	0.749827581172402	0.789885297165444	0.774682781074767	0.69246371612942	0.25367516121737	0.217459233387871	0.0883098898279539	0.243801687328137	0.278938969348801	0.35688965570038	0.433171980844627	0.407962879258152	0.527699912954255
81	0.202992422066909	0.424405157644223	0.150641877700665	0.284910369951077	0.107680580438107	0.225583439823381	0.35980820606057	0.367839156300847	0.25579966450978	0.436642344929266	0.480719170696421	0.632446699341081	0.479684705444767	0.413445152811714	0.660163802012646	0.498106864791796	0.875455474895733	0.696921957583701	0.953668691597731	0.58721787178954	0.432352341754611	0.150095423166904	0.189167121259945	0.319718384569502	0.229025799219331	0.713130165696258	0.419454325548426	0.253602649371012	0.379190837852727	0.430708837919236	0.990051502179584	0.616920906511174	0.571285940957676	0.54621442465402	0.601225663198334	0.956991684063709	0.729954810287084	0.534170573599198	0.74607802714966	0.769786292038893	0.364209619168248	0.250279681664236	0.405689566759444	0.233187305092049	0.137614517219139	0.314087156291245	0.19545505441767	0.390194313438339	0.359898780298074
82	0.0786304462680245	0.271179732328693	0.2899635053519	0.350060884132925	0.258444581972094	0.309566258867367	0.363831207124737	0.528857255080128	0.463101101804909	0.363829166521498	0.519233368358839	0.66105930403843	0.688965801981073	0.637246391991669	0.432584653917022	0.476315561891744	0.539558296143029	0.627693002947807	0.625066039825959	0.711983844668021	0.129682005743821	0.502670193604486	0.0890149122056568	0.30572561003322	0.186101172771536	0.483713923140845	0.692272702996815	0.354044360079569	0.38408500433048	0.496193344990242	0.404261102574757	0.833438253179303	0.447803170841167	0.460998647714163	0.586496493800016	0.977787915002336	0.739041984524042	0.708895365877997	0.69610791730244	0.822700912480161	0.205199270094835	0.316781070003487	0.462060466351861	0.152943533853135	0.539764211170314	0.597870532649426	0.37305046443997	0.192022820037858	0.579728596439508
83	0.130239658180439	0.363278373827234	0.214941000454793	0.351533202136368	0.244823836464295	0.000211660428082407	0.487599030783155	0.559792117131746	0.220605046639487	0.563833495928394	0.27817024993797	0.454071030298511	0.734908403485384	0.44198993315813	0.632298517649218	0.428453936375045	0.749941562319908	0.778675792231906	0.726929934789349	0.715539285758838	0.999094277966086	0.225175146211454	0.138780705316806	0.255902582293178	0.311185642421019	0.0870609931890147	0.456132096419619	0.459936030170504	0.426100366533129	0.321542474053709	0.701471503425436	0.52172392833102	0.561207762263552	0.483025023260381	0.567356969071828	0.686590280864147	0.558483401758709	0.513289890291678	0.757693627976031	0.705575212249813	0.236206357544883	0.408226576657448	0.112824977297961	0.0367069445077924	0.268718606115037	0.216500516363692	0.370736796894347	0.222939679520887	0.48218450613658
84	0.293439564641455	0.195007232182312	0.121459617514984	0.269148156007929	0.158486292626526	0.28350065222839	0.417951720667165	0.341504083481408	0.532349257065091	0.393362387096051	0.302858148364789	0.628457355273544	0.4515148038087	0.454522345269284	0.486240590343661	0.843724596963544	0.7337089758978	0.770748334547058	0.731825118252655	0.705589676036333	0.567561443663019	0.192938213092177	0.115041552384725	0.385956452760741	0.312784488151292	0.537130696849951	0.490818680502129	0.359736702083288	0.467192559679818	0.492064641911829	0.552438442149794	0.62065194100828	0.557915000697091	0.580610511146286	0.589465543568456	0.954789726441252	0.743894104749372	0.785024147526754	0.668883392076078	0.605736926366366	0.268400177940916	0.22020907171099	0.133650322169032	0.184418592679583	0.162509091038907	0.615103086953977	0.435104006411193	0.32491517697894	0.354920368784139
85	0.161749872735129	0.507876702830823	0.25823316836962	0.298340728358682	0.19036954616254	0.453981748546524	0.471013273432906	0.375994805834357	0.668003744584835	0.319199407384714	0.485611492935343	0.418536858947458	0.597956526651145	0.673494097162475	0.546823674148013	0.610306956398654	0.795646656381318	0.552381278419575	0.75178038943678	0.696993942227178	0.999073748275039	0.23542499042469	0.158148710858645	0.251832643363385	0.242842799411686	1	0.361067253789353	0.494104335921616	0.485102632353155	0.433997949768933	0.494291894431576	0.975261475433166	0.384619790698781	0.413066350429038	0.560389212320493	0.431287911466565	0.750422606336053	0.863458828517428	0.651403030932389	0.673749275446889	0.0827940851350143	0.286040272608032	0.0469584174649583	0.307857683244018	0.165017404450463	0.81416712748788	0.0918283979406628	0.315483433966729	0.37914315650754
86	0.0396365555866973	0.428025165013938	0.121638939997064	0.190974243542716	0.285240198847676	0.041368158433572	0.337972771752604	0.440602130939411	0.420914517649373	0.528061296296685	0.315482002130967	0.609297515969317	0.374442859121707	0.480619061544492	0.551847788304325	0.52430700905257	0.586230254962097	0.789621530816733	0.731255501964377	0.877537814005745	0.316671097243388	0.145177252080868	0.158745983157439	0.131088073809419	0.340670861463875	0.127860263928523	0.412270387007169	0.514358547224316	0.518614216704043	0.407693845200499	0.936101938043099	0.461075143585828	0.448607351893512	0.509761337836051	0.539784109747697	0.95832274313112	0.571761338815915	0.825949671687845	0.790556216861714	0.676544334695672	0.257245810504512	0.119791640160682	0.232182615641087	0.0928213485830308	0.233691923988521	0.343439719820564	0.413314671356661	0.0710301848193493	0.220735096048441
87	0.155003907619746	0.228234307052185	0.304447040142968	0.232699808637108	0.32447608358269	0.419797642047931	0.463131187282123	0.678443463555328	0.576059725561035	0.374393219968658	0.194738705052819	0.323539106102657	0.636714434674921	0.486990106308208	0.475956485121807	0.50303759240788	0.726782317764595	0.817595940938559	0.759769895974413	0.775292641922227	0.971576690122505	0.434655114316372	0.0738280546190865	0.260529302885152	0.141137800860115	0.476104398025272	0.251795575007369	0.349439777440894	0.451364961261824	0.397326555200602	0.193962231562382	0.336276147510922	0.524053892546577	0.578652920432407	0.583928032057612	0.992083441707672	0.95809485604528	0.828168850578243	0.814306064828937	0.773415650782786	0.239234820769345	0.236703712653162	0.374478496390825	0.232990695773412	0.176431294285892	0.40289250129697	0.403397889210765	0.676375117422527	0.431763902425126
88	0.151290983195736	0.317092731238481	0.124821543506564	0.250302507149153	0.186729507100796	0.218176564129836	0.382940262136933	0.512389667328334	0.422774852998998	0.340471100196239	0.0471342238003251	0.590860700803957	0.592643726936342	0.452140105689855	0.478989833194482	0.334730868224953	0.848422772074382	0.825733334944705	0.719109949316453	0.675594250454259	0.463851181308234	0	0.132837172913007	0.219218553133462	0.246972207213225	0.969085391122521	0.61300290859146	0.57167022159931	0.514063471764317	0.38021305106064	0.724686784992154	0.706141703026462	0.494276799800994	0.520683072667017	0.465204278546172	0.585190232628052	0.672735587735484	0.615337619748697	0.745322695665573	0.633793561846925	0.425370801885967	0.152365278251363	0.226479040025086	0.287778366657109	0.414437531477767	0.455873240081162	0.507039956217458	0.436181935375981	0.514971529203731
89	0.130973123855398	0.29732934964767	0.113368100089092	0.113086031178736	0.170629681730808	0.291311596074	0.2163761511807	0.32785692444999	0.27526950403964	0.365325912058097	0.105752799886814	0.475418878948739	0.623588111163389	0.612596419320569	0.567436737003366	0.417247600473838	0.863749278127643	0.839459602601461	0.798116863176647	0.691397868066347	0.197887441631016	0.0530884180109119	0.228512964047852	0.182898030570402	0.235784537530957	0.710591349555412	0.340144974936102	0.616306976153482	0.484067405173758	0.454252141428028	0.671516125111676	0.670235038548063	0.782236179565805	0.565500402983384	0.478721216977092	0.996440776681748	0.56531655725411	0.706854554990049	0.738769211492548	0.702611876474688	0.154567594678518	0.155647863217279	0.288369211894603	0.252694347398384	0.129996048776392	0.19860289290065	0.303259707388479	0.590201736087633	0.471619148397385
90	0.265052959262126	0.0956083582652195	0.237641093065768	0.143849542147025	0.183798865868847	0.465852430339973	0.369643178664395	0.463343306221305	0.400010994770156	0.580515508802864	0.499315212018339	0.606879827370782	0.733144777714634	0.519389416938363	0.502790705822822	0.507908894987955	0.793347884085018	0.651258782781645	0.656702763789876	0.666977235858214	0.271642038751967	0.250570844611443	0.350375601835867	0.370705613754701	0.296635504130422	0.333154796553373	0.609970463479913	0.409526168026798	0.401225425540145	0.314269996162515	0.428520964604746	0.496850046941084	0.378876601893076	0.556717451249916	0.519010874918009	0.554625944079208	0.69290328518892	0.757371913921439	0.650089980324877	0.779611169951583	0.351705933890745	0.156589208162681	0.214040213328206	0.26113902601173	0.43525782493001	0.195104529726443	0.574474049133213	0.429694647305187	0.310470645004104
91	0	0.201871389607983	0.164044534624458	0.147285047887003	0.21010725330303	0.270114219740326	0.526590343614683	0.381976366446588	0.518030660343367	0.410718790614732	0.352646075521083	0.621250392956569	0.537567199071665	0.449961582339685	0.444798892751958	0.405941937165994	0.672960438032374	0.874333416799344	0.690802510171394	0.690397735379183	0.426486638864274	0.325304182368524	0.289212366795454	0.281438400899342	0.23797802433594	0.353040257525034	0.318323582764994	0.426889826848488	0.291176100578621	0.363604440729951	0.728276276926018	0.677548999023751	0.515932894850966	0.629823344843707	0.616655833673541	0.442116112569072	0.933637373746509	0.596787194375275	0.61571002419037	0.633488739287868	0.181376898247867	0.200143750951257	0.270006965033522	0.181283224059526	0.251119810478182	0.346880881941017	0.439069377573621	0.406886899163566	0.534101570761492
92	0.000500002751029576	0.0154192070442277	0.36255952918921	0.303289112245778	0.322078249461797	0	0.429019771076685	0.426823244968103	0.374531062431982	0.64511838725457	0.291239184532276	0.387119554601374	0.540364741401058	0.575067835230998	0.652738425221227	0.522378546847869	0.792031096200522	0.547705723878079	0.814015315620864	0.854203475774313	0.301382143148283	0.11442900407137	0.312439079656971	0.192780071058257	0.22541487640618	0.145602246607326	0.36431551611152	0.391244649262237	0.387439174733371	0.464692869561231	0.526455985830756	0.34013776520643	0.731146357033601	0.560029035767745	0.462609314325438	0.984456956019683	0.901272430740816	0.780415836550977	0.777358340796161	0.664038314087381	0.249393355045228	0.137012482864508	0.384812137398887	0.191696148335167	0.25595843253605	0.319136797946056	0.38299052255751	0.368716993931208	0.218412839950436
93	0.100240514073108	0.161304349230278	0.344487525003739	0.196909580694591	0.125087439922864	0.428561415299659	0.390237951818302	0.758990745818418	0.353771299756062	0.343356912262839	0.383915271511823	0.638505668074255	0.635324497812768	0.693562792364169	0.700029508736964	0.904380551334825	0.885014992278673	0.695739642396859	0.623891066320529	0.788952990211594	0.351066810195064	0.127403432700349	0.265920993838603	0.209694689063276	0.245691911858989	0.482514246645022	0.546105786358853	0.393036125529133	0.402795830606115	0.459179776827189	0.502944491854633	0.497796439095363	0.778347471917223	0.622599367997688	0.512195177464475	0.501221482455475	0.941613200560979	0.76303507108782	0.759056977902405	0.723861724257163	0.176721913293177	0.146461536141929	0.16635146569973	0.247722176098147	0.152041967759574	0.297037581218295	0.339575941688097	0.694703326127597	0.574873523984809
94	0.0103720150914146	0.0979537240586631	0.289759829677723	0.346593691027707	0.242120274051281	0.451304680168282	0.395279054189419	0.259434200896278	0.321040159613838	0.53890922771369	0.204714407361943	0.507492320139052	0.715981757240833	0.479841659021218	0.477590358229718	0.554006010108623	0.881373266722096	0.672601117257503	0.577285028324576	0.874671143549321	0.451776909177609	0.261918172423053	0.245791342695544	0.136334858279637	0.132777265991641	0.53404022755147	0.530430435184107	0.324974126494149	0.411665050356016	0.284277464565085	0.456804552732259	0.614398100994837	0.616688203641339	0.571732961281023	0.624412537906479	0.248653000064009	0.550786635358313	0.712828857178816	0.712394112522752	0.766528428500567	0.207914372052667	0.22748308835416	0.245698585057588	0.107370899549608	0.232178225892785	0.518665820744476	0.585989326125944	0.243465784960211	0.26945464430361
95	0.178222541739085	0.244174494414256	0.233883765695263	0.152390968371873	0.194173758908151	0.124267356598475	0.23382886912468	0.339849097083842	0.373500175010753	0.486933954120659	0.413541122892119	0.633128523647366	0.535949413578219	0.436802206648129	0.673318454468848	0.837461778891646	0.88321486387546	0.733401138876055	0.681532610581275	0.64884092385355	0	0.298061468549109	0.224832956043369	0.153961335537534	0.287002486986963	0.449106671421525	0.490693882311481	0.42154197041626	0.311947164915642	0.440612879375657	0.592958800855231	0.733954682555882	0.521671592973453	0.578101616478633	0.674111760150271	0.984098622772375	0.605593274352505	0.717015217640111	0.721666548166236	0.738757124823396	0.420916153857787	0.259286431625056	0.302434216960134	0.271081667420828	0.130561964033071	0.223623623115118	0.506678232930802	0.279795676835828	0.194433683705351
96	0.259457748918528	0.205844647544472	0.201366978010241	0.340353756498938	0.293166010521477	0.319960936848814	0.375351179959955	0.324211693412315	0.290456782379386	0.472276812115593	0.394249678005019	0.358617587373049	0.779662330260874	0.385030110979713	0.565748832699662	0.19529626799181	0.634971805981144	0.676317269072288	0.457810877750128	0.758834266900944	0	0.455346124967429	0.251463062475354	0.311203489508558	0.214333351473792	0.709912902837928	0.310496712952913	0.529942806339779	0.385749994852882	0.538564211400711	0.403758468175022	0.737494301070823	0.57583357565651	0.537168519630992	0.510324609837983	0.536885668720775	0.649393287104497	0.586324553772217	0.649367772336369	0.861065469018382	0.18894650738853	0.191446835003878	0.262658047097044	0.338189480810475	0.297175856938992	0.362872399229148	0.346867192817501	0.409617100090298	0.290337973413322
97	0.218294250010732	0.156095330991123	0.287401209097842	0	0.321151315059445	0.304625847861809	0.343073732228122	0.259774660169375	0.392194841158818	0.61382205361143	0.104301936870917	0.649844039789261	0.688153807267365	0.597342463977369	0.591793977148984	0.385843612597643	0.674755792847315	0.795106147371444	0.984610785825691	0.619290986914296	0.513261444202821	0.24859290949114	0.372669316139394	0.209344347434096	0.162690078562616	0.498012193575056	0.309979621685116	0.502741248977782	0.4586208620314	0.337374098530715	0.988430650691796	0.580699392215761	0.461797902521072	0.560791478157272	0.51770724995572	0.986885025446337	0.821236376125075	0.743553499507833	0.82011241556954	0.708529989487672	0.179333700212848	0.29675298287069	0.0915864308374232	0.0903073799593717	0.325173320516129	0.584195908674295	0.371878809363796	0.362503858970659	0.192737769896758
98	0	0.413242082432421	0.278423450539532	0.0985790766326124	0.305094159022486	0.142676116500226	0.317087342197615	0.359154999315965	0.515372516898178	0.210151515593561	0.318560354586499	0.504513324319983	0.751273250395366	0.619707578322982	0.598497354823733	0.737006739749721	0.627746416600761	0.813226702218655	0.555476694713053	0.793937708923603	0.187226836495653	0.152333405866847	0.107095746666333	0.241487736382824	0.214781840148735	0.369236391094233	0.168822550391144	0.273073336570648	0.342358830815509	0.35295338144995	0.195443536553213	0.732228494047896	0.420897525199675	0.585852616367455	0.617016543274628	0.982291784403356	0.737618951183358	0.685850370866533	0.71163514759329	0.7448900843459	0.198756039538939	0.283939933581856	0.397251248384398	0.147157453537573	0.348289782745873	0.336133760545225	0.232346625763568	0.423505909715764	0.360700264514238
99	0.117311138248793	0.103591545531899	0.221965802839375	0.146210310919171	0.0308229307726969	0.338867751217393	0.695540257470062	0.381738316617604	0.468960431068691	0.466474569464496	0.623721888966157	0.805244956599134	0.553343374813476	0.516369824245298	0.497136189280554	0.514563749315096	0.673322244009658	0.639070153427403	0.703652796687182	0.775759030222276	0.647328624077781	0.306207829908968	0.421939100981134	0.241519277166153	0.295739857156391	0.479733720498019	0.709066549084689	0.501537020441688	0.363000071176531	0.464607939075038	0.288580735628714	0.330638944427855	0.631171684558221	0.683411380062381	0.545300646184072	0.497861030556101	0.522934160493575	0.60331812610386	0.716455592880696	0.705424755144639	0.143404348074748	0.216156102511539	0.0333310132238905	0.294080890674668	0.202796948882054	0.555725875684819	0.406447567062563	0.255814327624329	0.30760609658097
100	0.0301346046705385	0.0957445978182831	0.246431783164868	0.241220625533691	0.178668558253786	0.285145107613393	0.269820343195231	0.31610604489795	0.474391183209891	0.475429566853893	0.191894924927453	0.397215311549267	0.691041087696273	0.632261095573379	0.428094485026504	0.730141010656477	0.751007431173375	0.60088928047734	0.784224866282687	0.590526852598074	0.144680028392885	0.076090280311742	0.369831317345458	0.270965481455432	0.230051243084255	0.516389597578286	0.572135465072298	0.417732097787019	0.509033281364931	0.403426197474938	0.500537836365282	0.569514304364058	0.386841633072245	0.507435738962326	0.601450438100507	0.975571818904903	0.611023256999044	0.704384997153853	0.707966514469483	0.675033820882326	0.25070747153236	0.381590380559093	0.0367546527028013	0.121198536533094	0.325895753342562	0.476493916126979	0.41361256098484	0.315656967889028	0.330314964672499
[truncated: 191 more columns]
