# Supplementary material for: Evolving copy number gains promote tumor expansion and bolster mutational diversification
Source: Nat Commun. 2024 Mar 6;15:2025. doi: 10.1038/s41467-024-46414-5 (PMC10918155; doi:10.1038/s41467-024-46414-5)
Supplement: Supplementary file 4 — Source Data [file 41467_2024_46414_MOESM4_ESM.zip › Source_Data/Supplementary_Figure_S4_benchmark_61_t0.txt]

simID	d_25_t0_0.1_tK_0.1_h1	d_50_t0_0.1_tK_0.1_h1	d_100_t0_0.1_tK_0.1_h1	d_150_t0_0.1_tK_0.1_h1	d_200_t0_0.1_tK_0.1_h1	d_25_t0_0.3_tK_0.1_h1	d_50_t0_0.3_tK_0.1_h1	d_100_t0_0.3_tK_0.1_h1	d_150_t0_0.3_tK_0.1_h1	d_200_t0_0.3_tK_0.1_h1	d_25_t0_0.5_tK_0.1_h1	d_50_t0_0.5_tK_0.1_h1	d_100_t0_0.5_tK_0.1_h1	d_150_t0_0.5_tK_0.1_h1	d_200_t0_0.5_tK_0.1_h1	d_25_t0_0.7_tK_0.1_h1	d_50_t0_0.7_tK_0.1_h1	d_100_t0_0.7_tK_0.1_h1	d_150_t0_0.7_tK_0.1_h1	d_200_t0_0.7_tK_0.1_h1	M_10_t0_0.1_tK_0.1_h1	M_20_t0_0.1_tK_0.1_h1	M_50_t0_0.1_tK_0.1_h1	M_100_t0_0.1_tK_0.1_h1	M_200_t0_0.1_tK_0.1_h1	M_10_t0_0.3_tK_0.1_h1	M_20_t0_0.3_tK_0.1_h1	M_50_t0_0.3_tK_0.1_h1	M_100_t0_0.3_tK_0.1_h1	M_200_t0_0.3_tK_0.1_h1	M_10_t0_0.5_tK_0.1_h1	M_20_t0_0.5_tK_0.1_h1	M_50_t0_0.5_tK_0.1_h1	M_100_t0_0.5_tK_0.1_h1	M_200_t0_0.5_tK_0.1_h1	M_10_t0_0.7_tK_0.1_h1	M_20_t0_0.7_tK_0.1_h1	M_50_t0_0.7_tK_0.1_h1	M_100_t0_0.7_tK_0.1_h1	M_200_t0_0.7_tK_0.1_h1	p_0.3_t0_0.1_tK_0.1_h1	p_0.5_t0_0.1_tK_0.1_h1	p_0.6_t0_0.1_tK_0.1_h1	p_0.8_t0_0.1_tK_0.1_h1	p_0.9_t0_0.1_tK_0.1_h1	p_0.3_t0_0.3_tK_0.1_h1	p_0.5_t0_0.3_tK_0.1_h1	p_0.6_t0_0.3_tK_0.1_h1	p_0.8_t0_0.3_tK_0.1_h1
1	0.187149660782733	0.147171941351637	0.173773415112048	0.072490763408355	0.22885151218653	0.225959440636229	0.234584672739658	0.256325560741434	0.365760297231447	0.299105469576462	0.598396895665595	0.412940083251768	0.490823237784663	0.393100048211717	0.630423633884648	0.943945544506505	0.689688896977018	0.550131450244895	0.569210249511051	0.611286353127354	0	0.00993506996796834	0.281398283508018	0.099872971315977	0.0910852166663469	0.332216381035959	0.717934142625903	0.377402936310111	0.177355890081127	0.244876230808968	0.376922724007233	0.421594357613817	0.529939639270797	0.542948870659007	0.420257931070319	0.87128386721286	0.592961183075873	0.686602140613747	0.728323059107381	0.629036141175502	0.0910743287765493	5.89390920016779e-05	0.25564561737162	0.127524319051194	0.0854348825305017	0.244175048063074	0.239787372927521	0.323345706680082	0.464627311112412
2	0.582168959334787	0.179888900864938	0.161296655622818	0.0990225104726755	0	0.471268354252175	0.184452547399791	0.364853376853458	0.340030429248559	0.329784767322337	0.807762513752428	0.319416017942811	0.31096465658173	0.490638803972885	0.638544021962354	0.771845540914863	0.66229666222687	0.78977683277001	0.638223942491327	0.455953350234898	0.000299257362589976	0.206018962232122	0.087960937290745	0.149378706005418	0.0529716785063955	0.373159558450179	0	0.0921905483526332	0.249332712440571	0.263274648104813	0.64823562057239	0.568619249121803	0.58627087632528	0.472374509468146	0.547226740150037	0.779897867301916	0.463507215482769	0.673223543328966	0.757082233709836	0.780133499565094	0	0.388854463141235	0.142821141733482	0.0857645948499659	0.0629154874592798	0.3751829701792	0.0694703928195182	0.320480378449868	0.174881370937238
3	0.108867353595301	0.188213864624693	0.0239024355144912	0	0.0843435076901593	0.58400215906703	0.118155579535145	0.365936881676327	0.0593909017926591	0.227768422718636	0.434935394735218	0.516317311024323	0.548632630831606	0.569386423640925	0.303829916220725	0.649204340117208	0.720458767153921	0.80187572014249	0.84999419154534	0.579094173425044	0	0	0.150667671865564	0.161498266710963	0.114960956394295	NA	0.516967126320818	0.253183711861802	0.3975754631486	0.43114166726545	0.357906720454235	0.641387246736763	0.711060136826427	0.591256845668749	0.413097532049561	0.659254294037648	0.531692425194066	0.548120597509834	0.725891908192446	0.792415834629752	0	0	0.147685247053371	0.0782746923185295	0	0.174594110723112	0.314289655906612	0.335259182307246	0.312046514054321
4	0	0.0772441729054201	0.231799013394907	0.078141312016537	0.385075295605468	0.425216678530305	0.301848897121693	0.410616302976496	0.227044866307087	0.316480269303527	0.578214270032051	0.829018843026702	0.551525009326241	0.471036006397289	0.348298311609677	0.606038490492168	0.725082860898116	0.685897826719027	0.852101920255553	0.565780064694048	0.416235680619128	0.146105760792352	0.0750915898737013	0	0.0193237630910483	0	0.315708558749185	0.177067560868796	0.317745356410893	0.243501934309863	0	0.376084350835079	0.255326559824395	0.408796282565055	0.500101102542851	0.73081545060344	0.550777201103009	0.571138950602326	0.658873983400811	0.660578326730608	0.075339771597611	0	0.20462265907245	0	0.223076756391684	0.455971594879369	0.34075887101315	0.427422471957651	0.392468436160589
5	0.0912824438867617	0.49016567311588	0.165728455043006	0.151319376903031	0	0.300162377439737	0.539826079995089	0.250926117935259	0.235706620988969	0.53487517103372	0.511646438900792	0.625794668798681	0.378558334709234	0.392544984677855	0.618383936162948	0.736056020306888	0.768847283274415	0.573409456902964	0.661328969046772	0.782713084138494	0	0.205924454436372	0.269674758118914	0.0868546475564359	0.068417562491286	0.29897073009609	0.206409086035626	0.303363135804119	0.213032846177177	0.448910187667189	0.571390643111372	0.510818233960059	0.484717957819906	0.426209841352452	0.538277706865753	0	0.694565768715165	0.67955001617473	0.655872934314033	0.702865664681591	0	0.108984482507482	0.114719576268052	0.214043682859622	0.00640305564617007	0.157043499184188	0.283900433814025	0.54321956730218	0.249420207685077
6	0	0.0281149980187534	0.0854615325421867	0.0693389656072085	0	0.450750486887632	0.166930983626706	0.279374586039155	0.28359129826215	0.56188041076348	0.331092056499942	0.576778254321533	0.635636269348455	0.662049111570246	0.443496314042663	0.809390808019314	0.782664980463667	0.756780240607459	0.788366461032197	0.627799757611999	0	0.219621205078942	0.125140726132342	0.0576956929020013	0.0683381276139289	0.0055487055848773	0.157653873347777	0.439884762980552	0.160100962233062	0.380899793885768	0.289483179065458	0.705137509369259	0.30754061610716	0.487894231847617	0.545644067241416	0.451504627697929	0.340889823228936	0.569559814823134	0.586200591750735	0.681641315121586	0	0	0.194520029288086	0.289369636562235	0.191103423841635	0.389261849401649	0.228453179149018	0.273584393249158	0.346898600578893
7	0.099125999914623	0.159064922298249	0.292722917602409	0.150945961902896	0	0.311035874165166	0.420760893508842	0.157340649973544	0.171209613393256	0.352229463625213	0.414747971618791	0.665032510255612	0.370044766420667	0.290541009297503	0.487616620224461	0.726634592344532	0.845191138314623	0.658854219559634	0.649601690855826	0.625015815274769	0	0.210992946485401	0	0	0.13486282794274	0	0.302304870126084	0.176432737045229	0.146255390244456	0.366073807875114	0	0.343290657573144	0.558854732082821	0.454850090983245	0.490796768843583	0.654939000053195	0.874341299446517	0.62887421324835	0.716672210173569	0.74146339472744	0	0.171431184859915	0.337781928507802	0	0.269707452606088	0.346752677284907	0.0826318727305898	0.462310540739072	0.536123788657054
8	0.116419420804732	0.113058943699375	0	0.0856393417932685	0	0.485356050279645	0.280753503241606	0.282280559325794	0.345644092762435	0	0.764421212499916	0.366242659245822	0.579968056737446	0.436362952270325	0.579742030389366	0.845754560320132	0.853116480415935	0.625988858657125	0.720966039304357	0.773308699891939	0.375241874192377	0	0.118120709362667	0.138733162309015	0.16530267401432	0.353144921468314	0.621643225541355	0.338165861619039	0.0783353810174674	0.286191206264653	0	0.679863594326032	0.353957027982649	0.516076787331357	0.550547291288094	0.419750235706155	0.78055737713964	0.715228933961348	0.60865861780551	0.698440893262598	0	7.97860532237848e-05	0.350037137944724	0	5.72410504435794e-05	0.299651850893511	0.469490903775289	0.180981413922375	0.544448432196454
9	0.00160497100796408	0	0	0.158176608541473	0.276652939240211	0.321235288591893	0.341989153402594	0.544673086665597	0.216746871375046	0.250099997926483	0.604601454221315	0.751292904249342	0.719089569359689	0.455354787456371	0.352508763673923	0.911821687287625	0.800600530484395	0.682800680368196	0.719714796095064	0.578703298807249	0.324373981666102	0.2266027075822	0.215263554229049	0.125911103976369	0.0693998950412991	0.525952928749781	0.20672682748271	0.369985740737018	0.212905735059203	0.329296909269599	0	0.364378872902933	0.648264275479044	0.574256862785914	0.523332178669991	0.399787626176986	0.961283774232373	0.841314753470197	0.744820111800315	0.734831650723602	0	5.72689511564703e-05	0	0	0	0.327738854136964	0	0.387983534107661	0.295214186010807
10	0.148850402232657	0	0	0.151457570194919	0	0.624742250874281	0.356990092201115	0.272789962265634	0	0.260412871303192	0.616643144379211	0.355524505372863	0.351687286802966	0.578630928659615	0.538623380950835	0.901881531743234	0.633362608998856	0.638056922993941	0.7042264345648	0.864018057129951	0	0	0.247104388936357	0.0870841257286916	0.101551898440657	0	0.223678485860679	0.357840037573743	0.299263200940273	0.175789312866201	0	0.609816135451434	0.346995458917198	0.430862317333681	0.431368493228581	0.545205048033062	0.859114230201584	0.65428738035013	0.69585994815905	0.650550627422367	0.105820583617283	0.177061691019404	0.10867228063426	0.0905319497772138	0	0.282987326559057	0.13093798361213	0.217643892352196	0.0886174518078562
11	0.17932140809739	0.229528905946769	0	0.169540247710626	0.140738509063414	0	0.585053436335301	0.234278514555121	0.283199850644949	0.337170153404903	0.600702222725548	0.437022295347294	0.468270399780914	0.603519443168666	0.679198493641146	0.764128671248491	0.579708378391936	0.799526743236591	0.603884443379479	0.413599491544087	0.285642715795163	0.00395457824172007	0.1250891927646	0.0875008048036028	0.0945656854503486	0	0.337182148483546	0.298702336132619	0.273720963774608	0.374309258551041	0.758387175387918	0.330373419000151	0.497192957683932	0.519819816468527	0.421404340012653	0.923169282330448	0.415026967154911	0.695682978504167	0.710519181503296	0.629147905775633	0.296454182361481	0.0380009362354597	0.158034605906715	0	0.141921982930697	0.421269770874061	0.118914305314618	0.222367482937599	0.346868361571804
12	0	0.0303662428822655	0.22360810113191	0.155782948925063	0.081357627306831	0.267261295804094	0.3937222016812	0.307143423937955	0.327499502700727	0.303540070977701	0.392014148688072	0.587301412536801	0.634193509408882	0.47677347356337	0.386869648730722	0.727250393012219	0.621794182907694	0.625389852672486	0.819726705846312	0.684018755846624	0.418210620081698	0	0.157624437715167	0.26433618475952	0.0359769473899147	0.333976267152867	0.180998708758673	0.339520920429548	0.330036175874103	0.164361027421749	0	0.423462735547947	0.654482595514445	0.413756172930881	0.488729540719314	0.577960147885966	0.247784903536599	0.787630925761393	0.73000679540291	0.814007554741706	0.123244438925421	0	0.0925954589501036	0	0.160722272591302	0.400593304018243	0.22946409290443	0.474014211688073	0.0819756534890113
13	0.119946418049672	0.0778977553207127	0.00891142029011253	0.169610886122529	0	0.124774604745848	0.314551740655184	0.407473844108901	0.171593012340508	0.308361227121175	0.728363911575144	0.484873324459923	0.426682338763622	0.466030271172834	0.53848814309642	0.813435725196988	0.656691276206146	0.573015750011303	0.646591296985796	0.878056058303818	0	0.144331367537634	0.14144805175194	0.128148678422838	0.0456512889550559	0.376643670729387	0.747451437799662	0.367884624809606	0.305259132207268	0.2565583070765	0.641757009533227	0.262905186301005	0.604236831654329	0.489759968768433	0.3863125762835	0	0.535682852287766	0.726705156321162	0.849189147823095	0.728890711514451	0.327318721497321	0.00389495171288867	0.0038058930022286	0.171155227514913	0.0898161031205481	0.115977764135198	0.380142993064452	0.245940771058601	0.496111026041557
14	0.269504901559131	0.070357448564762	0.174304709942287	0.0980024861915362	0.0882495401891289	0.312275669945505	0.452428856557769	0.541112770938106	0.277903167405708	0.39948860227937	0.318576948656268	0.247804963283874	0.557526400364927	0.574787423479789	0.357653538075546	0.88581036358953	0.64027125592614	0.55580742558509	0.495256229741492	0.789468833837059	0.483005872698143	0	0.231234102590683	0.143954176590863	0.16013521574292	0	0.544974069334199	0.486060490598337	0.22386444337982	0.24218068022122	0.630565468711851	0.659196135856979	0.447704022232498	0.415933721923313	0.567203529510098	0.600310028923407	1	0.696569309182642	0.790150710708275	0.762840209994395	0.0688335537216676	0.125077968167535	0	0.0986384917809745	0.129415342725549	0.415643499311543	0.177175611772775	0.510812927450456	0.449878020696545
15	0.498967932035526	0.0866499468853373	0.145733279950756	0.0889992093501315	0.0745589545624347	0.296597406532441	0.366209336032003	0.344468463836834	0.467993187586083	0.354921634147709	0.39496032880025	0.316793466704247	0.346711549146268	0.592410695327725	0.237845408319407	0.772374621390838	0.420804083762754	0.547604793785193	0.767993308923945	0.705558533571972	0	0	0	0.0290166690897777	0.0230111301763189	0.00457534679837403	0	0.119855669474688	0.199240735415681	0.315883004597801	0.889084750753785	0.341476341480319	0.445222017253171	0.47363339207236	0.534894447232837	0.576651154011487	0.592887166767438	0.737580145896012	0.798889900724127	0.72894876295016	0.0967680555166488	0.279351145023871	0.107237921424666	0.225505441643601	0.0827460010101433	0.328181400494317	0.359993943498902	0.228842558765719	0.32219852135429
16	0.378671658207416	0.0917851735499161	0.0762339944087032	0.0751243328692865	0	0.460518442864093	0.325362044752259	0.523548188262673	0.2353021770165	0.33414992423568	0.421029255548284	0.664431327246745	0.289252473614471	0.684337454937944	0.244050593023034	0.787122732749902	0.564002819539542	0.70905897995495	0.74305633734203	0.618570414016616	0.000545803627939101	0	0.244018334353946	0.132841549168053	0.184612712919761	0.375265296740756	0.424884651027021	0.303362275207101	0.406642976200684	0.306412380850102	0.821099926360489	0.632721449265249	0.246713241913892	0.548070554872503	0.528313887976686	0.63333970289539	0.659725115280265	0.648844103983762	0.57941448932957	0.632263406782666	0.224648793596535	0	0.256096674463954	0.07260931261554	0.101608248575175	0.369790919341191	0.478970379783203	0.388647668981691	0.416673049752596
17	0.219389347380072	0.17710890507341	0.187601098946118	0	0	0.193332744580653	0.241675264790844	0.419001846254735	0.238464356069439	0.168860515710237	0.610150164731511	0.482641317763392	0.632268058490912	0.311785956740833	0.450134521726905	0.67764683896981	0.764621396231375	0.581863547565884	0.539636969880994	0.632651332390127	0	0	0.253598468933873	0.085204538322168	0.0628464503110283	0	0	0.338056879793192	0.308316236169468	0.431697311523633	0.400225288118717	0.48315261541792	0.642124744680311	0.522895909120684	0.501294321169594	0.463792490037984	0.923197697765922	0.725028666545115	0.687962414697153	0.738543030887648	0.0937516320485293	0.165610962159972	0	0.212538617391624	0.0840508821014776	0.570686482538378	0.474074023406814	0.21109478063461	0.325069142525072
18	0.187445598747581	0	0.058030765251114	0.173508873104975	0.12044947163891	0.525894778439799	0.475375050174318	0.307820752470212	0.324742045219384	0.211803866018246	0.631002620573525	0.579574484299732	0.37016833933626	0.505250493996352	0.505967719398156	0.849886770047812	0.744779529379597	0.722525921955548	0.641806775062529	0.644633154686801	0.628808610718191	0.182318394231048	0.0977116846956491	0.084192566479463	0.17143524698764	0	0.354373427865602	0.375380480700883	0.205165202779499	0.23803496420819	0.603608045485615	0.187940085377143	0.473808309843988	0.501912033438323	0.52031664953082	NA	0.510172810748751	0.44403303958972	0.77931125492719	0.737008094557958	0.0928010147719274	0.078011715048621	0.129211379840821	0.14921348684881	0.0829747860542653	0.391362600004158	0.25126178450805	0.342170152732382	0.274204918495043
19	0.33009337270898	0	0.0888125726870682	0.0815115964072579	0.148174161673393	0.34681001623236	0.19445075976648	0.474482460692678	0.367917449986735	0.178983862757926	0.591392094270267	0.439894749154416	0.67333994291553	0.151706833127768	0.623343709010765	0.939877828918881	0.788830994414351	0.814547611029668	0.769920324111275	0.897255996697626	0	0.317008695894913	0	0.0391933230319097	0.0900059698459508	0.574371650567098	0.57180045007824	0.234370256187092	0.398605694777185	0.349565030080362	0.586179665677913	0.220560436509644	0.339683168190031	0.45706523921817	0.427995640938417	0.664334669844011	0.922964145245214	0.504653374444776	0.780298798193853	0.694768291699008	0.252842006052706	0.0923044658714948	0.191869466433696	0.0162821360174811	0.180818957643488	0.159608293337222	0.19008127300138	0.395067053989347	0.342342410732351
20	0.219114908783401	0.189223887176522	0	0.153762937975199	0	0.20150505553593	0.303039011545658	0.451420912322199	0.15237104654069	0.358741246756873	0.656612516333302	0.313423370669177	0.377026011785155	0.403486816957841	0.375639634099781	0.56542229672656	0.489446243878755	0.762759948725571	0.731616392000479	0.619776828010037	0.428874987028623	0.201248430713588	0.0768213020113925	0.0745446860750226	0.223726680764422	0.00286769918852259	0.43013648473012	0.540677648947258	0.209297615956436	0.398432779903888	0.41386088548096	0.533782281481388	0.460357903889006	0.477915478226704	0.410570829011479	0.427579930377233	0.423152906539935	0.921204023622531	0.689330131063387	0.696975223507045	0	0	0.0875801071143834	0	0	0.183561843268949	0.479876967591443	0.391628884038432	0.181957979026218
21	0.0596848673779364	0.128657970514465	0.161642014002586	0.17958109729136	0.361232898707449	0.552968274532808	0.0200183847489816	0.255305766699927	0.390087785259236	0.276172984971663	0.447924957698263	0.466300748947104	0.446219728556783	0.496112643362325	0.568030553510553	0.786474694327031	0.725109029819243	0.697488015373155	0.649198445419984	0.766168131521572	0	0.191957558128611	0.108743310981227	0.110508457650098	0.055800384545703	0.570489924864805	0.318909770508142	0.189545411067353	0.304027157306396	0.271438215736038	0.749898088641058	0.734741936104021	0.491981854047692	0.323858632491211	0.445966498032846	0.923057969119358	0.499007265829461	0.663579352692363	0.633485595686012	0.71231270941027	0.10609405694155	0.178463250889468	0.0804273899952919	0.0732003843333716	0.16639336040222	0.302272061803787	0.357891510372021	0.294359744198485	0.311461718597045
22	0	0.175110604249634	0.146907294850792	0	0.169851576717998	0.712550308420566	0.189647062367893	0.176254670216154	0.364164037129674	0.293925734042492	0.639928633283029	0.643934894043414	0.53974987073167	0.551346449548674	0.53122611362955	0.949702088750023	0.770824964328979	0.70785358697757	0.676626184176881	0.598344081100779	0	0	0.153698336636882	0.0186965772078853	0.143086532273275	0.293015045096487	0.499398088318993	0.181631904582171	0.555650358685043	0.231697160204159	0.666325841433892	0.495525374715201	0.46544816667452	0.43308638657949	0.507086845781302	0.782240229711249	0.6307583727775	0.877573582354058	0.721143025764185	0.702401482545603	0.102229956595957	0.27917216594267	0.305823662152843	0.120787807626007	0.162666965535502	0.402997037770746	0.275704788074005	0.0825190644654984	0.214670183680369
23	0.233321703244586	0.200941050856223	0.165513077448517	0.122632173337642	0.0786475759368379	0.369333582358958	0.173623953204317	0.424991861113033	0.156069196376082	0.081093065919365	0.64329043106049	0.50617025720201	0.567700719981609	0.753542823427825	0.493741683821966	0.816562842749882	0.697111523025568	0.63314248527892	0.742785599242348	0.723264263651665	0.119725582146003	0.215327843039926	0	0	0.0860356121936032	0	0.444695794968717	0.334131689626992	0.257890661412231	0.322992608128521	0.663074985190441	0.251956123071449	0.316171515132133	0.419078953657651	0.452744048500924	0.889185743256812	0.682312350594982	0.614087590646264	0.701530612723448	0.737700976724103	0	0	0	0	0.09284246378116	0.0883714996980274	0.251089141558364	0.353553560503901	0.2833494175297
24	0.19828730302199	0.0803683160830778	0.0638127337014627	0.124002182401735	0.164726666555987	0.283033390706919	0.4710262733511	0.226167085753287	0.393925437078515	0.27643320396695	0.464477144343278	0.219653942598819	0.573145974180682	0.14283598452857	0.602876657766609	0.52715951847862	0.604286983491463	0.745787730833734	0.776139127766566	0.411200002145637	0	0.17043711338574	0	0.0597413687723476	0.0785869881716664	0	0.454024015043412	0.219004991005281	0.312568841640741	0.256425466697394	0.863688441144564	0.823539146473449	0.402043510520727	0.535058084327175	0.410499572820093	0.432229806573304	0.84323014747349	0.790464251903039	0.811580680100417	0.740166184799778	0.347951268290277	0.263581269403028	0.2126117158939	0.37823323495495	0.0797549268389823	0.418928889306337	0.311664543553171	0.172627511701592	0.269007729632774
25	0.0401586853687552	0.122710751022715	0.0366332736184256	0	0.297420143349715	0.48720161308795	0.338679821013679	0.226727379157826	0.326280966528007	0.522452680545546	0.76612060946583	0.33790743457259	0.596062500862383	0.342409294932363	0.214153190243334	0.818753137938072	0.833915934332112	0.842719209751116	0.805534445318392	0.709028589486883	0	0	0.150162389963458	0	0.141010997599302	0.555328882506782	0.31340555798283	0.345430219639912	0.452573005781339	0.309309090283423	0.309051557624849	0.332925984162412	0.354189035034046	0.479250758740833	0.521418907115877	0.658002336969547	0.732127195219068	0.596181050496457	0.744130145145994	0.681195318537526	0.102095829838307	0.179374548696777	0	0.167175403102729	0.166502038139471	0.168664619035403	0.434627443805455	0.402446520848635	0.216006376977148
26	0.0199853340475769	0.146572440756245	0.0255503936186615	0.147274381437201	0.326605844069391	0.329675885263127	0.217210865665274	0.505207860624129	0.247676989153587	0.158427763067187	0.633376115312016	0.575196604696737	0.445651475098249	0.533248904182323	0.526937080293178	0.789285429596816	0.770898316244157	0.671114255966862	0.392041472404891	0.651959003054886	0	0.386300075956336	0.0989512478076477	0.0833311597642984	0.131633826180137	0.637068521130793	0.383700990651616	0.312313129348485	0.383051109311829	0.357034195302646	0.599281965933011	0.363742931616671	0.560802300788443	0.71678341753468	0.468232844661946	0.820379369818529	0.817903303735961	0.621335791571718	0.777922137201921	0.684111046288543	0.0900291386279942	0.0710366064282475	0	0.113999590815659	0	0.0418658854952168	0.132148305255985	0.0955180161537574	0.478117854967097
27	0.24319280045033	0.00011227586552926	0.122798590077623	0.0882620763043045	0	0.148033268631933	0.268785022445087	0.272030716756694	0.0872022631902627	0	0.741174329010458	0.4199300150141	0.590597002464916	0.429141237984149	0.353985034066397	0.917895735215942	0.641516269300277	0.491263108533495	0.756455158430782	0.735566804638251	NA	0.121380298138597	5.92266503195463e-05	0.0518678576439324	0.183300916421567	NA	0.351180080956645	0.246118466842172	0.233023722688485	0.275093875157308	0.352849880108208	0.231250660292736	0.329674497216723	0.450471077999857	0.50679571987198	0.600283104120154	0.593182361547596	0.804792335481357	0.798890711066707	0.729913433965561	0.235925571513607	0.340452018363681	0	0.0570736956004137	0.0752091222180624	0.414702511190199	0.195971521225955	0.230000651386586	0.245274796500623
28	0.0958349119289494	0.384700313523034	0	0.162515811604268	0.073960903581811	0.259096207474983	0.270553389787518	0.170207323298455	0.193045816312279	0.28248163722489	0.178790674072039	0.497062337685594	0.475369358949349	0.210753373831995	0.407938259331821	0.843196604067639	0.536666162016285	0.682175656420656	0.645189560057234	0.649098865696261	0.556091474157888	0.391999547148416	0	0.0430380309697256	0.0686445264571849	0.358779229870751	0.317445382323466	0.41182372517448	0.261325943763723	0.296872578458736	0.604009524179942	0.59369783384408	0.32450133789361	0.485713891796085	0.597407353364554	0.855357851495411	0.480702518522641	0.795533638630325	0.745398724236184	0.682601263609101	0.278462316275168	0.164756493778634	0.178572252855655	0.0857897461297789	0.139823380064785	0.266944769002094	0.221081358246219	0.208889579055855	0.159229714284106
29	4.59690435846801e-05	0.185284605275033	0.0760054423569743	0.141304695067372	0.0859452304253637	0.062189653564227	0.413239397973888	0.465901657254641	0.328804578566746	0.433990843043699	0.660982508044341	0.486080598168043	0.684149968244254	0.49842932435412	0.539607750070679	0.691633864769935	0.910937255941845	0.573078469773416	0.599716051522243	0.796818231877166	0	0	0.0869379627626226	0.125685971930361	0.118571954465124	0.24563643174052	0.41266167881687	0.497482046082988	0.410412159901922	0.392301629683091	0.658775826851786	0.732691550173951	0.535059804318053	0.481010623061171	0.498182239688874	0.732198510186199	0.663260722399431	0.660509328593075	0.677165302900854	0.751200854217133	0	0.0748946026205662	0.160990528939125	0.153474982568303	0.40770587841314	0.316710739603764	0.334315976124108	0.0895209509377718	0.0517098530681108
30	0.328821734383372	0.0926698505155699	0.0874450337833085	0.271180530208319	0.0881163890904979	0.232442926082658	0.158334422091122	0.462485634466117	0.263703696741469	0.291994826790872	0.558310865577369	0.413140772628992	0.677118736209135	0.564650493855172	0.429228673898625	0.99314859321407	0.607117120316827	0.57064827795955	0.828625600797073	0.706117641266351	0	0.17063582144177	0.127436443315818	0.168745700285225	0.100660432537364	0.343916822550291	0.420792027518502	0.390923530990367	0.283198091075868	0.342405696796673	0.712280384451273	0.733965308874793	0.433077506551749	0.651264504963656	0.512189125085667	0	0.732025226555436	0.69980894295135	0.524397843136527	0.72686339944305	0.159043874788058	0.367332625306325	0.0680750456490763	0.143990544524563	0.103135494697504	0.207532654722833	0.202401110067981	0.374104085101662	0.372356313682565
31	0.000670603713560314	0.194369403252712	0.2770913424347	0.14910911677803	0.16614867784066	0.504452919626314	0.234235277623081	0.320672241204171	0.279968526351107	0.399574613790872	0.63786997065501	0.39052904693955	0.537142473910283	0.669036045037973	0.432795084329942	0.35322595456956	0.656557389987607	0.615575021916815	0.63707293559893	0.641993096100445	0	0	0.00595518223349623	0.113447198275042	0.117127610207895	0.413625868742777	0.196581224670979	0	0.336263777991809	0.269546466658008	0.687935747775999	0.576154875098708	0.408057099558767	0.541659294572454	0.512561770371581	0.932695025395844	0.634077304630529	0.767129646623786	0.732976425011003	0.569909301560725	0	0	0	0.0910008236854793	0	0.186745838792951	0.209967566793071	0.397750310667713	0
32	0.0236355860983096	0.0852970301081572	0.160872412942735	0	0.163721861693812	0.484204183648757	0.529730875140367	0.372094673454603	0.0858667459957845	0.0937099347111695	0	0.683390158705324	0.515163083712554	0.298594292442756	0.562900181369088	0.914377965172206	0.850345512491522	0.529128087665648	0.785164030687775	0.781611099879336	0	0.192454925121243	0.0821813690339636	0.0610619647770974	0.0758650265440623	0.749899001365561	0.321514892798831	0.244142267895171	0.0980552899628256	0.267792493886889	0.35307962238627	0.455792904680056	0.644559146670292	0.447271771481074	0.501678045374167	0	0.77645273375101	0.776199179690406	0.722375497200372	0.701037330345047	0.136362926144816	0.293559579573624	0.236674608739659	0	0	0.539395450819317	0.398961340234108	0.413494590101595	0.296820638448928
33	0	0.243086612284712	0.13890277359493	0	0	0.630338620188669	0.565895869728461	0.264728913744978	0.35648117840669	0.407148391038539	0.780549293219666	0.503131723523987	0.650692036527525	0.526462112020705	0.450466077183966	0.538107523214705	0.671980333088412	0.452818845739263	0.71353579230394	0.732108510828186	0.384017223902162	0.173226695719153	0.0648148628818805	0.142683284754649	0.139670722670921	0.429392612600594	0.218836228516172	0.184530486378337	0.388798705432457	0.225342343427113	0.380104666162753	0.822459807305258	0.542367025798725	0.570543451286664	0.42400405825287	0.600989425400602	0.587701141937207	0.712668013385191	0.467532419184489	0.784536197794353	0.211237462390601	0.106771622656418	7.31425570920321e-05	0.27308935184373	0.0938906358681855	0.140942096222412	0.269743505646326	0.248560394742516	0.351709154775053
34	0.0714369175832861	0.00594453644645299	0	0.215203354311175	0.0897380753598733	0.541306119000708	0.374538598517401	0.163949748893269	0.21758790153973	0.121567825656398	0.314145635083218	0.49696917122023	0.574141984599084	0.505742931626513	0.585827020819141	0.99987504410365	0.808625575188887	0.721312278544994	0.60191077247745	0.688225501155395	0.00227946768226495	0.22649345106678	0.0868265975873728	0.276224877558628	0.0961367339456382	0	0.44831088676067	0.239243085119617	0.280880558923715	0.353916528013382	0.869280608894524	0.674739471172742	0.588215438934351	0.457226524649779	0.466910795879147	0.387824687860421	0.83673315190741	0.856751968926015	0.829697051095472	0.594907631075331	0.14609300300066	0.161935526171735	0.112820017198182	0.0757721299260616	0.176187915013653	0.162645262765758	0.419190763840665	0.262980196257689	0.415926612302751
35	0.00128663402251994	0.214825585909814	0	0.0805007890519542	0	0.418253683907693	0.43966294704444	0.572574558027806	0.0641917587180697	0.488011170146124	0.582731932371999	0.598556672615896	0.308682438575723	0.548637643666416	0.527336469564844	0.682987195345897	0.54039387610237	0.589893701281972	0.7442011108897	0.756728813074216	0	0	0	0.202917338405577	0.113221178585446	0.305244686179736	0.237978473372208	0.339343198792614	0.467236384333349	0.357652449984228	0.357731870429154	0.621467826589593	0.751263494289051	0.513088511909958	0.388809401189075	0.433103747493592	0.681812519824813	0.701442312784876	0.635761236396104	0.713107658122177	0.353158046629083	0	0.0755640147766356	0.0819404254735591	0.0859197679800213	0.156903174127809	0.526758512159837	0.391087799384749	0.389111323725563
36	0	0	0.123863627058057	0.0807337281465505	0	0.00483401620146218	0.48466879454591	0.250007578937485	0.403069563406111	0.20530094655126	0.586922991970491	0.405927851583267	0.391978802808738	0.711684241527712	0.660240862697886	0.548116188219187	0.679519256056946	0.513720946776565	0.776506656720072	0.703948777753353	0.342761735664851	0	0.245348647142143	0.173443978211235	0.0949708235167133	0	0.530277645057143	0.307925088189739	0.354743269909532	0.251242038524647	0	0	0.386438118359616	0.548183738272961	0.535688062136994	0.857664283607305	0.764077846614375	0.710883251662321	0.738105682148022	0.592947258096695	0	0.272960157303282	0.197333303205845	0.074572884046962	0.0806721377824198	0.311447364727444	0.284252773147128	0.230215133955609	0.123473278464883
37	0.280925717319448	0.104785103565934	0.0924295814170241	0	0	0.241115034605098	0.574117155052189	0.398671693465733	0.386318126473622	0.159000151781693	0.416857262416213	0.540572900743828	0.503670376060583	0.716850642002622	0.466503815336004	0.715116490752173	0.668239261292241	0.629055303063615	0.62302382524289	0.762082184152456	0	0	0.167116527718924	0.0721962555254689	0.105425949955978	0.29116847029541	0.179866404615248	0.332309072223281	0.230962450069661	0.297190463697414	0.669912541061876	0.353629697148693	0.461293374115927	0.578939490892303	0.475222376540392	0.656518100403882	0.609820391444572	0.878898675038837	0.683441116183111	0.707831075583599	0	0.115210602562735	0.0893628610067704	0	0.271639199414348	0.348191290694459	0.251449962779471	0.242495961401385	0.261137263417061
38	0.193541784470242	0.185695451763078	0.080528055476204	4.90132050223979e-05	0.0792015331031806	0.45962841765016	0.294290098328042	0.305880686798243	0.455602413571011	0.172924879180506	0.817338935250014	0.318523063687527	0.267897898366669	0.568154780912393	0.531520318458181	0.886093938125968	0.608712190995824	0.767434198583809	0.28770006626238	0.849658490378858	0	0	0.28183925997477	0.148593629736213	0.0384929876140073	0.663583689322626	0.446472378667325	0.400328543477041	0.30849287218998	0.399499405154019	0	0.374861793435914	0.551516982645256	0.32200179101468	0.500699085372113	0.444198501982805	0.918148391163694	0.581839877397465	0.613048832931499	0.678447680490369	0.187654221752238	0.246597638412108	0.25695126515583	0.0515823555318633	0	0.283947097099159	0.452241713620054	0.408474735150041	0.172994969068526
39	0.00307504215624976	0.101125059728814	0.221656454049964	0.0803080732846117	0.0443235368775063	0.0386126002257043	0.290779959061793	0.47730823674254	0.381360538475163	0.348456673191505	0.4064653115925	0.446124759238266	0.473042707792168	0.345306118365357	0.52023820438837	0.772801060827726	0.62681183012079	0.453417369421578	0.880178320743492	0.75445475839835	0.303063743443119	0	0.141283571078715	0.0729592596117108	0.0159367433886715	0	0.202733489810668	0.395285515124506	0.319269664593973	0.34118753423798	0.574291385266613	0.22072400740657	0.501043264391562	0.576109155714253	0.564775752388051	0.33940308457267	0.782578382130837	0.774394944225979	0.685837027547348	0.626822014892965	0.460882800710998	0.302076932793989	0.249527743478177	0	0	0.210756060026213	0.364349651364736	0.331062040007989	0.233404963556709
40	0.0621454652829634	0	0.0372648606401569	0	0.0917641471967501	0.447518768988452	0.226503985631832	0.149108941224956	0.344705475229014	0.164185688466198	0.724536209037284	0.524360032489408	0.62106893633971	0.220575328143996	0.72308479496687	0.75082191170458	0.728233987459254	0.512088220230499	0.769949368207422	0.731420160793664	0	0	0.155729203018647	0.109677529404894	0.0886319274803556	0.223396005700764	0	0.515755258450184	0.284436335175506	0.311979487527148	0.333108844995575	0.361637882202413	0.327546750718544	0.25678947973549	0.510336363625204	0.658155581755245	0.517808100833029	0.707062731685457	0.744900189018965	0.723664792853531	0.365338386105514	0.0733507105651038	0.103866826027102	0.0769030929213717	0.0120568571928277	0.44544830077229	0.304819427579119	0.363539033934643	0.406146675220306
41	0.350006114119786	0.182131981830977	0	0	0	0.366190522737398	0.274633153790901	0.211548950477904	0.34885025967952	0	0.483683765204259	0.561118902127954	0.585053530594228	0.756269377180537	0.334163230998416	0.469737912529106	0.734703457095796	0.455903717333195	0.731040239098959	0.652293209849859	0.304681475753412	0	0.139541773445703	0	0.127293335742653	5.78178921679309e-05	0.4730963287669	0.199625455378054	0.350016316900289	0.282644855097796	0.749926147092717	0.556478609433631	0.388837949255048	0.574268852428426	0.469299253780413	0.782021725140007	0.683091179521545	0.675816610331431	0.643379038318762	0.582044596865779	8.03429593262136e-05	0.0110193488216419	0	0.210168126355551	0.0901230269899146	0.411975872322721	0.273792648561219	0.162640032046233	0.36161927429415
42	0.0644706959056191	0.356833250174603	0.164970100801848	0.348361380869535	0	0.128589627035738	0.492750262375627	0.0791585410553636	0.208026462604327	0.471894572996103	0.378914728373431	0.538493137767648	0.445539596124331	0.580282801053979	0.44976029957537	0.869044375449191	0.491316004977317	0.786969235810232	0.622926933378196	0.653430655570646	0.00562681822058297	0	0.197796424116761	0.0659573489902056	0.0501386391732601	0.601497753524435	0.473332583416887	0.257600878018155	0.322431534603737	0.317145476426412	0.345113297040644	0.700405872471887	0.466163705222971	0.536447902788366	0.511310514867454	0	0.593141170008021	0.847035440358638	0.831681131612813	0.671098786193344	0.023035874882904	0.168436745864607	0.0753128878730966	0	0	0.307882292606818	0.494213203750836	0.234141258448802	0.267426006461753
43	0	0.23117278756507	0.0845482443796008	0	0.0869387168512312	0.453379856161092	0.29192021385842	0.0772038354069231	0.293238446381744	0.346235890234063	0.653437260008456	0.334159033867538	0.460589783615296	0.490335780652038	0.392581181692577	0.642416367534395	0.654996081411942	0.417064678566401	0.727898804948092	0.695357580899898	0	0.376186895845016	0.13405393810059	0.101298765161653	0.0163571679008939	NA	0.523575556893937	0.496232392827412	0.327142363594323	0.331112064238515	0.923765497587454	0.417680824164422	0.365303999909144	0.552727682488665	0.592262017023343	0.444361441914221	0.712603865630843	0.781959828182785	0.640721910905432	0.803568302179245	0.000140653743425321	0.0960443072970696	0.0738016501712124	0.0504935305976461	0	0.485156014024033	0.382984507159498	0.324172283261894	0.343563382383118
44	0.000926658163443506	0.246552294842358	0.220209529241318	0	0.230241115623248	0.164366841497	0.421151960135596	0.178397373779669	0.294957145237163	0.354396881635214	0.311340533727885	0.703951964305353	0.652684000480097	0.665475256999477	0.466319735266485	0.848874852074541	0.68717875791498	0.615322888767883	0.461906806491722	0.827686168616283	0	0.0854828151917207	0	0.160975510445881	0.0649269415468599	NA	0.384204422065158	0.31453243940411	0.314644800113268	0.355121732518226	0.48793503265965	0.646528522564562	0.338471407132893	0.399343861685942	0.566168028674727	0.897941721223806	0.337636002128523	0.566754005508519	0.60263027637008	0.784877638228895	0.0981941991991893	0	0.161955656857108	0	0.30741253950811	0.294888940185023	0.326255741381185	0.292855113326372	0.287160373157689
45	0.151619761866314	0.26587191054077	0	0	0	0.341133934485445	0.571257564573305	0.166465827401698	0.322172356300045	0.227643320236759	0.579800822129905	0.631440621263212	0.363347580388884	0.413969592606186	0.500222359732764	0.748067229815124	0.729479416927856	0.684296659320936	0.716842355630004	0.730348686593164	0	0	0.0762759461270583	0.184175742141736	0.0437996483332443	0.666104444661956	0.256099706597283	0.0099314113785866	0.438196084575771	0.238465849771102	0.448615859972813	0.747475933393676	0.455048285998563	0.473757005562391	0.527532247196327	0.573542789630308	0.964361316982767	0.777593388237186	0.637585474536141	0.711238152742402	0.00100968444876282	0	0.0823942090382658	0.0857351833519355	0	0.322560603733385	0.132265911446429	0.194545216150841	0.283709308750606
46	0	0	0.0901639177241976	0.0799128469849735	0.119031581673562	0.494051306317603	0.306119700148873	0.35168187504114	0.228982416835452	0.266643857828029	0.698756272424385	0.301686839597916	0.548556260292645	0.671261100271253	0.321443403129901	0.930280747231138	0.485938104135487	0.714985300760901	0.631749523700202	0.691933646101513	0	0	0.0861229650289569	0.0415583358779514	0.0937132767727111	0.375225636491058	0	0.542820420153916	0.277848012389105	0.245508969892549	0.446275878963952	0.495470937987157	0.712914743995139	0.540387433543066	0.584156279404135	1	0.486166172690694	0.696908069158182	0.54745114064182	0.709445663690911	0	0	0.0857915803102337	0.144226946293628	0.0787056730042444	0.360181172311384	0.29953530132968	0.328669929140738	0.168532295462001
47	0.529529170739302	0	0	0	0.154640601910763	0.37088691480746	0.49652521126569	0.294151043315225	0.331505798521321	0.256818702558923	0.527638731460023	0.502803172056986	0.473919594785415	0.435738585904826	0.410668773877263	0.633105765226053	0.739106669882531	0.577681089183587	0.662376500920567	0.612128904348796	0	0.0044695231067684	0	0.0959535097219519	0.0706480119063055	0	0.491969427714357	0.355828102065618	0.333573195054089	0.269583766625233	0.315947378938652	0.364588824091016	0.520551166742632	0.569940007068103	0.5185111190799	0.787743965889235	0.632646825799534	0.615844292041307	0.703307906113842	0.672960033680643	0.0331922030544208	0.0897969304038048	0	0.170355699433661	0.155770711402447	0.14415939847588	0.318490501271246	0.384287390065015	0.315127367306203
48	0.156634336399755	0	0.199742573978708	0.0835683457288711	0.244549218106609	0.485821121219054	0.0723335329010002	0.466102116171754	0.353391689707268	0.210551583073052	0.501098256462727	0.493990552283697	0.491991701895616	0.469220911346497	0.701839797354264	0.88221537542459	0.850632695401212	0.638122276532	0.7428112921315	0.653362695077366	0	0.195981693377174	0.115735315931563	0.0836643596681129	0.0296738060879135	0	0.397075118392638	0.368155845724615	0.354509901512057	0.224517845475406	NA	0.325832743579844	0.591598590266739	0.575273935891105	0.614952688681259	0.42880803988526	0.853150292221027	0.677527401618085	0.696300528417581	0.822406563381547	0.278479670332928	0.215614807278673	0.0646166462979958	0	0.104576991359629	0.565509895711293	0.307802524024169	0.242729100117663	0.232142597845644
49	0.358190090107996	0.230269693726363	0.0814532586932409	0	0	0.342158133814112	0.287096099438428	0.184893826247069	0.14638811561552	0.394292518421569	0.305616909968968	0.452295041772733	0.49598961572719	0.464866219106231	0.522503667366289	0.743632735368194	0.480331057360252	0.646857623921675	0.668805358078258	0.664906378616049	0.063296515537381	0.176143864702923	0.155603042580093	0.24015683817098	0.109541687449223	0.326834888749935	0.164723384867806	0.316879870847823	0.37372062452921	0.267681778260724	0.807139959030309	0.641900137682102	0.665757420455049	0.534994671793933	0.486206987457843	0.894889541650642	0.824229123974761	0.533967417873127	0.726145498817283	0.729110231659218	0	0	0.0903829275799338	0	0.249626686300278	0.473501073071822	0.623113489986489	0.3793422426199	0.272746970314509
50	0.00120146888550771	0.081838867404445	0.24626740135403	0	0.302280793268504	0.468129022477388	0.31017181637853	0	0.303765235512918	0.142333095002634	0.630223091398348	0.622314140770779	0.548239736014474	0.703588084891309	0.360637043312143	0.924010392120049	0.714234811320473	0.868187528153729	0.645831858519322	0.776857059602616	0	0.19900524139193	0	0.187205144841818	0.106752999123211	0.69740346566067	0.464176349170266	0.346824247861616	0.324476012637096	0.235778263091838	0.342175589216662	0.90561041720506	0.467893334830275	0.552905383327053	0.560795727229093	1	0.669888797260118	0.61860989732814	0.652647024000523	0.767099927441393	0.140069225762275	0.242297102341019	0	0	0.151627102166783	0.224592465099155	0.425497175344127	0.360056201930454	0.149504985524437
51	0.0216684357485786	0	0	0.163686526069236	0	0.375101776645305	0.307688053365828	0.27592009616125	0.348056584966894	0.148338360600737	0.714753919146552	0.303166587417449	0.551378398438291	0.412854580382987	0.126185733767903	0.898513257490659	0.863524593099186	0.657599107592469	0.877221849013804	0.658943007063214	0.715015997728671	0.0732505740734837	0.0808163177825824	0.164208010264087	0.134823154824844	0	0.490606414187728	0.13182476485288	0.162876480666733	0.297083261032215	0.811995636279089	0.522952760198349	0.420396248225865	0.479741032047899	0.541635191387647	0.665219423848142	0.534043943700217	0.714930390678093	0.671583859235544	0.68949342074705	0.256219200481894	0.203513841661544	0.0018175978592282	0.157508923907073	0.290951179072763	0.36338927377809	0.328098963079132	0.0823764098084981	0.351265655428254
52	NA	0	0.152658326744611	0.148591342951921	0	0.610855989169611	0.157308815679873	0.178730173071206	0.304582573550876	0.179133783461687	0.537456180935712	0.540210972366143	0.517820763848719	0.424742412901544	0.238030470199901	0.557936332148782	0.798362809942136	0.765781840859838	0.71943495325769	0.80680357967931	0	0.181595992677629	0	0	0.12632364289901	0	0.351854734631255	0.23914287594416	0.440089134401837	0.21502792486223	0.366360147501675	0.514521668322404	0.477422056085095	0.342394985657404	0.49359945219185	0.333715257371104	0.573704963547062	0.764810079333524	0.658928882816469	0.715723846798177	0.124502932442364	0.14634556624625	0.0920458605491766	0.0394872408950729	0.255480077716495	0.335680832942513	0.206580653803823	0.433058796621656	0.231270674924137
53	0.18565216461203	0.0263285108438937	0.0691730621685634	0.000120878250285728	0.149874439703666	0.507465325930954	0.354847907067588	0.0894610420369367	0.29113689096193	0.186659419390644	0.519654512644561	0.434448458630888	0.52427969383599	0.452400556129655	0.418688256368244	0.583331988225143	0.658454637180093	0.699898293743277	0.690768616006663	0.74349569320499	0.0113324297870672	0	0.0935558390668023	0.0821685771685878	0.134148969153611	0.664871735028011	0.0465704539734162	0.154247113147981	0.195778592374668	0.414096393699028	0.334001594726965	0.217584291693928	0.545219497750348	0.559023649390752	0.617227495786029	0.818859460712534	0.818533677280793	0.818163583265407	0.752609535836486	0.623327205552642	0	0.0184816731296526	0.102305605040497	0.108066645625228	0.086053837617608	0.207145797842729	0.169157746057368	0.35861725762897	0.230819342489051
54	0.157583006559936	0.000163663701753372	0.0860895446458882	0.0856197774026055	0.157726234130021	0.361966430465456	0.404736810316706	0.435281030497499	0.268877212541588	0.40980776303683	0.346750634163	0.475340622697973	0.473328318320787	0.60164767940218	0.518807214081852	0.571865432177832	0.60086111325548	0.732119056656801	0.830008095675845	0.640250413060572	0	0	0.082288000343409	0.0921926097885071	0.10487424483085	0.337998243913106	0.376268356316691	0.394438524772792	0.397784488201148	0.276954108352231	0	0.350411932874051	0.696356175294675	0.447728338853527	0.39475885634824	0.400412698056674	0.665014241006885	0.542977296107767	0.584202717454921	0.644276453305586	0	0.048436077761723	0.175718181615179	0.13363521878597	0.358474890809106	0	0.395135612394982	0.537237229800677	0.25810080678463
55	0.182341756603669	0.318381228926506	0.0828276216691684	0.312552538228114	0.258982028013032	0.478732402900844	0.326049038862779	0.397040231937992	0.493368312460535	0.239305620967416	0.70270627472668	0.602012659666988	0.690014538524339	0.651914952386191	0.397361866280468	0.464961719699818	0.786280323616074	0.689303339722471	0.516555157967654	0.70384773734434	0	0	0.0766355091065421	0.100360278157275	0.0973433668854709	0.663783936138149	0.189946166338048	0.251825653813461	0.340927603386856	0.305244620908165	0	0.503593682789108	0.214030142120927	0.477603867517239	0.504048281825955	0.658064301046806	0.868552784127218	0.722920249155313	0.556488189259056	0.624730225970796	0.109637355819163	0.227711514917787	0.146382222383947	0.21959282357748	0.0679303333273308	0.30424813641956	0.510219565406939	0.531412597742017	0.0179801646399076
56	0.174259464507839	0.327439232551459	0.094869028576515	0.301266965429539	0.0782550965840656	0.207683911763016	0.372477758035859	0.431379022477228	0.152869907022697	0.495034848215391	0.45936065159215	0.555787724207725	0.459638880280758	0.484147031427397	0.567650764482985	0.762953915295885	0.735084054080414	0.693729999434506	0.734831329191041	0.697475696071743	0	0.292696210221887	0.106933942418894	0	0.154068588796275	0	0.496883348723581	0.317858630842382	0.308963665744277	0.372268209260402	0.483070569229689	0.714931608741227	0.736829731586249	0.580830389256351	0.449294770122766	0.818276705177967	0.479818601427968	0.491966041930543	0.769875289877539	0.674738490534181	0	0	0.302896826025581	0.0481085307263457	0.0800179721403325	0.127060610183088	0.545172655476826	0.55825390177014	0.306521636185119
57	0.31431345045362	0	0.235283675176092	0.175401036368807	0	0.28758606804913	0.177175198933647	0.26930888022356	0.368919177423643	0.299514108127045	0.575898191921489	0.548499861319058	0.232855600838244	0.411281469249335	0.401254624750148	0.789845253050382	0.792209394495582	0.488182787188055	0.723195221796455	0.665678444720135	0	0.182351055822942	0.0858047047588163	0.115345672769868	0.139977484176573	0.629662731172465	0.335607312697682	0.282939638159007	0.193844915354567	0.308554647413445	0.666693076629657	0.400344248322602	0.49075912199769	0.633977209651786	0.49795242817815	0.817695444958114	0.534891168592356	0.410621536652804	0.776658620799366	0.728065881686255	0	0.118387452004113	0.185899799060382	0	0.0816039314907904	0.0955372816565401	0.327467543648286	0.45958265395437	0.397190405736055
58	0.169966708395538	0.167938425070767	0.210048147227359	0.0754599587460774	0.0810927328627836	0.285048151467813	0.185862655562387	0.1647072333081	0.388376889896202	0.319052329138174	0.53012898731042	0.54381787495808	0.527323664077902	0.464722251719092	0.549510107838987	0.661749859025207	0.676675632970632	0.750224679690382	0.440050325381592	0.640784981180406	0	0.383745683661346	0.0778702884218184	0	0.0882131989492022	0.441120116324349	0.197009701624862	0.275081557070202	0.203958222409707	0.259356752311621	0.375153866080672	0.839166995551598	0.442440743005417	0.455277788960782	0.498365660724776	0.637527087533739	0.631072161824239	0.713619832581987	0.741845484516324	0.609771612421596	0.00295244615281127	0.0948960314506119	0.194939330811958	0	0	0.21019117629373	0.340067831725006	0.153701872235046	0.285001256167923
59	0.139049268632135	0.24525444509872	0.156087715636763	0.00894646386888612	0.0901361297927889	0.539989165048638	0.17318336755056	0.293628535713842	0.419677387944614	0.347132085297824	0.578572753808087	0.69216518403786	0.438486731027024	0.385375537538566	0.65312702186679	0.614654521340384	0.615650976992868	0.643382257151349	0.820036637793362	0.538573004800094	0.556499113540108	0.31500294108692	0.0561470613654471	0.123017561065816	0.141943450673869	0.352356452141357	0.198687952357998	0.385647573650495	0.268682449744233	0.298679197241074	0	0.4786525773	0.496591323509746	0.445468144158087	0.45871826184535	0.333244976324219	0.582759942143142	0.725386630944149	0.725452298337936	0.726537727500865	0.0593999153151061	0.164903592626623	0	0.258847896954961	0	0.469454813706146	0.393662858569005	0.375035278043201	0.35691437233374
60	NA	0.173407696346025	0.16115237107185	0.155989677399541	0.0737244331332754	0.309455689383444	0.476614018842019	0.384043012447927	0.333202799014216	0.285163797997137	0.618715758217127	0.383461569801778	0.579143308606459	0.444443969892183	0.639694765706834	0.808441884002002	0.716425802630571	0.82435953595072	0.720744075878849	0.683892020218841	0	0	0	0.153176559950905	0.0301027753364487	0.375451362585082	0.428974723792416	0.53699787534116	0.343469651463638	0.273446710157242	0.415480836498695	0.295182503717547	0.678009021456638	0.550638356642387	0.48874632669202	0.664080842500456	0.797073524539024	0.855376371093149	0.693633616114414	0.626738142844814	0.223316122222599	0.0837838604349805	0.152565750768385	0.162153554733015	0	0.508187971525637	0.33970714665128	0.379935958777799	0.423583388182908
61	0.164231289928082	0.222241516010342	0.254790629860383	0.0838350801531589	0.157469156946325	0.404740493535209	0.198215363435974	0.457839108996248	0.266340358141981	0.587303068749284	0.21537101150256	0.43935819258077	0.464347087353113	0.443798779418976	0.454323256764295	0.757257605317988	0.629783041994641	0.762062710228009	0.693144388449001	0.777877743412024	0	0.210162421410831	0	0.140451289907891	0.0656667861963431	0.374027804537399	0	0.412208659852752	0.322467589812599	0.302873034410897	0.734274052167024	0.204372705331936	0.51096410575442	0.527918892651631	0.486666978038505	0.465494339450166	0.667361559020024	0.92571373333977	0.72942709542247	0.683248566323875	0.18051239600012	0.0570868963992972	0.29779507455568	0.0883504802328403	0.234909150418241	0	0.306598937997186	0.208516266832235	0.162734687412964
62	0.256590472719792	0.221299832674843	0.0860824580665471	0	0.0799316644603724	0.17807665091361	0.105162096395606	0.240115613404198	0.440429264930912	0.275942552188251	0.761247150470464	0.662861529400697	0.317335031814936	0.3912284499465	0.501349969936326	0.84424729501022	0.724717885107014	0.628779926662051	0.709825346203967	0.88183420564649	0	0	0.0568544865206544	0.127567313620712	0.130461452403203	0.360182505084288	0.332391239943569	0.347151444831885	0.380206659616771	0.274351489583944	0.372240527096699	0.348294650096106	0.330008890398492	0.439295407178125	0.449077858861222	0.714148514566041	0.574236738504451	0.579999102776067	0.745157758090708	0.668420672346895	0.182983761407736	0.00248520653514231	0.0926832338338108	0.16005214003706	0.21718054925131	0.368961549394742	0.173899408438591	0.289850910501704	0.194364346824124
63	0.356632359952345	0.0740687569257459	0.109328109469293	0.191032754891754	0.0983532549252946	0.226117689295214	0.386488000687623	0.263391714288803	0.271394731696517	0.086996614954685	0.606968746857398	0.603280710360494	0.423232742751588	0.303874618614916	0.41702460299104	0.494502797679045	0.777382345693979	0.725254315927794	0.750429274361416	0.575642795296011	0.00236051503872314	0	0.157545275685801	0.0445230975093016	0.0986523641338181	0.354358522845777	0.728810255768653	0.363005206424874	0.387368345234245	0.255277454950725	0.428531747988027	0	0.529363784583879	0.450191315880704	0.510934352233061	0.923036064735713	0.680503435295986	0.6233077994517	0.76668428744359	0.766664678580348	0.123764890405299	0.0602306071599102	0.0700725149454058	0.0712441837806284	0.306428958553454	0.319872791637077	0.504976616264705	0.260277155705252	0.410980876294126
64	0.195501412027667	0.141990625459762	0.151205036481883	0	0.0920775827686637	0.489354141647361	0.246900601096162	0.293336538351679	0.451708158232561	0.38671226688347	0.695650601623114	0.531359191927788	0.609991820666576	0.347092542225433	0.546262166491495	0.618089011301246	0.677699937254608	0.691171676054422	0.484704934603589	0.644885235335282	0	0.215535877661322	4.04527960355949e-05	0.303690892839585	0.0859805010713364	0.400821666808487	0	0.46424570178194	0.221929773735037	0.354964564271447	0.356027366681269	0.486408778925661	0.605907759655474	0.3581315771829	0.546108426365838	0.920650213362168	0.452307416410969	0.636426163855493	0.633226437197479	0.627223433618188	0.0611869746643973	0.000380578147787036	0.0573106090574464	0	0.28414039201493	0.091235385382846	0.111695376195731	0.121468628884881	0.375219507936053
65	0	0	0.107269301331313	0	0.0760729764860112	0.202328558856517	0.128404504840596	0.221875271388066	0.323045270481768	0.0793902063757093	0.776064278285109	0.373041646891965	0.531347854837202	0.567961934889805	0.496744991098594	0.359854110705544	0.595328126617585	0.67386895641051	0.691748986957202	0.825648928308942	0	0.218908314516954	0.338681746989934	0.107879676684643	0.144663449097721	0	0.479679640288115	0.222446913494425	0.245399083523435	0.334301339139157	0.816590833865323	0.34403655653983	0.352769292727904	0.430545749545347	0.511624856953048	0.459591498297082	0.706919632637754	0.746045816641622	0.701191242239797	0.597818473303768	0.0227233890728522	0.314169886668068	0.0861011853428181	7.8626378332558e-05	0.236966448606078	0.375819676443305	0.363591327673442	0.0583860683789387	0.460665116074724
66	0.0377631584123904	0.108084715046799	0.09649571332546	0	0	0.398888917969548	0.249082685784679	0.128363916609423	0.283375059378896	0.224080316793188	0.626902100567737	0.407048563290752	0.72115409982521	0.647918768697009	0.629358676530246	0.447398354910824	0.656289417736113	0.468454558871855	0.721525799346511	0.654120357164791	0	0.219408999527309	4.05287022573475e-05	0.0420613059563336	0.0301782431089375	0	0.344588067418719	0.534702596308918	0.452371312882068	0.289785737891507	0.539403942271632	0.517028870863782	0.456082473292285	0.381158629651522	0.486503847217954	0	0.43434578846831	0.645997160375404	0.488674154673484	0.664369537110736	4.60835704342496e-05	0.0742927400633563	0.237153565838357	0.159540161791433	0.157731326982147	0.488504841057071	0.2380347841195	0.254985225031113	0.275391607092519
67	0.207722082745754	0	0.0828359636510642	0	0.0788138039048471	0.58965231403952	0.361718879143213	0.23107960846711	0.284616473998085	0.454601945546628	0.487604515616764	0.458073831209653	0.496087614932044	0.483816971904556	0.588229362958541	0.774486311993551	0.787475474682312	0.840283269247076	0.715511106185964	0.768038590802291	0.000105328176456226	0.344822315445922	0	0.174481069577784	0.148680253426906	0.315931725092959	0	0.501467834802322	0.265393544381525	0.326563963474987	0	0.598979044563951	0.526937434672011	0.553711487887584	0.473166982977361	0.923128137667822	0.668511680312162	0.732493046014389	0.604712211951421	0.729755343656099	0.179269318212143	0.0806564432857441	0.18977590396139	0	0.0866537986625611	0.0421250164156284	0.336431448220753	0.18288058176358	0.433179192019666
68	0	0	0.235249999314059	0.0902908800335231	0.0436781695826863	0.076616623870538	0.28816244035936	0.28016291431333	0.462939711558849	0.317318054652	0.793906184440745	0.356010106131026	0.642788396217747	0.536693331691908	0.647849468761506	0.55179566438854	0.863993061503707	0.631140171927085	0.69727240005716	0.63012315543277	0	0.319373486155428	0	0.210026000111718	0.0554947364574532	0.333486078935033	0.443748306392581	0.357615466687767	0.289269661953189	0.29842270454375	0.691993476362256	0.511908473038895	0.488083365350912	0.547165248524691	0.523018825933941	0.915620561790891	0.812189597525607	0.747493422475836	0.704142302381132	0.78804414660121	0	0.103245555430421	0.0948386835507244	0.141666751438656	0.181906885445556	0.193715239974807	0.407892615484619	0.210933532566677	0.379173882515348
69	0.0428538562495503	0.0961897247330855	0	0.158077684476495	0	0.702811826570414	0.162611865089745	0.320884826910288	0.238124883842357	0.380905450813795	0.289473506724639	0.522669361833012	0.500992937154079	0.464080064970417	0.406198813756253	0.804984918491226	0.800258345764934	0.555756324209598	0.619254720755708	0.696319244400112	0	0.384313557282315	0	0.0392646553175737	0.105361526910301	0	0.35484378266343	0.120739404162779	0.266811667394538	0.246837478337668	0	0.464223548945374	0.664199753243515	0.442123499704472	0.488634210684232	0.745867792067851	0.764778385516104	0.567231408835582	0.665477615693262	0.682316134455647	0.15949429719428	0.255693220562592	0.0939751455621382	0	0.164868247204318	0.319283351350225	0.499503374239693	0.446600435417864	0.125283685565283
70	0.102208288130286	0	0.317560494451104	0.246697149522999	0.163906557024399	0.635256858541074	0.179550630510491	0.241696373240121	0.280240812479927	0.279493718595039	0.442234953635757	0.538740772937649	0.666718732971521	0.437850719137976	0.484602914281666	0.77531227869898	0.804870482707097	0.798536839836137	0.719757231380987	0.687389913187183	0	0.214822904329059	4.32841510615845e-05	0	0.0811046250738536	0	0.374038165252147	0.247552845574204	0.480219616956991	0.279276433349661	0.371262135393444	0.57886433936399	0.564277798838824	0.580294006307023	0.511424943393408	0.65958336597022	0.471887860893746	0.811694947299336	0.765102930144428	0.757303348502704	0.0796687842921485	0	0.150974176042392	0.013651381297327	0.145671535257015	0.338541017898419	0.425274698276277	0.144432918590994	0.382327254078769
71	0	0.354111565259929	0.082449458693407	0.214419313610971	0.0779194971557305	0.490254324207153	0.215880246787105	0.350065006655948	0.405670246409332	0.441223594889825	0.297275083269148	0.30632216372801	0.230146705562818	0.550944048372773	0.455403469202439	0.928273461277011	0.560099604961971	0.625727828570585	0.611292109983108	0.666911404864545	0.33529048010422	0	0	0.0334645052124706	0.058146044026911	NA	0.513667494985223	0.370969480010768	0.274586681101792	0.343737440504531	0.222224519635972	0.504629084571778	0.561141435171464	0.479468148044875	0.468002819125644	0.878075086086382	0.542673788688411	0.885891420077468	0.737304815715471	0.649012602101935	0.139558230782001	0.084754018459468	0.159883258010494	0.166311323929346	0.0906691089784555	0.520255020957502	0.280159879948719	0.308449213671113	0.421247684159096
72	0.29919109196705	0.14773230527927	0.0802370682641644	0	0	0.454907221360431	0.340793034624886	0.268856443240477	0.30291492492615	0.315039015427196	0.473283023684345	0.583873969416798	0.50314986735452	0.620169513953195	0.482670386158993	0.764678046758747	0.801588358618212	0.438912401175472	0.748702108653953	0.605621610771101	0	0	0.0854003510778796	0.0411505546181286	0.172606708563323	0.593943674216107	0.330679406132102	0.141926049177904	0.216772432210766	0.275850880880029	0	0.209676802000063	0.724858239573918	0.494481751341253	0.508714631142468	0.562829248896492	0.649599767969331	0.795261126790384	0.687346961188007	0.6877750615565	0.110032031884056	0.208904706880912	0.259484098705819	0.198550827770344	0.0724551390747128	0.421482344094805	0.171249321923653	0.329270929914325	0.248300847046304
73	0.289847226233233	0.0935310015665855	0.164006255578189	0.0846040144259537	0.134800120763828	0.409905949592422	0.367701713168265	0.392862170028965	0.245248231816185	0.145975922857044	0.268740248432669	0.441206888928891	0.400716140892441	0.55781594275503	0.656189820552988	0.676399166538791	0.7967959453897	0.651968658103497	0.767764529455925	0.800061735457	0	0	0.0544668821528964	0.0748664436206672	0.0779242152234008	0	0.23927812532078	0.255224096968381	0.217195339410209	0.33210774161255	0	0.668813931498569	0.502365592010405	0.336744934932506	0.47907588673357	0.36465690129776	0.749793665477241	0.661987444061464	0.64672574427444	0.720295614257598	0.194786934188954	0.114217317050541	0.212799533414046	0	0.0732552730961429	0.0882652811501465	0.353838495286669	0.474121303288708	0.209137909497955
74	0.257259429636351	0.143414756697092	0.169952686207872	0.157033941879415	0.239814027964108	0.434989243194645	0	0.30420266984836	0.172920341892398	0.334118224015917	0.332858301564738	0.537853840080127	0.295005285277777	0.644959786585562	0.682635412990873	0.791286386435345	0.739127046187008	0.825077703698268	0.835779498605924	0.555821026751651	0.605169609917568	0.315906346746318	0.082488987952729	0.130925756209068	0.131894449367068	0	0.187723269417922	0.324796209389619	0.370264412484809	0.356940229567222	0.423105185597291	0.705259071184907	0.29698370061633	0.556113374399802	0.511929773007459	0.859063557420342	0.598200056334155	0.775271576320877	0.636946002493421	0.661708077453524	0.0833008425514166	0.000395027712184537	0	0.167543450216842	8.47898166877748e-05	0.345945475210435	0.201888690062647	0.0834917681130737	0.365862368732478
75	0.00992005804638829	0.15916681305019	0.1464547027515	0	0.201258404940965	0.406836912263346	0.183133701846267	0.409138144219553	0.308505235996616	0.347222372277475	0.813115874016574	0.36805591619815	0.50942960305639	0.453696272919244	0.685007289987291	0.748556847641326	0.590520616912912	0.69020097659111	0.74877876931398	0.652628687746313	0.19504364376829	0.342616464661141	0.0511783958035982	0.115190906267208	0.0925801743214903	0	0.515105330501421	0.144389876325199	0.231178051006356	0.251081004033725	0.659237028973134	0.429338468302092	0.396536480042815	0.689789364274381	0.462975909901468	0	0.699692395140518	0.422457531462193	0.70812671043746	0.767541010581052	0	0	0.079264890071338	0.162723641026387	0.0795320664581233	0.36992604294347	0.453618038813599	0.263196899921466	0.374662679683181
76	0.0055568929526566	0	0.139904883031372	0.334768681983437	0.0784541108306404	0.597267010537276	0.542263820102363	0.0873225078017263	0.217679263196788	0.293748838293132	0.632480810577097	0.325122217906378	0.548798781747379	0.521564340524979	0.374577425371584	0.86064772931636	0.576645029543799	0.850852041906029	0.569878236330812	0.697285863950027	0	0.286841915506578	0.223302543484591	0.0414250504273783	0.111207989305945	0.279794495702723	0.192444788334708	0.182533140395735	0.371007868515451	0.272343222300669	0.375705999544877	0.668298417952912	0.317295375799381	0.574599229886438	0.450723368853821	0	0.89309110966316	0.606545076067197	0.488405727510268	0.710954644580909	0	0.298199840873245	0.245987461806749	0.0761642599728667	0.0807835535657643	0.168732161871259	0.432730609671239	0.169770091334949	0.177138942855344
77	0.00459220935321902	0.000146741612333516	0.15283347406905	0.0776202342183296	0	0.30606367771708	0.0543432268000398	0.111184635761302	0.138872152948625	0.304745402084547	0.457023483017309	0.509232148168449	0.509609572632514	0.40337245433439	0.561149741350145	0.749165391753664	0.516202834175957	0.647724158927466	0.638416114357357	0.762315710425269	0	0.32745057831012	0.0948596912358383	0.0678932946654676	0.0976209039136747	0	0.222662577108107	5.48749135691516e-05	0.340015607039909	0.323793779022978	0.00674297263728096	0.617316767245615	0.176347370415067	0.503018803410402	0.327098529940318	0.749546042292934	0.888325071019861	0.826757507383911	0.575623000831538	0.789898090560473	0.0847840556306352	0	0.20752718182522	0	0.260568426713447	0.295666252781782	0.404603196940797	0.473054077854465	0.359663199308773
78	0.119525382086429	0.0751187049913323	0.0854957042108	0	0	0.278285480895008	0.192463278489963	0.300722754331185	0.341518919902473	0.578928476756609	0.480362880215113	0.635968471447281	0.420024878895632	0.610861099572212	0.599671739254748	0.7174892503077	0.742644389878874	0.786820995123685	0.638882598725229	0.750063783514208	0.0248447128832154	0	0	0.143734511779092	0.115869987706581	0	0.471436824435515	0.364346604252042	0.156980077833526	0.266688357380848	0	0.596696704609876	0.739675167980457	0.413127423358786	0.486898646537375	0.807864384725835	0.661942578087853	0.586518264004474	0.729394684202103	0.721279093875189	0.012134694694895	0.229093144161397	0.162858975057643	0	0	0.387769922935477	0.305101829707447	0.194647340735645	0.284202828172605
79	0.0279000346195506	0	0.0846575574701287	0.0715688414067668	0.0924001613663634	0.596825829799307	0.341439928265824	0.556285495325275	0.088027733964021	0.280036638657868	0.798050697028925	0.594353716438435	0.67202889017697	0.41391641619869	0.720514995257807	0.595014479979682	0.725149889543539	0.753827573068418	0.800825232549302	0.736865913875374	0	0	0	0.0142255413252457	0.104896522279007	0.287340060265802	0.169957217106904	0.218218924707249	0.302450998188876	0.303472470373032	0.820991806992571	0.345752451319185	0.404093747984319	0.598987660442504	0.537503216834295	0.999446406441214	0.715365948163577	0.651381527359742	0.59058765462996	0.714413038194807	8.82038180908132e-05	0.228391576818251	0	0.0953186866571326	0.214238881410292	0.0262009967117883	0.237584728969908	0.338656953865417	0.234053254335642
80	0.190801547943919	0.185141159534031	0.277634913827904	0.0730099815046945	0.0868285293213965	0.501818514561781	0.148589183213525	0.290445000313367	0.240256878052632	0.37630557091962	0.447455004981158	0.506363829980057	0.50913370834731	0.498194966174803	0.258166102127043	0.621930398593879	0.695089016455581	0.597847016006577	0.642221886064919	0.702481782230697	0	0	0.0952063483953684	0.0297636510013923	0.118130148931405	0	0.489390172331988	0.31582072115229	0.142856359768579	0.224574033991045	0.553214981069594	0.231317505139565	0.5730378268188	0.377310017641679	0.4075891271935	0.923124971279728	0.560974429993815	0.819573952040076	0.782933029163197	0.639853404968434	0.0950892020444223	7.22979371616504e-05	0.0249970486942028	0.0948945637341423	0	0.250677313281413	0.140396331126526	0.34527293305582	0.228815331586972
81	0	0.352811838389371	0.0806074438846431	0.100131238867324	0	0.374867050393519	0.308432611812002	0.280095658639945	0.396270610188451	0.221730556631939	0.58504346355786	0.582246623395409	0.190241563977073	0.451809697605784	0.573680024491678	0.784251173278761	0.649096761879932	0.799661081789852	0.7502470942139	0.61463616427828	0.269603560556303	0.245203795644168	0.0861655104198146	0.0396230411212537	0.0414413191258658	0.655672515765537	0	0.216912338346433	0.356771507227249	0.385242387626005	0	0.820252100787782	0.557325916713602	0.297317033152941	0.611036746256872	0.923090065997714	0.518475540190843	0.778383124352268	0.706645768612168	0.756079660187489	0	0	0.00695796786730656	0	0	0.529799661719078	0.190648597985869	0.368187993977099	0.202439999593
82	0.13279706351929	0.104059009611703	0	0.0814977868475708	0.152126732182232	0.558043498654044	0.15386256809224	0.42046847499383	0.211778030565949	0.33887131264458	0.57748364744138	0.275280223728039	0.520454668337237	0.353986467955466	0.644566013308072	0.904626694827754	0.702882909647997	0.69167100014298	0.635709096801088	0.804211505600347	0.107701875161368	0.000279391820036388	0	0.133803431313195	0.125871735212834	0.330100755121867	0.18716317791973	0.292542542880735	0.444400823334092	0.310275648695014	0.463105402898955	0.77446198872844	0.510997040357184	0.427539467008557	0.447508282252124	7.36068602832776e-05	0.732927199572938	0.523967604333136	0.667354454247262	0.71078320183997	0	0	0.0898305523461801	0.103432450900114	0.0784494958763275	0.209434248649714	0.127038361326141	0.273699338646143	0.410538805538366
83	0.00139907521234206	0	0	0.0863206431356775	0	0.560876869147267	0.265156669821696	0.286593546614526	0.25256294965602	0.396524590903352	0.582392776100132	0.562459009547279	0.62143280787482	0.452037863619665	0.16714303449853	0.860858033907855	0.631958764313103	0.717270499300783	0.672354930381339	0.782742776803709	0.4057979950551	0.349411681511895	0.093258873697193	0.067116326241351	0.0508077525782005	0	0.634796533480077	0.226909902635109	0.218709205935338	0.325926153966653	0.34325765224534	0.19653279807828	0.437558236828338	0.3708429735647	0.35649090109793	0.818560330927133	0.827035351418312	0.665315907521063	0.728753936477603	0.690468175114906	0.0890787191317307	0.0870826775425549	0.0730392429443176	0.214869462350793	0.0932826430837448	0.444807230802919	0.323089915540823	0.0898930245577942	0.139388910298376
84	0.124571434285574	0.238672450782975	0.080121068062962	0	0	0.240133803390449	0.575344458009766	0.567533758550759	0.395369564301122	0.286259138214502	0.540454551624011	0.317439853409221	0.375972637524481	0.607749120889768	0.436761647950885	0.817749161060899	0.839046684977171	0.623295903454845	0.707367433696656	0.618567196503621	0.000564899763362825	0	0.0968266228167122	0.046895531043436	0.136802944342214	0.00181398747859873	0.403441330488532	0.156378881798964	0.266491304074959	0.2868469077964	0.555969681173124	0.676951409729577	0.55067831983017	0.494434389490985	0.523917911538268	0.584714804389917	0.599130265860068	0.720703800566233	0.702549491275633	0.663320128059243	0.0610384069369184	0.117697327813025	0.0525335565299632	0.0821643353988537	0.239867579069411	0.290597391603016	0.356294610505876	0.236148053056356	0.353045292993912
85	0	0.124691184559116	0.306190734871251	0.0840089302832484	0.291380945994661	0.515453653684457	0.372518229775365	0.387106858112474	0.215343876695387	0.250030417765	0.791573119977004	0.647882049755171	0.507624906947706	0.318493663889456	0.500020488979151	0.715759671722886	0.599865424816592	0.577435060487067	0.890650708719102	0.667265669587494	0.351536646942324	0.170952049349694	0.188175907914887	0	0.0851134079846025	0	0	0.359703928534715	0.26812234494777	0.310147420846319	0	0.571373042968193	0.466731324715826	0.451068968817452	0.505293093126856	0.832028748892284	0.689511254142353	0.563124912529296	0.722850882026353	0.664998221682469	0.0471636714507291	0.132758329368716	0.0942936376387738	0.145476035902838	0	0.378359199691998	0.407433882390662	0.335574317109443	0.438492927560155
86	0	0.23877217345561	0.0641631844695159	0	0	0.391210743707274	0.300770423719806	0.282711439024439	0.0861200661311494	0.519991052600633	0.707556808782565	0.564533844673764	0.539729341583773	0.450792403066482	0.269872727157688	0.721491502702872	0.70885748750186	0.758202928911144	0.657211274474409	0.641911555443779	0	6.62652156294035e-05	0.164770436827311	0.132453481143543	0.0613791067291187	0	0.501911331408863	0.479775625839153	0.268808196175773	0.360436123134653	0	0.582972933457526	0.73931569875086	0.415896055268161	0.47004144319514	0.458908101346112	0.855844716954009	0.685210810507395	0.650333499511852	0.680791533906925	0.000154308651443933	0.14748140977563	0	0	0.0836616088033402	0.0830661166791334	0.154841448863727	0.427563268533577	0.166628433953137
87	0.00655038198107549	0.17540687341204	0	0.223405640832549	0.164313420114611	0.356752900278588	0.265890829940075	0.0772637855599033	0.0846638790683099	0.181538506469228	0.437723437624083	0.361125172223862	0.282619022845855	0.573758793111246	0.379413995251453	0.861210068221361	0.706972840005183	0.683235749472276	0.62541490661335	0.716212363870963	0	0.00114278973335924	0.0933439313565637	0.077402960326436	0.0985059513565353	0	0	0.541293918687757	0.310812886443702	0.252480214467119	0	0.571430621804675	0.56238120337321	0.560038244129517	0.567028005390086	0.663196045294903	0.664041144890133	0.827891052625635	0.671853762546905	0.773377304555445	0.105677090950929	0	0.249881821253506	0.147475724608375	0.0407761505775227	0.483208354568329	0.340739389045451	0.393952518621564	0.303698330357512
88	0.208635125173166	0.342583711991359	0	0.147428747797199	0.169883680678377	0.361871521473765	0.501787062242347	0.289164763240396	0.293002999389993	0.39126533957359	0.632004056261903	0.600168477001639	0.449033168404576	0.644419082820413	0.403513088581352	0.816118121761209	0.70978041088917	0.951038443506895	0.62326979531852	0.654620088675763	0	0.000118943766160308	0	0.259193368299642	0.088687145066713	0.309921184089134	0.206848219149689	0.408574436972134	0.282890595363735	0.380376101473173	0.582622314794924	0.334550513854293	0.750164082397154	0.624596344763974	0.534258945836671	1	0.198434206549422	0.694062899035162	0.778209080602216	0.744747490587753	0.265735685555467	0	0	0.107992521865025	0	0.237573459270614	0.08403627450204	0.416120785790969	0.34960696199755
89	0.353967886914958	0.0720150869292744	0	0.160898169602588	0.223280604286557	0.347126793758909	0.250574778947179	0.277254044013077	0.28425160888154	0.227765791677327	0.635297771242565	0.170957027007263	0.406658928640852	0.134649807025039	0.627503554386545	0.791307859082373	0.77510051030648	0.774234261426023	0.674388364096938	0.760669911730657	0	0.193462877155859	0.0820087409423615	0.135023059550492	0.0666565970760489	0.354914648717247	0.482723166298612	0.382100862978328	0.269977946816387	0.308563492768245	0.613181659762238	0.3664825488132	0.490986544336585	0.380162278863924	0.488248048362119	0.70110447836889	0.793841916599355	0.677464243979473	0.625513508346552	0.695151804252982	0.199224023668153	0	0	0	0	0.0909639324047218	0.306187011658968	0.0780749710011559	0.313117778231052
90	0.0678672244659101	0.331585272778874	0.110761049897582	0.0944656327968117	0.000108158633785075	0.561143456475276	0.262645175262634	0.206184905607051	0.465733726986889	0.302706980811222	0.70539495379142	0.668417595571911	0.374093653557869	0.341818638056816	0.524536027603891	0.834139134608849	0.68940035121103	0.769821359971748	0.564171004932371	0.761304260954665	0.022465147602876	0.233356477204112	0.161396359584914	0	0.0626618250665708	0	0.34339986601683	0.145004541498665	0.276798623018632	0.411481288061827	0.39265632320266	0.7635540943567	0.403616543726679	0.354067289714048	0.412690380641362	0.657508322040115	0.537145781131084	0.723069956398501	0.687847870952384	0.704462469162777	7.51957429057121e-05	0.143069618826658	0	0.0755340852094489	0	0.698083145587659	0.15199695783586	0.298715281761222	0.435745635763065
91	0.000316682552149672	0	0	0.207431151049451	0	0.378949233801714	0.30039545510229	0.299141940369338	0.150448873381017	0.307421997323027	0.687365688878537	0.470389461955283	0.480991646889097	0.430813848306936	0.543920662180639	0.86041467923107	0.756402918957606	0.897873677776587	0.593403956588943	0.756343632039951	0	0	0	0.142341843813892	0.0771770944162749	0.39259990593041	0.39672935535171	0.429173131842568	0.379157303954841	0.239906198864215	0.197880835027748	0.189126959183063	0.391547293192487	0.517939863668109	0.548041320346512	0.999945212125286	0.930557271763014	0.702374159153749	0.690539989727437	0.742639634497655	0.106883636669497	0	0	0.18625806152077	0.0827066628606713	0.115204308407349	0.178274239983644	0.167605118644117	0.230656280076743
92	0	0	0.118161146441177	0.182843624045621	0.160859603099791	0.120638209365019	0.354944350575722	0.261721041243888	0.241039581257138	0.159256574948976	0.631130802257982	0.3842899767866	0.394825291822664	0.420263293585884	0.588801258785232	0.830811105758036	0.82093148653344	0.78328572939521	0.791507895304785	0.659328371715593	0.332145542198916	0.312056085597156	0.183917536011226	0.205447209973685	0.0676340890478671	0.200470890387109	0.438260619751587	0.363051792528153	0.180096806251908	0.256229528497897	0	0.371392684006367	0.597146827083793	0.555583852056054	0.396471534464282	0.784360927991784	0.814358691801634	0.686136417753745	0.720082862054887	0.670361006609171	0.205811793065084	0	0.170079568269428	0.18143074032151	0	0.163956897517917	0.000165576653053279	0.23088074009421	0.404784151706486
93	0.0002947966832385	0.0993128376500537	0.078557453922649	0.0547022009996285	0	0.223964518677434	0.542536529033052	0.234841064945645	0.386938458523539	0.508422886747343	0.679731920418366	0.606930795906589	0.679675247702144	0.494768391491293	0.429265974254712	0.664019869633287	0.455026626819176	0.569725337044922	0.803115773453683	0.567083570543605	0.352389758921112	0.217650170518153	0.000100527937702142	0	0.0526887848597878	0.375604195217347	0.178448973049331	0.394368582301274	0.271037951130425	0.331928905331265	0.603861801767888	0.231743050754199	0.321755698110611	0.531491321000824	0.527850287375367	0.379461699052757	0.718120213558782	0.597865372128723	0.607140999796353	0.721348074812396	0	0.164187476649511	0.0917176604810753	0.182974089109893	0	0.38115748186317	0	0.425256034653237	0.0839010649513425
94	0.157608563699509	0.317418696778294	0.167551291794827	0.169537478887274	0.173980547799012	0.199655275411429	0.394936726288384	0.370494678203638	0.334747530884329	0.228355386635772	0.680211860235005	0.554143185661119	0.333896690885973	0.486274978930589	0.588709594942064	0.780696404659786	0.504831097020753	0.628050130171014	0.674137283711809	0.789412890686443	0	0	0	0.0515581022838089	0.0379566938879579	0.00526285307325192	0.274855946514606	0.253359664937427	0.286787282427014	0.285083374169636	0	0.362526858128792	0.462670071773285	0.460511844391474	0.610493629390686	0.601853714245937	0.498102721151088	0.695844002626035	0.646147688632788	0.661873180172795	0.00110808658888202	0.153016019401918	0.0865766958476815	0	4.78605304423046e-05	0.199218331784984	0.0969534256772402	0.145661501899364	0.269998482367798
95	0	0.380553943004401	0.179952222134699	0	0	0	0	0.25835098363776	0.238668590806688	0.378750784174564	0.543876141393333	0.427185983152218	0.568376248718396	0.513891131097459	0.409868237702699	0.629767961994332	0.629739790680757	0.742683670854555	0.713677242360774	0.752060930526343	0	0	0	0.122097772906811	0.151372874605255	0.332474796867994	0.179097108844017	0.115843480866392	0.312332017917301	0.367020516466176	0.339197825162377	0.606812364564803	0.486829823119139	0.605655992988116	0.506483475391943	0.818236435543034	0.852619188973637	0.686490753513162	0.671509310292472	0.680155205931871	0.200502979318616	0.0701656070571133	0.134022297033589	0	0.16454859477401	0	0.353422706603268	0.216167326450733	0.487583767757449
96	0	0.043932062445581	0.275122625202461	0.100549584175909	0.0822728800061686	0.000146942401768923	0.317964282231408	0.256779242816242	0.154436391667819	0.260861309242411	0.531660480608883	0.483753551971155	0.632881190943947	0.394932617651043	0.545262871729447	0.457962435087752	0.605455208577966	0.734991193327936	0.664596923017728	0.753378113887699	0	0	0	0.217808919730715	0.0831086811874009	0.42424967718396	0.321836070309157	0.436955685579819	0.205975389851145	0.182159327174184	0.313538372145733	0.570585185422729	0.519765835339606	0.316426931669059	0.459582050940205	0.819734106547279	0.47930632810685	0.871289677905687	0.647004486001214	0.639790935463473	0	0.13375076797727	0.16145067841375	0.220578451050666	0.0810643609909292	0.342394124128581	0.280519558368175	0.324530055837935	0.222930681596075
97	0.000201882519582705	0.0868087993513527	0	0.220279551466026	0.180922387279094	0.35170312253567	0.329098576751981	0.427900011782673	0.221623562944249	0.437478779615184	0.590241055612752	0.430620315592989	0.625633084847329	0.641391802075735	0.72095491262702	0.874173064513974	0.822562101453198	0.828542647689363	0.800116164373839	0.743899113932721	0.299876901023772	0.180730756399779	0.230409988641969	0.145157599429832	0.085837682981945	0	0.479509902386098	0.351480230638166	0.128387308933963	0.335150459940258	0.413923947062489	0.486488263290133	0.409970034582078	0.491844751305593	0.572801432129368	0.916081281711145	0.612662488328196	0.73385272427702	0.71918924208932	0.645216378233438	0.318570463734654	0.316885919106137	0.137128148876975	0.10473502975715	0.159483688189846	0.379059979766729	0.488400931222316	0.236043410490046	0.466180683299257
98	0.283418558943296	0.138338297957219	0.0597827424529584	0.0838347711894025	0	0.243847008957534	0.366375200347421	0.241093433108104	0.502134218223947	0.352368241896158	0.45621143112062	0.504696861180024	0.6152842794672	0.635268552104216	0.427420104208822	0.679893207603404	0.850875521492645	0.835250335723206	0.745035312742223	0.748891146781341	0.047371173914879	0	0.125023210968765	0.120553408878672	0.135741175046075	0.350907173145141	0	0.550894964893811	0.313490240079684	0.249825506548416	0.749899247544654	0.454739114754186	0.504135444234884	0.427737272020338	0.43162876421315	7.34611726497736e-05	0.633591482004193	0.79260831334347	0.777794984738796	0.609572209581611	0.118852980891983	0.135106383281707	0.233335292842604	0.167941040847511	0.148203490828106	0.123967026109627	0.164229304923403	0.299360699139753	0.228929978707997
99	NA	0	0.278153507601273	0	0.154422239768677	0.183461850875876	0.443758954214839	0.198030275161911	0.164247080693142	0.192550654845586	0.450620159015693	0.608982200166436	0.663385840876416	0.456356986109873	0.547088388253987	0.775292584351793	0.694112251725467	0.558875575533829	0.813189704040429	0.852559541914379	0	0.570306487502684	0.0365424145091602	0.162331755873353	0.0806241637440867	0	0.349405123609485	0.245706349159599	0.165507765003448	0.393426336498727	0.521186386403663	0.19814584338619	0.560688782963026	0.568018791477351	0.500858779777988	0	0.519583198200471	0.828290964064598	0.638905760331346	0.693577509205247	0.331175408898249	0.00145682451928273	0.088571007188815	0.231930153550909	0	0.364153551569384	0.191139452590249	0.270265137059056	0.285369638330957
100	0.0745332910157401	0	0.272089971684337	0.0717005542682618	0.0758644746597525	0.457285862433968	0.29403875025072	0.38067122446796	0.454125104951557	0.298716386744772	0.722709771970726	0.512581373019776	0.699916927894338	0.550747807206265	0.568292941229239	0.56287557728065	0.557778730759527	0.81840513721357	0.726623318067299	0.843307668225899	0	0	0.0664197819098112	0.0336134693284073	0.188229762699568	0	0.160421771667984	0.153541448015233	0.363861981822005	0.219550550624326	0.663453891263793	0.777457736975077	0.416754806521611	0.575629488080319	0.538927067301601	0.00116702367000551	0.874146786528627	0.65088646040474	0.529338387161645	0.674144787481399	0.111167936190644	0.309855431801153	0	0.0810242554415623	0	0.275813564561105	0.310269349341089	0.347826679325919	0.303459714663057
[truncated: 191 more columns]
