# Supplementary material for: Evolving copy number gains promote tumor expansion and bolster mutational diversification
Source: Nat Commun. 2024 Mar 6;15:2025. doi: 10.1038/s41467-024-46414-5 (PMC10918155; doi:10.1038/s41467-024-46414-5)
Supplement: Supplementary file 4 — Source Data [file 41467_2024_46414_MOESM4_ESM.zip › Source_Data/Supplementary_Figure_S5_benchmark_62_t0.txt]

simID	d_25_t0_0.1_tK_0.1_h3	d_50_t0_0.1_tK_0.1_h3	d_100_t0_0.1_tK_0.1_h3	d_150_t0_0.1_tK_0.1_h3	d_200_t0_0.1_tK_0.1_h3	d_25_t0_0.3_tK_0.1_h3	d_50_t0_0.3_tK_0.1_h3	d_100_t0_0.3_tK_0.1_h3	d_150_t0_0.3_tK_0.1_h3	d_200_t0_0.3_tK_0.1_h3	d_25_t0_0.5_tK_0.1_h3	d_50_t0_0.5_tK_0.1_h3	d_100_t0_0.5_tK_0.1_h3	d_150_t0_0.5_tK_0.1_h3	d_200_t0_0.5_tK_0.1_h3	d_25_t0_0.7_tK_0.1_h3	d_50_t0_0.7_tK_0.1_h3	d_100_t0_0.7_tK_0.1_h3	d_150_t0_0.7_tK_0.1_h3	d_200_t0_0.7_tK_0.1_h3	M_10_t0_0.1_tK_0.1_h3	M_20_t0_0.1_tK_0.1_h3	M_50_t0_0.1_tK_0.1_h3	M_100_t0_0.1_tK_0.1_h3	M_200_t0_0.1_tK_0.1_h3	M_10_t0_0.3_tK_0.1_h3	M_20_t0_0.3_tK_0.1_h3	M_50_t0_0.3_tK_0.1_h3	M_100_t0_0.3_tK_0.1_h3	M_200_t0_0.3_tK_0.1_h3	M_10_t0_0.5_tK_0.1_h3	M_20_t0_0.5_tK_0.1_h3	M_50_t0_0.5_tK_0.1_h3	M_100_t0_0.5_tK_0.1_h3	M_200_t0_0.5_tK_0.1_h3	M_10_t0_0.7_tK_0.1_h3	M_20_t0_0.7_tK_0.1_h3	M_50_t0_0.7_tK_0.1_h3	M_100_t0_0.7_tK_0.1_h3	M_200_t0_0.7_tK_0.1_h3	p_0.3_t0_0.1_tK_0.1_h3	p_0.5_t0_0.1_tK_0.1_h3	p_0.6_t0_0.1_tK_0.1_h3	p_0.8_t0_0.1_tK_0.1_h3	p_0.9_t0_0.1_tK_0.1_h3	p_0.3_t0_0.3_tK_0.1_h3	p_0.5_t0_0.3_tK_0.1_h3	p_0.6_t0_0.3_tK_0.1_h3	p_0.8_t0_0.3_tK_0.1_h3
1	0.227954690900859	0	0.095377072221453	0.0561695430631032	0.0878644193307846	0.296943166106114	0.520921862658941	0.142820202092041	0.516519235243356	0.434515289233492	0.542641482669242	0.477369412667428	0.470011096960914	0.512728540234874	0.464074054030444	0.745327970468464	0.673967634956439	0.721644030781695	0.645184316865026	0.510780717156188	0	0.0906336270904033	0.0927901956439734	0	0.101477808809267	NA	0.212454525341693	0.127250697073826	0.493763063872986	0.17300328450501	0.570702078601419	0.374208167770541	0.423482811693331	0.383416469291251	0.438024040919798	0.564490690419876	0.649505369856358	0.744541002647503	0.719717446610506	0.447036230586306	0.00588253753589755	0	0.0870655136902665	0.150139414786593	0.20798053396733	0.120566788806829	0.308037258961555	0.229081782655394	0.326564980630605
2	0.00109931574739928	0	0.0911152436781759	0	0.0851248277249209	0.139548548267795	0	0.229348193862285	0.240264916157451	0.458770878305653	0.442563480257385	0.611138191545266	0.238544812838717	0.522806572641801	0.632892186661232	0.597092586754343	0.212432905237118	0.693639966125135	0.659282913560582	0.745330356257035	0.427926444494655	0	0.083476370070849	0.044498813812566	0.0757271962516682	0	0	0.173077170814347	0.132754750493557	0.345413293733993	0.817963773326743	0.517077479341041	0.791918677516395	0.489141752140448	0.599723311653658	0.884931582269833	0.702349847362729	0.553493060314424	0.693581210013885	0.624944845630166	0.0855209580894148	0.0784028371171043	0.201882561247853	0.0744428391289207	0	0.000666174713957529	0.338458257851935	0.33931401770834	0.115281463800866
3	0.21592745170539	0	0.0906612266927009	0	0.0769726500336993	0.293272825417773	0.200589909030895	0.378598461902957	0.271162258843425	0.303950417737679	0.381192133757313	0.599940214431235	0.40827682569444	0.402537805851037	0.468678748889576	0.745119474188781	0.704725855795211	0.658902734934086	0.488233703847601	0.727396394004299	0.316507551201727	0	0	0.0433925726505764	0.0713550196668048	0	0.209718455573608	0.156217340614144	0.401553985851765	0.224628155351825	0.18994596115733	0	0.297211032659873	0.502282428529853	0.417443891987748	0.59108493638732	0.452843415946926	0.566425100231436	0.706512152631417	0.659368893890845	0	0.0588433157255	0.124568913990951	0.147631900334478	9.07465547423633e-05	0.0966647128543528	0.243406571826989	0.53714879092057	0.388582158761255
4	0	0.182733417059083	0.103811839452162	0.0821202733255595	0	0.458888193781788	0.463669537815505	0.175591922331815	0.347591232491166	0.238890730563183	0.513850659142058	0.420890861747982	0.5487578225978	0.400918053516522	0.571389555078578	0.78138781565567	0.789090111063692	0.794121011345339	0.619264403835745	0.671794218646236	0	0	0.160864066917255	0.126028468529903	0.132029600195082	0	0.420303425100451	0.236204253972645	0.227678784504486	0.190806859752463	0	0.48994960122248	0.511823832520528	0.362340094366914	0.562788556583429	0.768597352265361	0.763355192613666	0.705575418879647	0.791727154470294	0.692103524466228	0	0	0.0946688850096572	0	0	0.108607848213337	0.304763818752601	0.261083271878164	0.370919231922785
5	0.0143562585652832	0	0.0985421897931901	0.0765638499926379	0.311672540883227	0.434896955584043	0.225564072971784	0.508825741981309	0.24736948691409	0.283936007299346	0.662554574023009	0.297759210724574	0.464988084026953	0.603163186780714	0.63610473257161	0.822108711688204	0.63092051714418	0.603104336789263	0.732159389643345	0.640659398898239	0.133419688957613	0.387520358846877	0	0.18632967662141	0.0639126249093786	0.401310214475708	0.351721416904078	0.338318685452913	0.397068374783031	0.271859277511305	0.606832891107705	0.262292078736636	0.523755369330398	0.38197157764488	0.479690135586513	0.747877079062353	0.802703836629883	0.724094258168287	0.754197588850507	0.702335627921488	0	0.184953790883156	0.0765681302413699	0.0788703320958988	0	0.198912346688311	0.164872486078188	0.321193906110683	0.0909424976638492
6	0.00903486613234484	0	0.231811082430097	0.135748497197068	0.163200198719949	0.364677523201021	0.193343075110826	0.32242409104592	0.289003715457693	0.333381445324892	0.813938301161862	0.330785530848877	0.428034528332104	0.525887328762035	0.57247807497403	0.542095627669002	0.787192033593036	0.692074143686193	0.588059757417884	0.694381662474506	0	8.91505240578807e-05	0	0.0695938747360709	0.101178599758712	0.335048401841392	0.348411789449498	0.0765075544774185	0.447168934844215	0.337636962394207	0.000148216228637921	0.48381189030359	0.465516046528851	0.496892236453807	0.500685244633664	0.781468583432893	0.472255813026688	0.560909700885758	0.781344980646142	0.772933264009892	0.0930838397615956	0.106264177643226	0	0.100218496412373	0	0.136465913537823	0.551059648717511	0.0218994197276572	0.261546847361181
7	0	0.112883073636184	0	0.0859700001343577	0.136608916332497	0.307264455074978	0.326557616688129	0.301214738947861	0.174800359290635	0.416184319918106	0.508601783124884	0.486363693493426	0.436442425717147	0.685752369506338	0.434331395906244	0.726342433448992	0.809533872537356	0.643699147438304	0.581489346176019	0.726709482592873	0.00291206317184134	0	9.55377871402764e-05	0.0438335098156877	0.0524650639941256	0.729407009634708	0.643796220126142	0.300886524504248	0.315340531084636	0.219410951090106	0.347806228232467	0.748635269601731	0.373588685579207	0.607506295533332	0.507285751643604	0.714111678326321	0.32461925209723	0.66466445429285	0.713628242788718	0.741240668573369	0	0.149584194186853	0	0.0863379054028906	0.064213812943021	0.310344697629539	0.0764017052027858	0.41541356688656	0.210084833549376
8	0.367815956364197	0.184020040859557	0.289946007462397	0	0	0.606643803243746	0.304661757782317	0.126161206036268	0.463674937879726	0.128536874138715	0.513950237736495	0.58455821854099	0.336351048762867	0.304855617237624	0.528207268949198	0.495750880624142	0.5973680222721	0.607967193023389	0.64060498992002	0.545252603646851	0.169862460651217	0	0.329364003586345	0.0448487781288312	0.0971787514735156	0.218714053648341	0.217664303379744	0.243791226087541	0.279111810693812	0.255106345958806	0.366671973151286	0.198546916155009	0.441448952830209	0.522429440272996	0.522651589131791	0.810789705632792	0.712269378555294	0.654792276577397	0.726027463320477	0.67790634357892	0.330623816893866	0.23545739994288	0.160653555378409	0.146444103455405	0	0.379291112515163	0.301014100597223	0.220131080357616	0.432425505936661
9	0.132654636542365	0	0	0.248242331134632	0	0.64027353799685	0.273304228974783	0.358793676564245	0.230804979997844	0.236790290360549	0.45318566427059	0.327269916282853	0.378814061661328	0.550311305840411	0.461951441888828	0.842980602531339	0.78926488136401	0.49674422682884	0.649894407095483	0.692397982695346	0.398372830318652	0.309952975431135	0.0801698492204167	0.104687718565374	0.180185129129941	0	0.0273403379488419	0.45559834736965	0.185971566912369	0.255774900068668	0.372680274059217	0.536872915766438	0.61727563097532	0.477218837655835	0.454079322637293	0.0415562634166098	0.691394648772549	0.51440746373692	0.586473284976916	0.786591752635874	0	0	0.0801527054603037	0	0.082923668145712	0.337565348702821	0.454600352356234	0.125202138072471	0.0818946889628404
10	0.243581769240135	0.0973735636697211	0	0.143187462720404	0	0.328990589823714	0.44241372831084	0.278209898341499	0.498644379121506	0.283345201780004	0.0850514050368379	0.571409139768851	0.453507389006953	0.463322112029216	0.605912485493849	0.915576607432593	0.843873260702447	0.586271228847823	0.467174917783938	0.758786527779163	0	0	0.237914580070401	0.0360674723811317	0.0870161684176322	0.00276325361677454	0.1909280765138	0.088115402722258	0.362012056262744	0.353050806779465	0.508110052060399	0.4831535570733	0.587746607738968	0.362030047570764	0.526302944907831	0.384854429761281	0.628983893411206	0.683356825705343	0.700151025027099	0.736103629381664	8.07808457543123e-05	0	0.17156075992504	0	0.156620373688051	0.545368344069087	0.210371661155869	0.0671293760768282	0.270530287432193
11	0.221294444141078	0.238338976614755	0.0741326539237637	0.153847553165314	0.303841756890411	0.14991582658778	0.632735159615048	0.289066079962859	0.486632766943668	0.0768933551652342	0.158344716657859	0.510080387137522	0.361161820169979	0.412608518677078	0.52301245714336	0.771136102839206	0.901564072564351	0.623750651220307	0.733022591702104	0.729791761960326	0	0	0.100223523106385	0.0821225549401432	0.119806638693326	0.334158822001237	0	0.529773931869205	0.20054086680447	0.153409832399217	0.373421798545275	0.338809729220063	0.535239873677582	0.510908850891465	0.599674319042741	0.241826252429621	0.627881129212785	0.618893524777075	0.728221874332856	0.765377860530007	0.0677336288880221	0.0438701425207752	0.174937959914611	0.199467977607765	0	0.363431708086212	0.0680651157437438	0.314293976594253	0
12	0.00177458124070468	5.38715821368007e-05	0.183537179822002	0.0218839313459702	0.181658520512636	0.0989479116751263	0.239957361013428	0.0948099620063654	0.426766567300938	0.279777340218338	0.777643751183276	0.497216288926768	0.400600809598045	0.292606725537141	0.580674215515904	0.676093140958891	0.742250077919603	0.34007254730617	0.743427290692554	0.646844750452229	0	0.192422292336776	0.160855773148152	0.0981798063196776	0.0293531993113766	0.216197895897774	0	0.240797733266878	0.279633300311611	0.377093012653677	0.575289995314585	0.433646983836298	0.353380034883437	0.556448956415858	0.460331185589266	0.333730042619919	0.580304528504892	0.709333676145093	0.793326156473581	0.678226472010018	0.0402051771021188	0.164457411927057	0.065374993332203	0.0870143850984067	0.165887167747375	0.288729540488522	0.419161362980528	0.699271362246184	0.370835970865504
13	0	0.059756540494352	0.281265336753803	0	0.166769832020912	0.0984384260967666	0	0.43822300960393	0.364412905861583	0.150682219033139	0.641602881307832	0.626225353766353	0.282623491895141	0.438095135016855	0.524559860481132	0.684081181102631	0.752460684786101	0.687081441190629	0.74611458666228	0.724673376986921	0	0.187223073797238	0.191238810924904	0.082945817601381	0.136070207868369	0.499252385292997	0.197821863566185	0.44625852600722	0.200200063323889	0.306656687910349	0.302648429227981	0.357446068603897	0.529565024728377	0.460480013396833	0.548714562713285	0	0.673961883220973	0.691789296438661	0.775697723106641	0.709142552662118	0	0.0742330069814392	0.0791924242823528	0	0	0.215923406338814	0.250280275794099	0.14724914909973	0.234434348566042
14	6.24524705681299e-05	0.355030459165769	0.091226261247196	0	0.163501960654756	0.319998645142778	0.500831416727877	0.574488592856025	0.154302755132499	0.439940595906201	0.627816292662024	0.357128348396268	0.704808563675444	0.233297265480391	0.679556471993392	0.522903322790589	0.503044745323059	0.734407534923492	0.600899397731755	0.717471322421441	0.00271352103236788	0	0.153551786613745	0.133516108389963	0	0	0.489873465334182	0.254365439263779	0.228884875040056	0.239349924621792	0.0244484891382468	0.74658929736214	0.436821602496014	0.35576844006535	0.600742657146466	0.694953609751368	0.548138416389604	0.761878546879071	0.581466524049404	0.659969417737018	0.136009777571128	0.233283948844282	0.0148765078295796	0.160217362187155	0.0802398980838051	0.261093438563795	0.466455047253426	0.180656882661024	0.373700790902724
15	0	0.0526623199007883	0.0800058751729642	0	0.174959526876525	0.190077762828919	0.329280407593426	0.165223218285272	0.241512793089611	0.481688685648205	0.58098362174035	0.462679662624682	0.216216400961646	0.491599341125623	0.643844756302579	0.746417269366178	0.42961112390024	0.783869066196855	0.714219534987495	0.62581576747126	0	0.216623174458806	0.0278842883256914	0.0450442359901244	0.0685739678500216	0	0.0937342090054624	0.278777121698438	0.341181945974005	0.285672982426937	0	0.615922304994521	0.433984332458538	0.526483914740522	0.488918600684726	0.382092247341511	0.662376035859862	0.67224619960906	0.722644185928251	0.681813721309327	0.0658841337883886	0.268210925867124	0.153474798525344	0.203104541290235	0.0969325722000216	0.116696880529006	0.220758174092706	0.0863444520237119	0
16	0.243453373823444	0.117571064683242	0.0927451480281656	0.0948379261603353	0.224555797234822	0.225977474452751	0.362696288558607	0.142356555808359	0.473669256726044	0.276354776857299	0.601169259485275	0.638608248530717	0.432282546038795	0.574237955896684	0.631107144005301	0.701909404069142	0.493276331987911	0.498720357308135	0.780841415748748	0.782583413887435	0.177616449434389	0	0.0834827152249303	0	0.162407484712545	0	0.203265581297836	0.302647729690905	0.212092892119246	0.276464195337844	0.600235598569921	0.607665567981637	0.319211051765332	0.559425533656186	0.478991510001156	0.691722728850531	0.35591322207393	0.592374422079857	0.622189146410092	0.673221798850636	0	0.0764490006704303	0	0.0931852094181328	0.222644284372225	0.560481230486488	0.140614636906335	0.18312657481638	0.483809209544822
17	0.399083227745681	0	0	0.0864668728037785	0.0774297120127142	0.422197926872723	0.327453111929905	0.255083680325127	0.15669332483993	0.112939469090921	0.161805006496117	0.321994956868456	0.563530589863516	0.62016187698171	0.527043078644353	0.856353453791838	0.706502477650286	0.702211770618098	0.647890406465619	0.57159050056364	0.396150692887855	0	0.155224658938584	0.178671334998478	0.126891166127628	0.353458576575083	0.13014314946397	0.318620595892426	0.240907997550196	0.314349442726929	0.363556182164658	0.669723313248285	0.443595948416173	0.340263638100082	0.603589020548337	0.523205845804309	0.718257872247217	0.691174552588683	0.558840191778004	0.550744073411038	0.0915383602864167	0.0221499842485475	0	0.21451511276851	0	0.183535837464702	0.245575948488224	0.573279276058464	0.291038339258318
18	0.304753676453792	0.0715811188146148	0	0	0.0881985455577744	0.26924486123979	0.326416522953314	5.48981508325939e-05	0.407536478661226	0.155826045278044	0.33822261851702	0.476965434111979	0.546192735354704	0.703951539389747	0.634652932764743	0.88608740935124	0.724245849211991	0.685463175371965	0.690034481005293	0.768703166317819	0	0	0.120479868660614	0.0100026561749045	0.103339720456806	0	0.28371721530681	0.417327514344921	0.335991300471167	0.324949724895333	0	0.631307927363229	0.369979159015177	0.663154091599701	0.480630640101339	0.285547828750635	0.573057966696292	0.63754793743417	0.571477327676651	0.602502830072219	0	0.194022052910243	0.128369068932126	0.207496523558508	0.247213720228502	0.232645873146169	0.368952492811551	0.234766737736145	0.400930866721608
19	0.473254069055588	0.0705446590673232	0.0684104174546568	0.0817864417038704	0.0809933517760978	0.566052886201345	0.320390196025554	0.359644471330247	0.349275174899945	0.24262851667135	0.71155462239227	0.731627346355527	0.256398597866684	0.555544590173561	0.373688479588175	NA	0.652728561362835	0.552037383330524	0.556742746760471	0.8281254170588	0.000185628030891394	0.207862798507487	0	0	0.0535033390288454	0	0.214546672041231	0.344122951682922	0.35487327873816	0.260569191976261	0.314800983118003	0.637399288871661	0.588945180470193	0.667140160005239	0.467433240681062	0.281599528744116	0.529999609971631	0.739224810789084	0.718781737689462	0.715785295903378	0.185411197539294	5.26957089117801e-05	0.0590345062102764	0	0.182701027830574	0.416193795559564	0.318924146839922	0.150600907630582	0.204156771773321
20	0.00382913729627588	0.338189849075696	0	0.157705642431945	0.0300013645745154	0.267902047316095	0.301381097547896	0.158107213063922	0.333331593016518	0.0807466329598124	0.572009569101779	0.798010014264158	0.605409518864337	0.507459270865825	0.657262445000094	0.651406002442208	0.832785778309996	0.644508663975641	0.787095548957296	0.766933401548326	0.361882155612342	0.153232079656583	0.0765945902297737	0.0425858813942492	0.138652761309616	0.37970405832918	0.497683293562623	0.508731001080276	0.199593534030605	0.290047605929086	0.62449686975758	0.351086274104772	0.663627633075238	0.385339648519743	0.462288970661797	0.441279730993912	0.612338869198509	0.490194732420965	0.733240778984875	0.600780695827928	0	0	0	0.155953697549677	0	0.36697335016751	0.251766450056276	0.140043024509225	0.352676187523536
21	0.127110191775055	5.51897212088925e-05	0.159445579768893	0.287733694818651	0.171285293636352	0.356121506833674	0.468911371389024	0.0760492471537502	0.296670404762096	0.276351817094924	0.613358660894112	0.619956631342315	0.404451789074308	0.527599289313482	0.473602479158311	0.817758804566506	0.813123782914726	0.708549121233052	0.708590470088925	0.592602464403344	0.481945611163628	0	0.226874267419922	0.0416864770945521	0.149342269001204	0.279858842121953	0.000327662792653884	0	0.347597941829446	0.206868633880871	0.665773586575198	0.477072718666844	0.474419930628935	0.377572904732888	0.578833166140365	0.724929507945098	0.637787830291227	0.799449503670346	0.747514629693709	0.783142727442766	0.276799048950097	0.189775692735278	0	0.179614904805358	6.19969419243345e-05	0.513960256417275	0.180079818144076	0.54580758600289	0.193142422079249
22	0	0	0.155137751478213	0.267996784956087	0.159661816648947	0.602080755795444	0.145697739839452	0.405735565429734	0.144796858636285	0.298788924951168	0.903023259403512	0.42278067633816	0.552331166786125	0.139598519424557	0.585520453228174	0.669007227137037	0.755147416390855	0.588724891418525	0.375400185096733	0.742479670810601	0	0	0.00103539236568808	0.112419888639104	0.0212839555685915	0.599827844466385	0.457238169892604	0.198329520287905	0.21841864600241	0.271076990983229	0.374712990159468	0.332825131729064	0.393086990421501	0.442230716509365	0.500578196081791	0.571720010386695	0.836855009365611	0.702652822635068	0.669140586208696	0.713678936759086	0.401270812296179	0	0.207982522769075	0.00267253156502723	0	0.292743563118224	0.465954824319766	0.345117761529012	0
23	0.331010442786105	0	0.199104221907376	0.0976852006439995	0.0691736045239455	0	0.497933831516589	0.300785208731251	0.331920211442602	0.289125768886321	0.540382459703251	0.570495673356386	0.623843093175542	0.593454219279643	0.588045915777871	0.710334338392047	0.632399077762267	0.578226821763442	0.742977685176211	0.590909131985635	0.612249344337631	0.197438657110749	0	0.0339242053564397	0.0302876162612413	0	0	0.0939810249019935	0.306935594500544	0.282256590248293	0.332181733058947	0.787824347554915	0.514382150682242	0.326456832921816	0.536469987230084	0.813932540416931	0.384657138177262	0.55857892930754	0.734490618836986	0.661024707278964	0.293923062613383	0.174176045550851	0	0.155541287289636	0.0321956567545323	0.388433505140934	0.173778047157322	0.443248137463068	0.162553119140459
24	0.275949469554165	0	0	0.084246249848738	0.0799571565984758	0.227231803521515	0.386842988643107	0.315570011202851	0.228484924937279	0.21026470600671	0.861604542532852	0.712930759689253	0.63282261681618	0.389257285320242	0.44294272054907	0.364333383710942	0.76020958825627	0.659116432786572	0.692141238530717	0.736180493887993	0.295203539407744	0	0.163786336027776	0.145178949604475	0.0741089059816206	0.324105694049012	0.513284080185277	0.0990915873359224	0.0900646249400016	0.306959896239616	0.662343581906234	0	0.544049990701867	0.518520404338616	0.488543290484313	0.639240589780197	0.659884895554686	0.645834350440558	0.748297607866891	0.65801785152285	0	0	0.162108660784591	0.0843052730575781	0.149775164758751	0.370587156497985	0.360861140422894	0.173560706762677	0.301469108966457
25	0.198393957291879	0.0719395006334544	0.218753850880703	0.0912017529535919	0.0811113708741715	0.247545464462011	0.417694431251436	0.222016005227147	0.554655564036695	0.479653248914736	0.449545458074015	0.544678797076773	0.502945400965062	0.49450247889305	0.457901123544481	0.493568129654186	0.793718207864003	0.558127907133499	0.458069460751226	0.605409931269871	0	0	0.130718654777224	0.0494468344118405	0.129756641115093	0.418253180646712	0.187993488725539	0.140693931431645	0.33179518272147	0.413608020396579	0	0.213405613059498	0.293926021795519	0.302514496755706	0.550264604723414	0.54656896169276	0.345617083469215	0.768420291084496	0.649387247886326	0.660133567009613	0.0893291763340678	0	0	0.235607544099765	0.0857528378641979	0.00537018315505899	0.128423282843443	0.386644474182731	0.18242022049636
26	0.174276506421791	0.0432993363937045	0.0986142201644626	0.152400746542385	0.139327554329641	0.364795252000915	0.233967881654277	0.161427852850637	0.143465521677806	0.283804856242732	0.748021204909959	0.574730572633361	0.675704614173129	0.459600061062658	0.374596540300077	0.814824586612115	0.38838941702658	0.596616446712092	0.706626600594201	0.790174183317696	0	0.474688167809945	0	0.105656720701504	0.0840379159273612	0	0.199695776973908	0.55929565216474	0.283733398612836	0.263571861632307	0.663633593429919	0.872072223952639	0.225213556112598	0.486592749904082	0.543787062978009	0	0.586696167103514	0.691426460445235	0.707627141168984	0.65169451789737	5.41582801488618e-05	8.30508561007809e-05	0	0.308027384076482	0.000104979906041409	0.216303420102414	0.450785929092179	0.310815812435693	0.263681626708272
27	0.357158528448337	0	0	0.0808464676118425	0.0801314466688468	0.419994757255057	0.252464010373033	0.374386905966346	0.282891463636343	0.242427838937065	0.445186813419673	0.728486144233589	0.383668047677646	0.534835345222846	0.404493273581257	0.584477092928477	0.824550741755352	0.661000849084875	0.579991276551479	0.493409870253544	0.166188588107445	0.213885092628368	0.140083819352847	0.168221762371396	0.114163753199094	6.26583409670081e-05	0.353418492189578	0.148782465943279	0.20810544788722	0.36564251576417	0	0.38974746560283	0.569728043927749	0.534273705592569	0.535117110089684	0.317254722197115	0.596112461715136	0.671107870584743	0.560960680687854	0.586267099899812	0.0834143308055748	0.468371006695807	0	0.014083531025366	0.14581527850495	0.22749101946473	0.514218731438078	0.532273854880416	0.286753434496948
28	0	0	0.202527149132201	0.210031429129214	0.0954045413644317	0.491849805340061	0.500500874212092	0.429568004479573	0.178971199146264	0.292431256272604	0.488378534938414	0.124385141283293	0.537248778428768	0.281304906649526	0.545450466500155	0.559635157930437	0.512591805795357	0.716540997871585	0.653781811267581	0.621353116804628	0.370997322277458	0	0.227476157164099	0.189567176731801	0.156741544044845	0.330143282212363	0.500019485707328	0.338114000635968	0.195645735396185	0.261744623456933	0.42532569511875	0.477018710352553	0.489530046259973	0.441458740194614	0.549430937987951	0.649378577956274	0.583890052548851	0.853812429859892	0.620915165924533	0.746825508296812	0.0849184725722124	0.105957639332105	0	0.00022401306340626	0.0978574484164505	0.321167302527553	0.212695701197868	0.523604793993871	0
29	0.320099538900051	0.250143016097136	0.0922731750233103	0.227837420479981	0.155822861921815	0.504338563759021	0.427923542391114	0.216000247997317	0.146674334867093	0.509212375893729	0.25366898685289	0.472449314750825	0.443364098796036	0.519346332592519	0.520975045397387	0.649150960040267	0.466785936635357	0.668762624609568	0.568481950921304	0.671113164831378	0	0.178887351209856	0.114051023481899	0.0657423666041014	0.202484736790239	0.371225065923437	0	0.244957121989849	0.191640272563647	0.364788944745048	0.80197203933484	0.189588306322099	0.63123368396066	0.389384139612042	0.487944683745688	0.365711583417682	0.678623612504519	0.48083628699996	0.659513757429401	0.671764251113485	0.253442034632184	0	0	0.165634821547956	6.23476667120122e-05	0.172438571970216	0.455903398355707	0.367144074032552	0.396246200942928
30	0.254017008622803	0.240270666629827	0.139365517258398	0	0	0.154215092871386	0.418268990538344	0.219498803037301	0.161050676519819	0.217117469051788	0.0324138172546089	0.514763760101689	0.278399263786218	0.734416423151719	0.361688638683095	0.652420960276492	0.389173967727088	0.610230482936703	0.595018548438768	0.656580167661949	0.375210759043095	0	0.0572020304310207	0.119242188414042	0.0224766891290816	0	0.500079023090506	0.10529632399784	0.345617144090723	0.266182270832434	0.174303062549438	0.512864506254522	0.270849590023357	0.641446712921392	0.578496939088405	0.759489338763501	0.727029544942213	0.674998554939443	0.582616747173406	0.719015737953421	0	0.145860220103951	0.0818357756962781	0.181704593124538	0	0.0767925207904072	0.309716850716042	0.226683890743632	0.168612805026575
31	0	0.392766970534491	0.0872828163009019	0.205489036243956	0.0823364944904053	0.304922106821056	0.379067908581796	0.243405965535508	0.323250338515188	0.292732642536799	0.669949581465277	0.544628579743275	0.2847430857318	0.423770867826619	0.428155702780553	0.547611154193824	0.589698451520949	0.640441509102516	0.674585262540794	0.737763123206417	0	0.223390093281231	0.130506328376945	0.0524878657902887	0.117799329280581	0.593712426183751	0.246792777294103	0.301090898182389	0.203358067130182	0.328073360873699	0.650424724011584	0.644565773867364	0.547682531995229	0.497127973431985	0.448230930004892	0.424462637752447	0.593437191718215	0.579925446846066	0.625867175902708	0.700771245092217	0.235866990663311	0.0710876574238184	0	0	0.186823781113879	0.197920046841808	0.535279657116798	0.156015133863228	0.266972562628691
32	0	0.107749681531113	0.0952708682671983	0.155030916795327	0.151688571685797	0.381127534882972	0.165260688654601	0.308117368064739	0.308125259731358	0.0838099851946741	0.606140984542639	0.757669322924159	0.416488613190333	0.658153113325628	0.4813820166464	0.631000195278702	0.808335971960321	0.88381083322707	0.671409053285327	0.649218135758273	0	0.339254409050129	0.181919283684616	0.0987157316576819	0.0723220669536908	0.558304409970063	0.332925878602064	0.256576003229209	0.358892928537994	0.270471627553692	0	0.623793619260888	0.482098383253195	0.35246854340948	0.551698851521756	0.789582452690905	0.921812496544021	0.575508830875895	0.75053065229617	0.671546211353413	4.96655046015134e-05	0.081345019214192	0.0972749918236387	0	0.0819506857872987	0.0864751106974468	0.211060712819286	0.219547213354004	0.245355105508203
33	0.346159569777242	0.0926802716235401	0.0822480035869513	0.169779037467429	0	0.398776960813713	0.240993584953391	0.27841970472606	0.367644072600516	0.343615797181966	0.565336236674044	0.571407220977953	0.433758949622714	0.416747098948977	0.336079523533551	0.734139847407929	0.537165858217189	0.734498937016209	0.630534875598777	0.772322282647251	0.0265955109973408	0	0.181363344712864	0.159797545454061	0.111158357436717	0.545952856411842	0.176523544196991	0.215475608668967	0.254768210125829	0.350447724034576	0	0.637898014724681	0.406255398331648	0.517187749932001	0.571897852712859	NA	0.730746954151712	0.67449508961972	0.73022859885367	0.626049535515941	0.101864457316813	0	0.0758070585651625	0.078380922178453	0.0493970176209784	0.405268473169509	0.367675112478336	0.223680264185361	0.155932059946597
34	0.48372861813311	0	0.0130199970715804	0.156948580430197	0.0968384688902578	0.30141040452764	0.261826670645066	0.235925157029611	0.323959640935268	0.154229459657294	0.615067273814401	6.46888483035382e-05	0.418955103239264	0.780374088220311	0.478840791042408	0.49663449440613	0.831475452241271	0.638793115708975	0.561690680105476	0.799719837777112	0	0	0.106976429853835	0.0493081287810212	0.0768993005247666	0	0	0.233505148906888	0.311814958080641	0.317089160513203	0.616895424562387	0.618503961293337	0.607565952576396	0.642526987674057	0.486790533822513	0.310097663246689	0.770674000307451	0.728590405167006	0.776968493633211	0.583496318790748	0.381322346599395	0.153698853216497	0.156519308151337	0.175769627665861	0	0.432062324221327	0.196119210753312	0.167467659436851	0.385187498041364
35	0.127694393014721	4.31032296505064e-05	0.088827417256508	0.14701033038774	0	0.388369655212006	0.628900202520091	0.329923983112319	0.553286592217033	0.434674831621839	0.478246096011476	0.473935751176316	0.608536956836118	0.518007871982147	0.483272291540861	0.712849065286809	0.744669554524439	0.743280407453161	0.576982877278238	0.701310427361551	0	0	0.105250525378835	0	0.0699761445057133	0.297763680646574	0.406507231380365	0.424912705209665	0.412903306198454	0.266581353545575	0.314930722712635	0.486133837405932	0.58741429557718	0.689374346576715	0.379746837794901	0.772537018743715	0.459705955055221	0.650124248884558	0.811246631164228	0.66718418307163	0.087561373698912	0.0780839028385091	0.0638879613057719	0	0.0851664270750459	0.448267558171721	0.306580915633974	0.5877298300946	0.243360550542693
36	0.136024720272651	0.0980900889643228	0.0846482718594968	0	0	0.571391574072164	0.299406450867736	0.181536623627468	0.243882918045248	0.217952227754928	0.594302635881898	0.398085729586122	0.268854664827269	0.504850514242812	0.448515767037389	0.73962419796052	0.697914824981887	0.593754317186331	0.682558249450237	0.722295778565714	0.319499408928847	0	0.0863079270735375	0.0996142954232535	0.0368144344619135	0.292380967860548	0.351336694800746	0.486859617518385	0.26464124965773	0.249065646051451	0.409409387221145	0.626716339453045	0.353957991389813	0.363473319695974	0.563657379163249	0.698811947497399	0.510910124859195	0.652244567221938	0.662317804468811	0.690356893778588	0.0474072141331387	0.0878740956604797	0.0596148011219491	0.282403270982713	0.173382473405826	0.358906993285963	0.485715731858668	0.309110116421854	0.390816221411712
37	0.000124996737827382	0	0.112667180739586	0.187025735157533	0	0.437345816888272	0.115851322962129	0.398881007455183	0.401040935118489	0.345548242596319	0.114449038432902	0.405973387555634	0.354922111610015	0.419715690231013	0.350029443184592	0.630648479637884	0.533080644203817	0.797377988587946	0.508221407212157	0.795844608814879	0.403023846930752	0	0.158448373554436	0.142567115689974	0.184979821708521	0	0.293222778407143	0.569012570916662	0.326537561222957	0.357050341782479	0.33437587393265	0.426478216000039	0.453719786499839	0.469545361340967	0.642816085402467	0.754213107118363	0.844845691690632	0.766265555348182	0.564274423044625	0.730723140442391	4.53335634689988e-05	0.150535483424379	0.084288474660749	0.0967128492184807	0.163751263947264	0.251470581249272	0.148812234551618	0.520915580977373	0.302467644774528
38	0	0.0992084248393336	0	0.144038902171784	0.15746726042965	0.268679238766448	0.334176386950092	0.369948608574725	0.16005496901243	0.158660675806318	0.489987395396758	0.325440885373866	0.438862651253091	0.374823839886596	0.535286873865425	0.313957547274562	0.74560227600714	0.736016880425328	0.458479111992795	0.620487644159344	0	0	0.194297344376183	0.122030015969279	0.0993876524934886	0.39888483699969	0.399239067974048	0.0787737361597147	0.388894079436711	0.414808416997089	0.643555096015247	0.46339114467138	0.678118855761881	0.472866386086956	0.482988098398865	0.521121459229855	0.632600217156309	0.631016332707227	0.657211621814813	0.7059280422194	7.76982695645537e-05	6.42714099155615e-05	4.58125533201626e-05	4.20891180603401e-05	0.129036070607755	0.260227008592937	0.30122181926223	0.215879430517899	0.254767404276312
39	0	0.127539890843668	0.0847658006210615	0.157409523894858	5.76518447468314e-05	0.56774077086265	0.363661832383037	0.239889175764077	0.362797918723276	0.143670696089794	0.634888647446608	0.118304091537872	0.682800005329702	0.473096151176623	0.326115147238418	0.650210924582749	0.633014966325967	0.554565275714601	0.658675980142029	0.527937624524405	0	0.273908385228575	0.149784327815732	0.101540704191206	0.082102506890959	0.53331013792909	0.215741872564987	0.324230788554227	0.273480317583158	0.331811154132275	0.332219254008438	0.207373468455532	0.524794979891879	0.581990376435796	0.469564271420027	0.569743112306793	0.626477175891109	0.748258113093983	0.705534864410406	0.627192143955709	0.103132862770265	0.162277579951601	0	0.0713229850126147	0	0.406339292852653	0.0725551304668866	0.259057437950972	0.0969047261103336
40	0.060857564248769	0.47701827854365	0.0825524546351987	0.0843111183725753	0	0.20530038737968	0.36330619972705	0.429861853036659	0.213891673811278	0.286477824450168	0.443027066319024	0.216139591324399	0.708939898082969	0.625314345197197	0.607853749095753	0.798899348033539	0.726989136285073	0.783765254510103	0.734545769193228	0.574556686402241	0	0	0.164898584316728	0.100434270715671	0.100321829455768	0.427304962994659	0.386538200061472	0.257706710477226	0.192663495844542	0.304171099588405	0.762017822047348	0.591644287752947	0.534318458648889	0.510275125038126	0.531197829616938	0.37810583259996	0.622724376001327	0.700880094815995	0.767699177074883	0.725617984730244	0.0728472198376146	0.117638490199244	0.157570133602231	0.241294285448527	0	0.530748007621112	0.060515979646788	0.253418642487781	0.306644028474908
41	0.0947675923519355	0	0.0892168470167362	0.150482308358477	0.169898549107079	0.252134426561479	0.445885281806291	0.55613898893674	0.158749119560803	0.300143661655891	0.4104706250206	0.3220926193919	0.287476456038627	0.602518426591434	0.217572722622467	0.610203726244305	0.386838696841857	0.591908692446397	0.745782192283788	0.584835588954848	0	0.204271389189671	0.149317542255922	0.0365377845944222	0.207560720062448	0.32212350824053	0.192187540791324	0.141136203054549	0.382994269914025	0.352375043568585	0.548940219145171	0.170229794689473	0.34209056857263	0.499931923854262	0.525900464769057	0.574515498842158	0.896664102905412	0.792740895718415	0.731407995874399	0.742048937837548	0.1187189376177	0.171430869185715	0.0875757338684202	0.187394311543071	0.0828252686995147	0.168609748375537	0.344563129379572	0.367487566667316	0
42	0	0	0.145023946000589	0.124845807926451	0.0840650283604341	0.127335156018089	0.448398558981742	0.258168472238319	0	0.321648588492835	0.480998618449039	0.490196966320125	0.593771240879018	0.348531038307135	0.598310034574947	0.842503118595284	0.704158353284029	0.777573973465246	0.774706207163009	0.685112737262855	0	0	5.46434289585837e-05	0.0613958773997348	0.157148739961705	0.626581406900213	0.288592288422798	0.46857539721336	0.269794007748373	0.371903134175672	0.37512426167692	0.386765298613265	0.396212694108728	0.466227784588989	0.36772509790865	0	0.515436716334968	0.661759996324783	0.650941686814758	0.770025021953792	0	0.145160389075011	0.160227135840053	0.170224116605761	0.0858191478534858	0.318928146873767	0.323270235761585	0.485060693803293	0.297673447849735
43	3.75181669998515e-05	0.0796414635124569	0.0955983175857698	0.161234978571913	0.0809503253678364	0.41826014371075	0.260232362203407	0.303659858233536	0.551814979836457	0.38608375400872	0.645225186530337	0.380760456858769	0.340701521907712	0.647572246402809	0.45908325715332	0.819946847920468	0.622672483814312	0.597537206430654	0.752285218430743	0.676977669443745	0.147604844115467	0.367512325147548	0	0.172554106526196	0.0920166238049406	0.569830399276292	0.331649803461377	0.475524687400519	0.447099213244452	0.234433776513833	0.610844739505676	0.350448754760371	0.296216557756614	0.622788282035576	0.485704131412528	0.341545087715497	0.797920519502744	0.465687593524586	0.771823668292531	0.645381801514578	0.0001164132026039	0.0396231475148134	0	0	0.153041490591303	0.3261029113608	0.454114919716269	0.347824934321613	0.380467496299696
44	0.353952160256335	0	0.152489126024775	0.0837828524391577	0.0799539985958355	0.203521761771288	0.342557404357834	0.145962119918764	0.228012472821944	0.228260408275627	0.530897091741281	0.406466722285648	0.419050919558006	0.224591520126243	0.663840618857068	0.000169430782634095	0.689342283245098	0.759939623772432	0.737745632524938	0.629085941709136	0	0.17782137236486	0.0778319730608782	0.261022097031445	0.103433655464914	0	0.201817454421144	0.223655103290222	0.300118997011405	0.375048179455083	7.54347422957948e-05	6.48430395337948e-05	0.566087410367562	0.579253059402965	0.60316242565297	0.548574789887915	0.513753445210915	0.657418426860403	0.656841986661371	0.568911331223465	0.0812141757449259	0.280806460764306	0.150785867019675	0	0.217260404572863	0.191732295956887	0.511663702702074	0.224575815562021	0.281931281459875
45	0.207448663357014	0	0.181488334537961	0	0.0178391213789063	0.0314934027904794	0.446856458560555	0.0787088121891189	0.34045979568601	0.39026930166866	0.411699504352203	0.167690856594472	0.189797069334414	0.524876935818371	0.606515149817778	0.850993733980975	0.47983329645114	0.591718945694347	0.776839957067684	0.641312548362255	0	0.202308593475363	0.0853377972702624	0.157361840097897	0	0.287575747631324	0.184868602474435	0.272704710202555	0.193970579018179	0.265667356051304	0.501521397856479	0.503873624950792	0.447328256765382	0.567360062009806	0.47511936655954	0.768947832987067	0.553269381809768	0.568422897472917	0.665064999162285	0.674876394322032	0.0908679696905363	0	0.19839789412006	0	0	0.319771852163245	0.275786063525545	0.16617868535359	0.299533212919322
46	0.275888252383713	0	0	0.115180968866599	0	0.496097888544459	0.361854808540093	0.300328100907287	0.440066998298642	0.347736507713035	0.532058976734007	0.271150522105518	0.600938078144571	0.558338622332858	0.403016378477678	0.760963834498664	0.417458435525881	0.64262221166123	0.512481911494113	0.766578880846584	0	0	0.0793058071636858	0.000125121048720802	0.152455806154467	0.155015581167941	0.48801969989354	0.239081740746269	0.224628831778822	0.268296801432077	0	0.589156053753819	0.681511531112682	0.670949309019208	0.521501251524071	0.85682382552664	0.5429468076725	0.894555683134846	0.683754343163363	0.670693216774864	0.0866641869500456	5.22927623022191e-05	0.153549012085867	0.0296236776406689	0	0.480709790423291	0.384601808261955	0.0269768342050844	0.191515103335612
47	0.303544676303081	0.0979843664673295	0.163599220965366	0.0939763148824931	0.0857921798781955	0.500111088741829	0.369827370112568	0.325702290549842	0.414330371367518	0.351047549087725	0.651472358337807	0.506749651153388	0.687358983052322	0.416417190463428	0.370513387858843	0.686638926018277	0.569324233729892	0.758180240917836	0.859967394245113	0.483587340530253	0	0.225097567032653	9.05042370655172e-05	0.0882277445209744	0.134211669659496	0	0	0.425967798259959	0.521026367644183	0.23137216025056	0.53320258083989	0.665630311383733	0.60972067014888	0.644192714480894	0.536235850287623	0.678193985215149	0.605624329088458	0.587886954210524	0.79879382749492	0.823289901572813	0.106297006060914	0	0.131089676812861	0.0494268389664613	0.0767793847565272	0.180914061936449	0.204175671132455	0.378860670588033	0.27633557167349
48	0.360791960653227	0.178665796274329	0.24720437294405	0	0.251572037391057	0.32195087069463	0.251232648748968	0.157736916982453	0.232854671198209	0.356455895636512	0.413308816336851	0.384473557033054	0.533207310424518	0.507937066553151	0.672877481691431	0.658297640910106	0.562337346627365	0.637417168945619	0.749511658233007	0.56879139034668	0.374791862983756	0.238019470220951	0.366296141375689	0.0651219089864387	0.115564918909052	0.319126449949531	0	0.090420731290768	0.22614664542101	0.339075358852785	0.617162499410927	0.504966782008016	0.555522085080149	0.618038192366494	0.430808882691978	0.748658602145579	0.589087934623473	0.73069794400795	0.593905613011944	0.684687085502516	0.0707468766221561	0.0937884502908779	0.347507075619609	0	0.0814639923973593	0	0.229785677472425	0.217052395603486	0.174852493381777
49	0.499642226189464	0.105423491943124	0.151593263557647	0.0730708356605571	0.223723351110557	0.207026808468974	0.416504914457986	0.469429856340032	0.219152259230013	0.168141987958888	0.705577949508825	0.743069761706739	0.715265782796811	0.216494570039652	0.576068914651224	0.648068992067839	0.594767350858026	0.599233252377035	0.68020255522264	0.703580455941238	0	0.14009847893782	0.198941140802629	0.170985936186811	0.163423487137393	0.144650756292794	0.160696429885113	0.08621229316426	0.208393192643647	0.327825994384873	0.353312682112483	0.482614632799756	0.823057363046418	0.528896669421368	0.501062017142865	0.756722226909971	0.538472956986783	0.841148804953555	0.770166898442998	0.66121841069113	0.0936200764708033	0.220901518379736	0	0.292311560903809	0.0834399889166402	0.165613681529498	0.159169948565322	0.207165043807218	0.303071950366859
50	0.224073251058665	0.272349179640516	0.0799355681646344	0.184196712538881	0.133387398476377	0.346360162594283	0.226672866153682	0.147530564654476	0.590351751618225	0.392807504991836	0.722043749761888	0.530236787339396	0.408817783091927	0.669886531657991	0.223276054187455	0.700261890813958	0.718093701829887	0.582436869334703	0.746599042754122	0.528366732289309	0.369228503278752	0	0.106032816039586	0.196418551844965	0.0935586260386712	0.414878429852833	0.477133070502558	0.0848052706993538	0.406808066821584	0.323780160032205	0.478328211632814	0.417085974939252	0.543431998629762	0.374008234920787	0.529563608521221	0.814639485329146	0.729433864051767	0.477873880507681	0.595551222859924	0.620301900005368	0	0.219235514677867	0.0689797692100383	0.246334119027433	0.256751065312682	0.295995015171246	0.112008748843574	0.373309990187084	0.150427230612153
51	0.0512585679853207	0.227415844046043	0	0	0	0.290035946073495	0.157991601064623	0.443439330135621	0.152970783664796	0.449331305051529	0.508011525044058	0.387616623100671	0.757892177955012	0.467107217669336	0.399960456413813	0.731442795278728	0.611203773959142	0.674793822261182	0.70739174867898	0.296241767569067	0.344803009138279	0.199806544268188	0.11242102491268	0.108148121884946	0.187000573800199	0	0.317392752920766	0.342571110993977	0.420326996787853	0.173206653881243	0.309940591327023	0.617156327529161	0.579457362574815	0.61450302983947	0.426562235296387	0.332536488319986	0.46788904356858	0.688969657933781	0.670822741579937	0.707106527774698	0.103615667232095	0.080436041403254	0.0684297686826812	0.0702992347545536	6.33276760229141e-05	0.269171382191642	0.33030895393208	0	0.23151710482489
52	0.282814774277543	0.346529183231243	0	0.169861985946609	0	0.326470570765627	0.265272371939453	0.336821377096376	0.242305822665895	0.589890603601791	0.571609740952525	0.258293188875635	0.441092834827008	0.398506692993022	0.598300034116371	0.630317998796023	0.664050198572788	0.729223815614832	0.72017697468077	0.592003090232157	0.00136388402827708	0	0.140488649898554	0	0.123727369284854	0.620286187720832	0	0.316323724466995	0.258926117149498	0.24862224670239	0	0.706398522409734	0.439652086648048	0.584254007206603	0.538707337298559	0.772071280072464	0.704315690544774	0.633184493032353	0.723215116849417	0.753855705226201	0.00854811209290788	0	0.254445554820869	0	0.144426368118992	0.213094273982628	0.232400762602821	0	0.313670637424529
53	0.566228823621978	0.143625933886368	0.0757234889859629	0	0.235913866932434	0.440863511421231	0.221263494073156	0.213822581050183	0.334841826971132	0.257503401033528	0.297338661248375	0.355261262050528	0.430145094038097	0.434046892851193	0.642828764625667	0.832298480681517	0.76836114746374	0.53909283085437	0.658525435166841	0.708715904111724	0	0.318473043804723	0.130017601203987	0.283686422621567	0.0853772521675077	0	4.86467002443118e-05	0.292881055249301	0.4434431543272	0.247670543355216	0.596523843117156	0.23935259083809	0.61018079279524	0.39860787388639	0.49539961224322	0.62717714721479	0.512642159896333	0.711665433531605	0.716884905316724	0.63228747725952	0	0.125686376466096	0	0.0820445500955856	0.224586837901891	0.214880491945226	0.198499340150588	0.378360598444359	0.361031759348656
54	0.140002702133737	0.251115691163232	0	0.0911773754936567	0.0726921193518161	0.2109094983479	0.329487657186523	0.166409438131332	0.289193045966961	0.420207193291265	0.259240991924045	0.487928803332539	0.519730241161439	0.39381197159803	0.515814671678282	0.751768314411713	0.721605999115075	0.652559546506465	0.725222499611085	0.683906754276223	0.222562583552346	0.245004785352426	0.0869190358089598	0.0372429523608223	0.0537122196858301	0.0376711822158718	0.199297798083067	0.16810898539156	0.29525297319166	0.250640110517383	0.320713772930177	0.542154162418349	0.460841069797598	0.437416056783792	0.549193030365489	0.331927283266175	0.593486285958317	0.614448651619931	0.543791004652312	0.573534757988445	0.141289994459523	0.299115800533224	0.151472322155831	0.09244689324487	0.304562937967432	0.282860857716053	0.422754775476093	0.282720810368665	0.260453995930292
55	0.21657771307833	0.0668541828514019	0.0807392491446801	0.0991239916195432	0.160858646266062	0.519010100678765	0.465191119490959	0.387277441622133	0.219208339981403	0.420901323048955	0.494124070937739	0.341110419743129	0.689522902589667	0.408330620365702	0.510012129617789	0.844525222180609	0.568963293196075	0.755935710649432	0.685700789526998	0.499263566827365	0	0	0.0800806280146325	0.114349545233816	0.0713507593807797	0	0.499714759364006	0.338436133229843	0.429781738998734	0.317749194040373	0.402416245423103	0.457204906186289	0.585220917526196	0.414455404789753	0.59516145918496	0.833446334221875	0.65422645562803	0.629391027821393	0.49899231782647	0.677786678943702	0.242352449474621	0.000106669071634412	0.235158066738906	0.021770672584981	0	0.336199308140885	0.350014693483183	0.362670695775802	0.272021924298847
56	0.353777634870475	0.380553494193071	0	0.154624964015151	0	0.321563393163253	0.382192591088863	0.372179300390757	0.196492183095552	0.158594432943919	0.0596679403176168	0.510573150004073	0.383562283477024	0.642964481516367	0.570805782832776	0.608859308171813	0.814541615217037	0.774457354028214	0.445939563140685	0.621368916254899	0	0	0.000146898305201711	0.105518940361029	0.0705355903736307	0.603604985391005	0.180080740275759	0.411051453113526	0.422428219370117	0.220695296804049	0.00948079359769438	0.654294593585846	0.400778295065826	0.453351316282602	0.567234112848465	0.677399125796653	0.545900880600567	0.761452534821484	0.812652691261586	0.656305620159095	0.234151892401616	0.0510730701741916	0.0688327336528391	0	0.20687772919002	0.456485267422701	0.000182949877302889	0.251283606008444	0.307817076931801
57	0.000139944043171598	0.177621450423512	0.0609619537252453	0.113470559074872	0.080318184264626	0.231760076839036	0.175407242531331	0.151105465005975	0.369469855139229	0.345944745273904	0.209107952076796	0.471621817472402	0.540068959308929	0.63392064858933	0.616323186115243	0.630324923011405	0.546759621387395	0.706693762344846	0.705463761436432	0.73532594409607	0.408126259662499	0	0.201324239163123	0.129747150855012	0.0977417444784557	0.628307197023169	0	0.407352721726531	0.34136475798376	0.23349795007271	0.348967667560349	0	0.609210072698254	0.436726426294252	0.579915623490189	NA	0.66137038108903	0.570381255969372	0.780298037258157	0.694286905232099	0.0510666069371553	0.161303564236163	0.0991892793461703	0.155094147587468	0.0251289154703082	0.158322768537124	0.447641892460021	0.432748451063689	0.302503205661487
58	0	0.160075670908405	0	4.74676456929042e-05	0.172404705200812	0.489301271308805	0.0878856409966953	0.127231260591187	0.154913629079983	0.270339729528132	0.000331116821072897	0.3456853104992	0.633724477759498	0.595830274127577	0.27663536738965	0.607967908528009	0.493548382731101	0.654301889378929	0.447603860997771	0.614077962173798	0	0	0.0982958198021135	0	0.0923942213404263	0	0.182499413194526	0.27608161475416	0.312490537856981	0.308615867594672	0.569298278914403	0.38523945033294	0.689814104180824	0.44737127502242	0.443516545883548	0.495801897035152	0.664775499786988	0.459364755707917	0.61140431194883	0.76568057473157	0.0535919797630669	0	0	0.0686153433239521	0.0803829352545984	0	0.363983606430962	0.443977084825225	0.354832422450772
59	0	0.000105054263326394	0	0.206223388162864	0.0906132144827896	0.484516941639155	0.427625873665488	0.166273607975157	0.210023716978031	0	0.33464637020067	0.430828351415249	0.504010908329201	0.706451129222559	0.346070240722642	0.494547967606264	0.747215984571336	0.680196208877893	0.773570787389665	0.761989867620882	0	0.08005612901548	4.36984826377327e-05	0.262301357353199	0.142635236943631	0.00103927243903822	0.352499469846021	0.168729905044037	0.489865924337975	0.25641706363084	0.754424647087786	0.706006562769374	0.521238601216792	0.459047941991703	0.508468414696298	0.508272882781289	0.651306533940199	0.772075911246998	0.583455411187643	0.648895870474177	0.092216474859296	0.319280839074792	0.241918148459929	0	0	0.199079852511109	0.318941199509209	0.0951550924294979	0.671265061599043
60	0.206795883820291	0.119890911804379	0.0846306235839118	0.0823132678837294	0.195710206029899	0.666064181337177	0.0981702902270167	0.232961515201752	0.107298661372429	0.395449293108653	0.577756916229317	0.274405007321966	0.272633395250913	0.651573141547664	0.516075978119194	0.733940879706592	0.749651790228217	0.822724110777461	0.79152542096334	0.442252474702454	0	0	0.155780609582093	0.1749484258365	0.0977004480410849	0.296996329875199	0.180744409037451	0.495497290500694	0.283318667388535	0.282007729003635	0.332034108216372	0.735428172080463	0.62700437013147	0.441374422913145	0.52795966742021	0.459799877003047	0.474379760071745	0.628701559359835	0.69574109178159	0.729447198005841	0.0900974146008879	0.161837689790153	0.252189567784385	0	0.174136251071211	0.645668742104465	0.370714490782748	0.386506295652764	0.136767657156655
61	0.208421675368527	0.192852793965875	0.0625387941589417	0.0848553281342787	0	0.0997761877317377	0.325706085821601	0.300299934980857	0.273757477827516	0.299657742724595	0.56671622244236	0.178665613976497	0.740768682868129	0.564531361914224	0.360418852299226	0.644483805669785	0.399991160748423	0.695966582897205	0.784134171485975	0.76308624007627	0	0	0.155633128154704	0.166598093767434	0.048490713770494	0.642972781759639	0.477261343659134	0.159647380685025	0.251309182789765	0.282793962331117	0.631845776854268	0.494522959846814	0.551754003294654	0.549413053237089	0.417908277843414	0.336880728118647	0.465469850061649	0.618113613971212	0.770115777251586	0.784829202624769	0.0872097812302657	0.000153503741084709	0.114162357582241	0.0736411038096837	0.0831516749210204	0.471643813066221	0.300370427100038	0.369466418015974	0.520085035447773
62	0.367009673585567	0.096285822352409	0	0	0	0.360874257560919	0.569054000464312	0.549023141896132	0.0803810199071648	0.40515304219289	0.468082544086364	0.393664266927272	0.489782470271949	0.387938150997847	0.336354958892362	0.730947734298299	0.798253999539752	0.671961396178545	0.7894556862951	0.428560229814037	0	0.195543839335109	0.12755011694934	0.201522659632227	0.110626307698454	0.581695678571023	0.188994267588534	0.615420018103254	0.157993003948207	0.290580865915365	0.158711022286667	0.324818542117466	0.30403871568268	0.50193951523648	0.405505063982233	0.477895747534961	0.740713623245146	0.713527313107429	0.680537617802743	0.714626374789039	0.0944615399211148	0.161664310784813	0	0	0.00315207662965083	0.376693452979043	0.229840916129196	0.444438759029399	0.281483986237978
63	0.068308569357327	0.0607426189765299	0.0854385529522439	0.0876285142177327	0.0855742200359206	0.312420758789173	0.00096037998216463	0.302521247963637	0.232313136454013	0.351193817877517	0.118195801722649	0.355820508548924	0.618054790478964	0.664160047552695	0.61179591782494	0.650679742425887	0.544293004991545	0.698437086457145	0.739783464528725	0.600134653003233	0.0894053763289868	0.164518256561785	0.139700520043319	0.211083883674316	0.0450705892812964	0.547675701024095	0	0.0864804883657506	0.36280851143858	0.30211804251761	0.394325441744879	0.413501643182651	0.788905365461396	0.590539272731886	0.507291719283972	0.378173852182293	0.377654740596992	0.752555987892355	0.831349365457891	0.661272389266365	0.16748907211003	0	5.4863961286854e-05	0.0783295815517649	0.0892966833488299	0.254430605038614	0.421185275301561	5.39157993627203e-05	0.162175257021311
64	0.16469299926872	0.0406806639939795	0.142695889657843	0.220504132338876	0	0.365095538242438	0.183114695561582	0.218509229820442	0.120664858840994	0.287044781083023	0.487474353253836	0.282029960531135	0.562274879647195	0.537313831892456	0.282843365364878	0.807143095138707	0.686007536558301	0.782328529554025	0.691232201770257	0.602013933763945	0.385397148957799	0	0	0	0.169328455784533	0.00304509881750148	0.379907631183019	0.202780997288442	0.21315605353332	0.330759038239857	0	0.499553108151085	0.775269503438655	0.525684785038116	0.489096171130057	0.753035215397546	0.663421251782857	0.768949900296546	0.520611104046342	0.712355301995977	0.0692974286543582	0.00895060124409231	0	0	0	0.50455454130281	0.154450447823203	0.237920420933596	0.0824095021967819
65	0.175360477473511	0.120473058417754	0	0	0	0	0.453964750639928	0.327956746722813	0	0.412532289642197	0.616318737667157	0.297260945018978	0.265107312100277	0.737340761436103	0.586715014223645	0.694639513131145	0.819505647554434	0.469228743808741	0.480097432072256	0.639117996176456	0.376034009118995	0	0.0833082444306907	0.26012125604657	0.0291109678766604	0.00010112045772228	0.148947903412404	0.462131728803955	0.314431143456493	0.288346702344856	0	0.188466261306492	0.160213552985588	0.654241529509622	0.48349025155538	0.510397838056782	0.550450000684295	0.699306886156355	0.71824306457029	0.842425962288932	0.141887743627395	0	0.178727857871941	0.0879275566963091	0	0.252240631572856	0.286556160786587	0.17467023600632	0.322913219992583
66	0.276598445052657	0	0.13993777974889	0	0	0.279677930104605	0.120471799554145	0.153091367513407	0.337521742122031	0.505646022333412	0.184775092852113	0.407008033282764	0.583664729010889	0.560907774089092	0.227521712885793	0.83490880191637	0.789016838169577	0.685694106964813	0.665507665006404	0.682277884979992	0	0	4.8203928688589e-05	0.234092951159361	0.0985436079009205	0	0.33364156787475	0.117126693615372	0.322726300493389	0.175680054569864	0.540003380664138	0.533852869069949	0.559307438280847	0.621837875465503	0.543384646276708	0.651150576318294	0.50566298275325	0.630236305007903	0.62127253860784	0.669062138760496	0.0601056852041474	0.217299797554394	0.099701174221107	0	0.0912178028275408	0.248582199015649	0.303006291987629	0.446991248305518	0.200562400323333
67	0.327987272517837	0.307595535233163	0	0	0.221156354170872	0.464185718890374	0	0.207635510358867	0.305348406809026	0.157748395382046	0.306850940899634	0.474157437196855	0.520851086419764	0.349872554619371	0.664748414259428	0.899456277505472	0.602338284448823	0.812066924921604	0.60210758546156	0.784474755542942	0	0.195568950338948	0	0.0536163551970855	0.0592134342100255	0.44998540235612	0.217032834059352	0.41856749293408	0.28335214040657	0.325719671559583	0	0.342365133626805	0.645446257505595	0.397575410378315	0.457180136552705	0.336439672645556	0.461021907480762	0.476063234423663	0.650465704983285	0.684740691432633	5.48955384525469e-05	0.0523783458253027	0.105819674018247	0.0796971929759809	0	0.408233628653897	0.27711553515532	0.271918106369671	0.34201693439729
68	0.131599094147017	0.116748116934198	0.246975510418211	0	0	0.478089536406868	0.419715522343139	0.472593609934294	0.426184164446299	0.168467159711397	0.385182056338759	0.454932634390861	0.475825694029538	0.484624709303792	0.709297802180417	0.876317494949005	0.804339112521648	0.59267446664728	0.400037967470816	0.569726132977318	0	0	0.087816391161801	0.0976330867562128	0.0532361702225004	0	0.439805024907664	0.346083826687875	0.245069490607838	0.318622896080634	0.713182693608711	0.196392523810904	0.427709064518483	0.577720873638436	0.573069446343415	0.476152976793416	0.778358030948923	0.689801656270467	0.763826634291207	0.618517505398628	0	0.298079393720425	0.0803731743007647	0	0.311379571683078	0	0.311037237232376	0.309086695617515	0.442115233148793
69	0.060846234898257	0.211230074738814	0.324787174605538	0.236551972021762	0.070445996878224	0.31046110761902	0.364384170957353	0.485210446921012	0.379271956361318	0.370977216557099	0.435000522415472	0.592304674474211	0.385711045826835	0.51049711739931	0.492960624953928	0.622466520928782	0.660174702160315	0.715388602533954	0.754966016304484	0.533618484166782	0	0.180970973573092	0.163089516967054	0.116581109940365	0	0.368344114878824	0.420752011793869	0.229070908418312	0.303515182576148	0.27203966800834	0.337648399708362	0.743457203365206	0.353430763273289	0.496370611838661	0.477400213876262	0.510433561648989	0.633132695977761	0.5804602902868	0.701518729412945	0.729268488170367	0.0427231076445952	0	0.0854569396268335	0	0	0.520018622892681	0.252944942780627	0.160005029054763	0.215153130314078
70	0.255577645080631	0.113317937735964	0.179901816408453	0.138128336919959	0.0847189963775922	0.387775538696452	0.0712324552808527	0.414860264793971	0.51564220182639	0.148445716834837	0.403912100218933	0.646678919986618	0.538605089580932	0.355546904053523	0.680836513084144	0.677262765876234	0.77646063919844	0.722578454913091	0.34010204431327	0.62512917399129	0	0.0617305717545573	0.076298189149121	0.0578565394205281	0.115841338770174	0	0	0.417350096335081	0.107967146692956	0.22418616473965	0.799946127677337	0.35229638571789	0.438182517506232	0.641198228221197	0.561940067721725	0.331995905793959	0.379249777995501	0.58794583626272	0.768054915548923	0.779158234722602	0.0397026959603367	0.225321944070647	0.069415635747661	0.0852882745524608	0	0.253186321605019	0.362627370679786	0.508335940398948	0.249759312468342
71	0.135897391294152	0	0.221222671354351	0.153868863146316	0.0843615619514685	0.217740983940868	0.139562306146588	0.362280855008167	0.290052280501398	0.325054977467855	0.641536315216801	0.390688344068053	0.352219891238735	0.286953480304073	0.53837379044902	0.69983532386135	0.79183456956493	0.573205590051461	0.781563228334696	0.705619884922227	0	0	5.78525070304556e-05	0.131554907386424	0.137636160195015	0	0.163739170997116	0.0878073481031693	0.387116411527106	0.329526543980952	0	0.596955244554728	0.207857633309013	0.564198982481952	0.458696163087753	0.602279864600915	0.686947791795646	0.623623953045229	0.445483559422593	0.636000133578902	0	0	0.189304057284989	0.0897596725391107	0	0.264717746846358	0.333036346129592	0.0884034481232604	0.313925877516446
72	0.020510064062675	0.0815342101362362	0.085156036827219	0.147976512366577	0.0700062809573199	0.468184099863923	0.462438307808589	0.49530808365304	0.296901210978905	0.375990699712155	0.552342069944339	0.321121274369925	0.44420141148555	0.276512292321718	0.760705720847855	0.553551051752628	0.800577603241126	0.695827977976943	0.394866891245352	0.774892045645623	0.0333179330312188	7.52562556333577e-05	0.0753034666451583	0.0880208888258362	0.1514957143807	0.373179824409386	0.280189491893029	0.100986843074032	0.214664518951249	0.339881195980745	0.42811053668721	0.199653636703343	0.588188951447151	0.489173396633263	0.476755346094689	0.922045408125835	0.808374705404643	0.603698862071665	0.678081260278791	0.690688050497586	0.255744827186098	0.17628953378782	0.000619486114894745	0	0.0745028923435589	0.297827092177181	0.122256392416759	0.404920994359092	0.420864109574499
73	0.309702140979171	0	0.0903959937784161	0.0631825677787622	0.0854466315584095	0.51237286698923	0.255646926970582	0.170953718443272	0.0901799126265621	0.426704213812232	0.546931116369163	0.450630356426386	0.410518362896627	0.557432680186373	0.37653079893713	0.380789399350839	0.714477662776515	0.711346650712611	0.615053866610055	0.647981400053185	0	0	0.0867531758540046	0.150585940463901	0.0858010995191375	0.606508093190108	0.180552060200246	0.197546356725189	0.299910887829167	0.286751786884895	0	0.408638724612217	0.425862952300069	0.365127078283173	0.553018723922325	0.307595120466435	0.524814901779044	0.578051303099646	0.732052399904093	0.703420650097914	8.34606409073465e-05	0	0	7.42415239163624e-05	0.0340041392018615	0.0898112560667376	0.406174827520161	0.0979042247764496	0.534640992791518
74	0.460121754868211	0	0.176348156134504	0.0900039462934669	0	0.279482488802315	0.353704109871379	0.365986788705574	0.420395937654171	0.373383495726248	0.447795484822949	0.302762384449751	0.489990185358813	0.537950795288546	0.713083887075971	0.797520514087527	0.479726774204679	0.561097129889414	0.541588913931095	0.771836717506684	0	0	0	0.124262903580514	0.160820881044725	0	0.259181505051823	0.318727077557895	0.304489279189622	0.281989034371154	0	0.416894287646326	0.567918637102452	0.535576766792491	0.51653534341098	0.570636506096498	0.74133690973	0.664064544121609	0.630702664434643	0.667133364511984	0.238522749541598	0.10489279822724	4.29667819672309e-05	0.0814334369190502	0.164114685244345	0	0.162701315330997	0.350041750066745	0.220534503244079
75	0.092863879276622	0.245811164921135	0.0796397653551169	0.0209314983965004	0	0.3257868110366	0.372589779392072	0.352126378726485	0.405738688804657	0.290357666598053	0.372416657945216	0.554810904694633	0.446493847083326	0.549640066672293	0.541604389813354	0.522921862820612	0.702033368550487	0.730620796652345	0.835283344823156	0.706472007788168	0.48338046763401	0	0.0712843541207014	0.130986836117613	0.0110749692100783	0.0681556978409751	0	0.156526484211597	0.262136020782692	0.374385506939172	0.626388577584524	0.57044030965442	0.37959478845438	0.498579152833935	0.480004867051095	0.664652339247254	0.195501562340134	0.706575863581562	0.662526014003156	0.775800876259692	0.000109500988664564	0	0.360651075591263	0.0894691530149661	0.0660069692107504	0.384276433557715	0.348876694832975	0.421406982126792	0.305184714505998
76	0.357160883864378	0.086454032360369	0.174078726634624	0	0	0.211613754270395	0.483758289927965	0.151623456855967	0.45876549073886	0.325335025445463	0.659893048762119	0.35582853798473	0.462940702015719	0.279423092736728	0.528558487205188	0.339506859708474	0.639362144041707	0.770063220749499	0.762694105672339	0.800515339529748	0	0	0	0	0.0911856289890161	0.300559196579015	0	0.0789917268579765	0.353038816125197	0.245027945210698	0	0	0.227094838982583	0.351949703013968	0.459720413878019	0.35245397607711	0.753657489583774	0.724127865175785	0.663635333180499	0.599178418863545	0.120598750437117	0.416847243754763	0	0	0.0749638117003785	0.254136336975659	0.225850703289013	0.157955152616297	0.213942363008898
77	0.412991410026057	0.133613969077093	0.11758820082031	0.0903886357586986	0.0822580010918358	0.376215267942094	0.290696531462629	0.375337377090401	0.48163177094967	0.306217300235862	0.58686753275083	0.43652109051112	0.580206223306073	0.493457127327237	0.557748753728204	0.64988604382506	0.705511328228432	0.53390196522729	0.781672219598735	0.74174138677572	0	0.179757281892527	0.0805516069877505	0.202749900431928	0.246142655980368	3.28108651039827e-05	0.238922728740844	0.256698800044998	0.395477503144978	0.324705638470801	0.0448488020634841	0.767774560034867	0.691904632064936	0.58190185047631	0.571855711291222	0.740746423635592	0.311755768618615	0.530158841457208	0.71083601596955	0.721710930451968	0.0976573781106315	0.0930286639787644	0.0842669078899912	0.203048914840722	6.47044840175456e-05	0.321789539633332	0.123299127124696	0.400189856421428	0.152970836371558
78	0	0.000132733675907976	0	0.111310259080861	0.0764379570894192	0.232302602686147	0.163176816091526	0.300122133478235	0.281450364179046	0.233207744990292	0.624853600436271	0.488524613346535	0.367213890164333	0.802933321173448	0.483193997763001	0.840398351438944	0.770416889022945	0.522294347600225	0.683296346207838	0.508795152398544	0	0	0.16066590526239	4.12961494285288e-05	0.154528835893808	0	5.91771415139507e-05	0.2357275299211	0.175066127398994	0.225532806232574	0.789552087114171	0.49183780184325	0.605884052164042	0.657806280102752	0.516642212137874	0.655133329015825	0.594850523329243	0.734265690483782	0.568438862957118	0.669232475229812	5.54127475647064e-05	0.243176983529802	0.213518979528535	0.0783192267394913	0	0.166194346595614	0.371835663825371	0.251041551420108	0.28647458485567
79	0.191450361088734	0	0	0	0	0.580237734834815	0.159314672208038	0.353833378311077	0.470169806760865	0.285242893151662	0.379249664152072	0.49753042070334	0.403886703102056	0.473968929345991	0.487080427551197	0.555634382545761	0.732932398344652	0.75267634911738	0.744713981345013	0.394710289847527	0	0	5.98269863045738e-05	0.131238542705097	0.159483920124637	0.249370996296442	0.339682855672601	0.282194173905119	0.273917138118177	0.288797773801511	0.62144272652875	0.606415827094669	0.636899152143355	0.685279209720527	0.564792366039073	0.893960047059366	0.542495770345607	0.359880653790017	0.735113598554301	0.76544373685064	0.321069510782078	0	0.0812159703353877	0.0831462680015544	0.066503579643985	0.179035524142419	0.409494989458775	0.295915358545033	0.0970352326036357
80	0.422977291581872	0.219847539508057	0.263672654421608	0.0552353140802548	0	0.152344510056194	0.153025427584042	0.301994331751903	0.342307841506782	0.274622691799607	0.56585719465708	0.624419753964597	0.496200383470092	0.570620283241042	0.467273025339127	0.424142822991332	0.615460503291302	0.474458404126018	0.691298774193105	0.779158945076619	0	0	0	0.0430603282221356	0.10944065110759	0	0.204419420651828	0.271048470650671	0.420317573266098	0.227604825355856	0.35990219613413	0.488390807794724	0.457343612235788	0.309852321608163	0.543519183784826	0.81416522077664	0.747493272475218	0.540737596830598	0.840174212674258	0.643408297540037	0.0165795093766937	0.219684443898945	0.245358543741933	0.161541168239072	9.08059322389718e-05	0.5110732905421	0.213564600653203	0.448747141979296	0.170142090714515
81	0.0996477765647796	0.259331590142805	0.0957147240349029	0.0743728528492623	0	0.275046100794984	0.172290897142178	0.478074889013204	0.100947782114029	0.281536175020772	0.560411275566904	0.759673576386584	0.487408668343207	0.550505012132549	0.371726020770185	0.7535852707309	0.433643098366471	0.581160720521795	0.514647604204816	0.623786100157259	0	0	0.0865571991849958	0.130320876643285	0.194097547100754	0.330644694968568	0.383796690535034	0.419049604089893	0.242516165109305	0.213981335411269	0.333629749300644	0.596749656191656	0.66724791011141	0.546658994166123	0.360848100159738	0.625017522941732	0.723932080615065	0.602203746214639	0.785191469527557	0.681039442132675	0.118260210418745	0.268517647583189	0	0	0.292612617648937	0.304398336907082	0.146474135699922	0.314870529504543	0.429721881952808
82	0.0997826288649953	0.157630933657927	0.156516405338395	0.0865088243339874	0.162847939686904	0.00121546563144611	0.266910117728711	0.0815114796398092	0.320741675083622	0.433000793283308	0.575347940317808	0.441235969996128	0.621781294333786	0.661985609198713	0.298438734729112	0.652180823496983	0.780616324703483	0.568828654482648	0.708608202291981	0.645735246091877	0	0.368703346956382	0.0734266320196087	0.101955539914038	0.0752066941887376	0.565250918406557	0.212916539813072	0.228791532180294	0.394448230277418	0.242284409216849	0.32557091632604	0.467141708808817	0.49534835451384	0.37301357040632	0.394540868101528	0.396004318557409	0.650766983507476	0.677825942620708	0.554420328309023	0.753410370611872	0.0393570590138903	0	0.092424660498294	0.150907774641086	9.47513720232988e-05	0.306183078659886	0.416826066962287	0.470429486615303	0.172244174350207
83	0.561733051778746	0	0	0.0866776005348161	0	0.354893404313041	0.367873257405686	0.184245524102171	0.237982148570024	0.152488918930712	0.355318603408289	0.438486444156147	0.570047001286955	0.224032349473576	0.495975365674236	0.854704213996614	0.547532490060977	0.702144997059357	0.718334865723715	0.658404528815809	0	0.249038720782669	0	0	0.0949812656399974	0.302368740898887	0.517112572548633	0.0802728389129556	0.336034891271269	0.340779507401224	0.354741798181541	0.572909146265883	0.720748739600356	0.496182857275048	0.395084818884691	0.204563085737594	0.792450083089947	0.556442372849111	0.680660710998882	0.674776174019752	0.023833426860751	0.105642922383255	0.210435668668789	0.091548150414106	0	0.547138877414169	0.230293027314268	0.295734042461772	0.0896969951153827
84	0.0927864177170308	0.0809653000292994	0.0773750495647342	0.152631471543791	0.0770455744058625	0.52840376249285	0.404911745574394	0.301525914236026	0.204774995182302	0.410215617541248	0.320394473554082	0.584045836927663	0.858012779744595	0.653983860584752	0.418548960692573	0.44304825345459	0.659218570687785	0.599512647964497	0.79664218874965	0.609644202430886	0	0	0.0855565734218565	0.0438239461601781	0.125635531734199	0.00206941949081885	0.221373163935295	0.0858764694022788	0.408998303477777	0.375829967781435	0.624087022398506	0	0.421417440785977	0.318298883802091	0.602174383137048	0.670358366403841	0.826558996416964	0.765200640765113	0.65957375164209	0.7065851302964	0.429612207298446	0	0.0717584033819674	0.0914768771302459	0	0.34718190955534	0.151070269872833	0.301171363190831	0.29809222042978
85	0.323687925258668	0.0819353588125981	0	0	0.221513148641424	0.188713167027849	0.30005804407948	0.284427042044183	0.347585151513659	0.224797640069027	0.818523497976838	0.542014590519559	0.601365755903506	0.57182831676743	0.471038680991241	0.819533671674417	0.580850936670187	0.583571623315853	0.803529782195105	0.638028675207519	0	0.309338293469714	0.144180863440844	0.115751934395763	0.0837799711632158	0.617984639307406	0.398883335573872	0.163382622237418	0.334344604762507	0.2166571413463	0.330400913931024	0.700794654125659	0.401906520809995	0.532946543409213	0.640466822058126	0.799604037485974	0.720939878343132	0.471153860461787	0.660153500961201	0.650502823738727	0.113582200659613	0.227800041515454	0.0775017957598298	0	0.367394974844151	0.0878653603139763	0.231978863669317	0.247075344855942	0
86	0.151247345993164	0.221479100398437	0.107843568044294	0.146532256415522	0	0.405194568273506	0.318575823779314	0.198540299102529	0.227738016260073	0.310332132300678	0.449004651721595	0.322615384036754	0.461076030108042	0.415451656383916	0.294575572456797	0.649656573438094	0.647840840384118	0.608337162769349	0.616321402907198	0.822042553150614	0	0	0.152689032115889	0.0750490837480766	0.0862545708176055	0	0.461216259332884	0.210880139363214	0.229643673782824	0.336144470690221	0.659477732052538	0.517879478029008	0.352466901642331	0.375863925155474	0.481856917365712	0.733873154486794	0.601036381641773	0.667348073833975	0.74678675652879	0.610741231800956	0.0902767864222612	0	0.152922643831765	0.0860257846644953	0.07185433696573	0.123476208615935	0.000730873296524177	0.344725897980124	0.3044767114823
87	0	0	0.164787497362856	0.0824738924067973	0.079675129786554	0.330218920991758	0.0949798888314733	0.255416402472149	0.298284768821183	0.423624721021589	0.273208858506834	0.712357887503044	0.42667992883978	0.529914943294221	0.466434062694125	0.746289429237855	0.882350993761139	0.774088952369684	0.712204479859729	0.801944643641932	0	0.000117277347407593	6.68764761653083e-05	0.119972438364002	0.139090817444934	0.425292835425514	0.194841509099986	0.244029172490235	0.353472255874625	0.343645691816073	0.368838393220707	0.484729022315306	0.506567589418893	0.661684378968418	0.510629434875344	0	0.732984560468878	0.633356138651634	0.691462409351326	0.662673776795364	0	0.328481177926333	0.14767162206032	0.0822013997363357	0	0.369642697606604	0.363667595621186	0.162903149964044	0.3855190102788
88	0	0.15536475957141	0.154882753757148	0.162653750333147	0	0.440452676083349	0.339152623234142	0.39231349598462	0.280974262847274	0.270194547633574	0.0945336514141122	0.367009878396391	0.355204130940199	0.471646889086659	0.316032020508465	0.528599159048627	0.499414868480711	0.62934399615318	0.588148580933494	0.455851087910324	0	0	0.12210666976632	0.0318053480566035	0.0282366716218309	0	0.51603613794338	0.22812016534754	0.289887350779299	0.260647938815861	0.654520870807372	0.36183090450034	0.43157903348565	0.562275711574001	0.503967600432817	0.659294669578488	0.196129196078432	0.278748495720705	0.656812607570792	0.732708610425578	0.187009302419454	0.1604226128894	0.185739376873385	0.159939682491784	0.0869520153356496	0.30706603230947	0.387366176332498	0.306417317483986	0.404746659902171
89	0.292236405672128	0.0518089047103536	0.140582269303744	0.114189363045212	0.144964277936754	0.203963548687829	0.416174595530247	0.424449747909068	0.408003262685676	0.364283501198211	0.339297375597731	0.341475593176071	0.325207239445726	0.287443498155058	0.491433935764341	0.611386794312885	0.487268928910699	0.668862669407364	0.479729219829229	0.805230605533685	0	0.18691739236309	0.0747280954171542	0.092125047056345	0.0582610450640854	0.312986576804734	0.31001439922737	0.445675330338219	0.272175530784941	0.343840551861316	0.522334185776085	0.481734159115543	0.687741575487513	0.537558297776068	0.506228873081277	0.727448832279791	0.608657416024161	0.540914387168693	0.647322765084251	0.647149414509588	0	0.0888223321572768	9.21498501706595e-05	0.0976756080264569	0.225775712276797	0.320051238837081	0.0811812520540168	0.378256032838599	0.491204828272953
90	0.0342589257211436	0	4.43800182230987e-05	0	0	0.438449804470147	0.0455043720980135	0.434506854159163	0.541059042545797	0.34103809146884	0.581484433857998	0.388535811958188	0.641315463257409	0.598268279998197	0.366384841228535	0.614052909509725	0.761091858758516	0.702260184018963	0.652425962281643	0.604964153558686	0	0	0.344200283296563	0.0455782855209277	0.0536563728265184	0.442978782810883	0.38280460365428	0.30124216070798	0.502696273288425	0.276458472040447	0.405426282112152	0.627210102169241	0.516879788062229	0.597925037942036	0.372886864596901	0.814652319270233	0.695049394187749	0.587166607607624	0.74662048711897	0.670956543393517	0	0.277824822147888	0	0.0711422626084846	0	0.149876083867007	0.491783460257432	0.368942868542238	0.429714509235665
91	0.404548310030158	0	0.320021282815264	0	0.157590181787031	0.728336218673727	0.441741564580401	0.506088889081342	0.328450757789103	0.220632355288082	0.469587090370471	0.308580372403038	0.324713133880817	0.455143150229659	0.652384963258609	0.582034012932686	0.794736186924594	0.674097030635699	0.733919376544174	0.475558156422639	0.319299018544608	0.215170431392992	0.189843090017242	0.0862810785699826	0.110034138164865	0.309400192894028	0.160512510915531	0.21394995891299	0.379168595334413	0.179443580522782	0.342942870777282	0.621686546077918	0.573016026257168	0.549086628593246	0.45457504001209	0.777583407414696	0.80183142056836	0.65246349086897	0.668564381788016	0.616517630630207	0.168806614470411	0.041607199954601	0.134229540395601	0	0	0.588529573444711	0.330527327780613	0.369981763215997	0.402604241313334
92	0.378627533901031	0.0849430091449296	0.320633273997371	0.0872439998814571	0	0.326950738157279	0.283886893230389	0.245331521701875	0.298392155969873	0.0791890960252068	0.586970572568092	0.498623511679738	0.530204216846453	0.504876881078788	0.267140419015615	0.764568722186162	0.730384549190024	0.747365190390581	0.816740779706363	0.606602350996166	0	0	0.156137527053477	0.0730224837154349	0.096463847535195	0.330892495690343	0.11992299207213	0.360018899656726	0.350249256279745	0.285662799162176	0.605646762971958	0.783509409372919	0.283923634839325	0.655583803594075	0.382904860986806	0.652905727286797	0.207235933832579	0.498862262346714	0.52553981069282	0.757217950535764	0.131187933199378	0	0	0	0.0815059960239843	0.479824591808688	0.342713938404996	0.325701790242455	0.14781084906769
93	0.423379312294324	0	0.258767745453899	0.0844100198545934	0	0.472451447065429	0.500585267142549	0.228110170340312	0.167713824922719	0.274185439481039	0.344266013807512	0.175818777053732	0.467108694988776	0.455308601553866	0.444664888981136	0.671584493096001	0.682143976524878	0.821221598753767	0.512240580802262	0.763388131207816	0	0.368206551559291	0.199042863166121	0.0694825691501361	0.118187916830292	0.627182998396973	0.223819309521214	0.252099222278761	0.160625913140701	0.222715264956728	0.00493384318579693	0.609529402557607	0.589188556694209	0.44616053621814	0.374400999193126	0.800960017441064	0.743963501121904	0.470324836887606	0.712624631376818	0.791522025586533	0.204398716223691	0	0.172504568739808	0.174475627882816	0.13362326918948	0.420297888726244	0.324191113445464	0.424405707964902	0.136479355422017
94	0.120584544947156	0.0757838569289357	0	0	0	0.30447797123269	0.467360930314132	0.28250183361	0.350456144782838	0.267218286718001	0.578670186594483	0.624933311989142	0.393815047243041	0.587114228800161	0.361094551946456	0.736597484364708	0.60129938259972	0.672597861241805	0.690195562579468	0.399848079313825	0.312847431305847	0	0.0723972115339946	0.12639894273046	0.0905537753019897	0.64924793278142	0	0.154740753585171	0.437821486390192	0.19303631410598	0.332858009067887	0.339377016968333	0.513179134767897	0.397488636675718	0.60745742489886	0.66616529017525	0.673271972018245	0.815246793119777	0.746091624389746	0.747911510261336	0	0.170963351113205	0	0.159817231155582	0	0.438804239716813	0.0931851584305772	0.280900408248679	0.281923143787316
95	0.146424594772069	0.0465769757150839	0.0826434366050551	0	0.151122121905043	0.405217150694099	0.183802616649222	0.153042562849796	0.594344102218049	0.231863825630799	0.277525295149804	0.609694032892434	0.456017713867193	0.479329512236894	0.581614988389481	0.765039500230726	0.552673575035712	0.768764094984329	0.725341331131812	0.747214261497036	0	0.0987043602461064	0.106434294066805	0.273834296777262	0.115035392365404	0	0	0.375733751079082	0.288007945064273	0.366861857860955	0	0.184653058101784	0.327093808805466	0.383607956646173	0.392920218290754	0.802967805237577	0.354724148383776	0.810383830914982	0.595404950561131	0.653719255326031	0.306761826297697	0.0823231620741194	0.105521797003411	0	0.00844269817954751	0.297086846234979	0.0731427893919356	0.350107009518274	0.274832405739183
96	0	0.0957793535531199	0.398592808429709	0	0	0.381580883018942	0.388011017058524	0.482168902781866	0.236491131270676	0.691493034058204	0.771197302500563	0.365535642782541	0.681121743433381	0.479565566705546	0.520369318600807	0.744051845024275	0.572424355937906	0.689561571923013	0.771946778163086	0.727326406450955	0	0	0.0503060341690169	6.16747101997865e-05	0.049014917248062	0	0.366390871062843	0.309201317857959	0.378817689909858	0.320856143982603	0.329798309149735	0.577451418407792	0.539290016068647	0.51610988492207	0.538365665542209	0.503618276166853	0.767677289216468	0.668274193088824	0.719306044117817	0.7536874961017	0.231221973589883	0.208301647332815	0.0802987774811965	0.335229181222511	0.286554920956307	0.303766244397914	0.396869423261618	0	0.456539798884145
97	0.171174117112436	0.0868168598111896	0.0863905907859723	0.16216941772017	0.230856283618296	0.671239508662896	0.292825917355567	0.160187717743548	0.123017930827643	0.148862041536288	0.6101374490219	0.50512313018056	0.403596756520725	0.437361781557312	0.713959354012161	0.796516320758111	0.790388359096914	0.748028934629356	0.687999002990948	0.359643186418599	0	0.229999420591434	0.0774531977724438	0	0.165117629785506	0.623708565221169	0	0.204265189439792	0.307250451122882	0.276862000885653	0.426459441150022	0.598371851600531	0.398913233028557	0.585835140110755	0.565360030052747	0.330191551380633	0.581183740805144	0.718007751078432	0.595386023557921	0.721199045682936	0.13744662332676	0.223411071955954	0	0.3606313350771	0.144530431863271	0.193557697564723	0.218982775952597	0.224392058361819	0.29661805175815
98	0.26793380453887	0.262243617193032	0.0380900752129398	0.042927849012981	0.166072359546038	0.302804164037397	0.358997309849278	0.258929998318322	0.358396862554582	0.14791303280713	0.383336498361128	0.660141259975988	0.554199493805903	0.607648594602575	0.528829479831967	0.734349752988208	0.62464319024986	0.783159279328636	0.72691964434154	0.803207670019099	0.411064676653144	0.193016433936453	0	0.0910794780127709	0.0523807411381596	0.428000989772782	0.226674077116678	0.329407811307452	0.307209344336278	0.277299322698986	0.345983060768119	0.55518626570903	0.687931278756437	0.486816965432392	0.458919112111799	0.590903102310746	0.520642477608521	0.794320859099456	0.663183502652696	0.698934197720758	0	0	0	0	0.0609490747019046	0.304242284809879	0.31565479003301	0.381357908848722	0.0866786519578798
99	0.000149951379956829	0.157819989233264	0	0.0667881810429292	0.0592239310648044	0.59580215664596	0.43490187943863	0.413242024095934	0.0871622088834331	0.367381044892028	0.787249840162196	0.469756241873165	0.353717021592122	0.506037345016871	0.212926365201009	0.746835414589372	0.673667945334517	0.674969917219337	0.748700692190372	0.733443788142549	0	0.193205277161523	0.185768471637238	0.105060653487264	0.0654715461908973	0	0.194262399933301	0.143309517812931	0.411411185756236	0.38073303729122	0	0.696101657334922	0.210338688105047	0.53316783335647	0.522180693486337	0.401549234131966	0.480842735660243	0.688321738340832	0.640154887328031	0.779420216516173	0.0874338976500237	0	0	0.0885916103853175	0.0794181674911487	8.34450303604939e-05	0.422174854105224	0.493011182919096	0.379940051244537
100	0.12789428480783	0	0.0844768219065724	0.0792089608925024	0.13592544536789	0.244132718111473	0.157337174994977	0.267862736690994	0.328710497153164	0.438816540602631	0.389459331114165	0.547597617846201	0.167475516540721	0.442341406009686	0.204844257945421	NA	0.659733634463255	0.765921564803025	0.672409823977896	0.694446952953095	0	0	0.0884300967454316	0.180611939131459	0.0205609237579506	0	0.412726638100144	0.435186697832134	0.259992648343303	0.264353185871373	0.353241914293036	0.364302777157063	0.434734712558618	0.593446700266972	0.466038122653587	0.33491983101321	0.511330293516534	0.814686683869774	0.671095364082024	0.677722010557221	0.216359933790413	0.158309884775884	0.217566124083869	0.224728155407489	0.0761686059043983	0.253993417293129	0.320625017876939	0.317702697935263	0.227278822290782
[truncated: 191 more columns]
