# Supplementary material for: Evolving copy number gains promote tumor expansion and bolster mutational diversification
Source: Nat Commun. 2024 Mar 6;15:2025. doi: 10.1038/s41467-024-46414-5 (PMC10918155; doi:10.1038/s41467-024-46414-5)
Supplement: Supplementary file 4 — Source Data [file 41467_2024_46414_MOESM4_ESM.zip › Source_Data/Supplementary_Figure_S6_BRCA_confidence_interval.txt]

num_ssnv	confidence_interval_tK
29	0.351531375905097
128	0.281733139718229
158	0.250539388680296
36	0.510848811891979
12	1.10999986979721e-10
31	0.265353013977659
63	0.220571044093636
114	0.212486401361011
251	0.223095100580693
28	0.139310495739447
193	0.207457127783447
12	0.635168818236729
139	0.254963589419859
42	0.264808264798725
131	0.147038251159334
80	0.0724311589983096
55	0.38351187925974
103	0.195465130989496
57	0.20863836355853
24	0.477928397509908
31	0.455138198525427
52	0.375392863611825
18	0.343879164773369
202	0.201485711961959
67	0.217456658168821
78	0.191652400473768
290	0.098863224725243
87	0.308534833371182
87	0.281017528960361
55	0.407742935154918
14	0.380554475605459
69	0.191911998943241
113	0.156349350276903
100	0.17220588876732
91	0.154349252863373
359	0.147929724392242
69	0.197153904060258
106	0.107693080708501
124	0.387649562576105
28	0.265437056531534
10	0.480294696543369
16	0.452757359981491
14	0.529990304873514
72	0.277920662177376
41	0.294088846908801
23	0.268196799277174
24	0.459659771137473
95	0.363769577340612
19	0.668412302464397
26	0.343518388792831
61	0.355531941034544
170	0.138100382237197
167	0.155860280158365
85	0.34534558006344
36	0.226685282165495
24	0.285642098104409
74	0.27150618311681
41	0.213718508412203
114	0.113630009706471
146	0.158705590904618
135	0.177236667404538
39	0.232284439215333
19	0.494681865985142
10	0.85548890402742
27	0.465062650372788
22	0.579064325178592
21	0.608789067250593
35	0.0623032593095862
43	0.344833941504222
14	0.280459926456702
10	0.423867438530491
60	0.0378784014144512
34	0.442885560200862
43	0.421834836377658
11	0.6428070903563
72	0.192561547097555
44	0.414722429855338
178	0.132287737516528
13	0.822132620045309
11	0.581108549758631
56	0.421600595319365
29	0.471515460024474
78	0.35466906434477
14	0.624351131001033
28	0.457823225420958
22	0.425577729279323
22	0.321811471645838
15	0.421805740966101
17	0.351994227155602
30	0.644556608065039
20	0.777828009400254
16	0.641880459480899
11	0.613908020977518
10	0.890713766917644
17	0.968384302950093
95	0.224122259124408
11	0.35723123346302
23	0.215922456553907
39	0.422698551478111
49	0.187869791495142
120	0.147073287275522
16	0.0718181441740459
214	0.0908973548078619
15	0.680065646556455
110	0.212536677836893
11	0.0148223762851001
165	0.133945671320025
19	0.116022089224009
24	0.419441581061729
10	0.923060097501186
10	0.890713766917644
26	0.314236609823727
11	0.999715201481978
10	0.828154430404689
15	0.335716908889825
19	0.384000778473273
15	0.462441226598234
25	0.572501561526647
99	0.265666330141823
20	0.583383372673492
51	0.383797195074053
22	0.222186526392765
14	0.705521621748904
108	0.268996590700924
18	0.495890667541811
142	0
162	0.235846060685695
14	0.799998544015941
13	0.596964050947138
108	0.270005252664356
16	0.482004578158252
25	0.312827732846848
46	0.235976694983999
12	0.465054838563273
133	0.135277397167913
50	0.291447028048885
38	0.45947920105017
114	0.342273379829571
21	0.476755161130002
17	0.434690325312371
71	0.462325283672848
433	0.121605164114507
45	0.353894109783034
80	0.244717447811595
29	0.59458444058952
16	0.666643968696894
41	0.177696892606557
44	0.361459663536548
96	0.18570068606769
23	0.511392555672926
68	0.266747039913754
88	0.165127211027408
22	0.341897228280824
44	0.275162596983705
43	0.240871954301826
11	0.694101992451022
41	0.448022384591316
40	0.283053242457881
63	0.346624692094345
171	0.134602105443683
57	0.356751836418161
149	0.146614197685966
70	0.187582148302899
43	0.239067510185925
15	0.490162546157113
35	0.463488673353498
30	0.193436374124977
20	0.252738474425293
64	0.347078730334468
46	0.0370087887078977
33	0.450239035281896
30	0.191798189684995
11	0.675010637493536
58	0.315837504956756
13	0.680055762010703
74	0.20328979216236
80	0.306816417674449
151	0.148674703131135
17	0.301288125627067
10	0.999426701826004
20	0.33344611388871
59	0.242776979455535
10	0.572650342171896
103	0.161388161107348
88	0.20075060202572
17	0.466682687066331
92	0.180361005201036
27	0.468513456368092
19	6.26180218787908e-11
214	0.124966931157195
37	0.413841175640869
41	0.272969532434505
99	0.195491971735752
39	0.273371424517739
15	0.524126300360446
45	0.166409630284339
10	0.012268464434529
25	0.362848956827984
15	0.539046115932634
24	0.573877812450057
88	0.19233301575323
30	0.328945926556496
45	0.248611494621579
29	0.429462734699777
72	0.310756273393027
61	0.358338064673263
68	0.204897622948675
107	0.165431679493309
24	0.424446055451902
54	0.226117420380232
45	0.289758070365843
21	0.511696588051422
39	0.214525102079689
357	0.0744640025570777
171	0.139314793788927
14	0.598181815184589
206	0.087372984114855
118	0.146125003824436
11	0.85661035696342
32	0.321585606392998
10	0.684972425018564
20	0.396878230922159
30	0.250075663123816
135	0.146028497116084
31	0.479943649120452
26	0.39486322152762
29	0.263403167501122
21	0.322214468670806
89	0.290413606075603
135	0.250220572207717
98	0.169789344954109
79	0.178310191677259
44	0.259739996208404
11	0.541883888262378
37	0.278527007432819
46	0.273500371587092
64	0.253034828585976
23	0.49012850910582
44	0.308372049553497
14	0.574985500958079
105	0.163165167787272
25	0.35299010260305
17	0.455587380612522
287	0.168356628753338
10	0.403592608910865
40	0.311773197719707
108	0.362610436054316
38	0.263166950297288
27	0.551573566624522
21	0.471011407170871
91	0.3073246845139
61	0.317698363860259
16	0.714269227325633
50	0.441244910002639
34	0.404759768580915
39	0.373703699393416
64	0.261602365194012
109	0.167185662043617
30	0.306519830470711
34	0.364513927544056
88	0.20074648250503
515	0.238058910029219
95	0.210427800503189
113	0.244122573197593
164	0.091686839735128
72	0.225664533317192
113	0.168905668696013
30	0.283229619631514
19	0.669409171882044
25	0.594564022355877
13	0.230470176857683
28	0.499173038362901
13	0.000333731517941027
32	0.340251944231676
19	0.417458042159608
12	0.514136124301669
27	0.533000911314708
29	0.44363055775913
67	0.313677262086309
85	0.296512614477114
280	0.144060136118388
25	0.502194543040954
85	0.200954410340219
108	0.259652969587664
56	0.201287288075277
18	0.394858213222891
40	0.433479722124516
181	0.200894845824918
110	0.311035443065702
19	0.638695167267651
235	0.231743561850959
17	0.65730842121477
27	0.43734436440508
54	0.225714175037921
158	0.137258016700598
35	0.400456573498498
84	0.31553508983572
40	0.465352362793932
48	0.43516020080939
180	0.127756106695631
14	0.529424548983159
57	0.204930852941072
148	0.125696977436768
55	0.334428002813635
60	0.355343500823027
178	0.205643525320525
32	0.508885946526194
18	0.342540882007993
15	0.499895704009957
147	0.144437215439838
16	0.44288917071622
88	0.179516001513072
50	0.337956337394452
63	0.431124260499408
13	0.495238131824174
226	0.384635638399363
20	0.329794544136166
26	0.499424686542663
245	0.101655179627404
471	0.0786842991734319
207	0.198850483913236
21	0.37442815785156
222	0.122672258069874
20	0.48620975169782
13	0.488721804473581
27	0.320342675229029
70	0.197402651958418
111	0.282676886249096
53	0.283614787555957
42	0.30049870843621
14	0.466666584322693
11	0.40966476780122
25	0.192054051277356
64	0.437782311017838
93	0.240585552554944
164	0.14190408142332
70	0.313658355584938
40	0.21102289963033
53	0.198683799066533
52	0.229614494406156
66	0.320677637841368
468	0.109939671538421
131	0.193589606229352
14	0.481160563396165
180	0.130146833826204
241	0.108504483161949
41	0.303315844580971
153	0.204308826732703
11	0.687630441257175
417	0.088743362839471
32	0.444533143264708
124	0.256150313091218
25	0.476125628103209
24	0.337021084336233
34	0.46233993232651
80	0.314980519099276
108	0.269320416497259
23	0.30839588742951
46	0.119319934094848
44	0.132022618009104
32	0.164102504565527
19	0.224630541871925
235	0.059211421088076
113	0.096683700099652
41	0.145706920568455
62	0.128265390447041
27	0.387096885191386
137	0.281221291517186
66	0.250714494493604
41	0.45541883509042
196	0.0553812487944987
20	0.197369488256805
29	0.187748906279349
114	0.08821365160636
143	0.0723404419698529
19	0.198779424844582
18	0.22693027220426
35	0.136473088586683
138	0.0555169077217664
18	0.623073326161933
17	0.189637904057572
92	0.0939414962510921
37	0.158092245245987
19	0.213150539280862
337	0.049957015033433
14	0.799999903001489
155	0.243131763175555
93	0.144911055705699
45	0.0982331270690845
39	0.291133196630591
89	0.301652876061986
36	0.258373213391546
195	0.064067401895247
39	0.0651477824570904
160	0.0683154291678951
60	0.331029294030477
156	0.196446298561023
47	0.0642001904366365
72	0.152784458388641
149	0.0756747908051668
97	0.0780058111445625
100	0.0927115667450575
61	0.085610231156366
37	0.117460317464907
33	0.175473579839936
13	0.130434780771406
51	0.130756427028394
81	0.0939156088430795
24	0.149455622269322
50	0.343569485806048
67	0.118365272662688
16	0.38095593074841
17	0.18919011944468
24	0.15652445759822
87	0.0825861566679191
89	0.198005377216039
15	0.26986508873331
39	0.146611984442615
118	0.0835088506197017
28	0.139743145427369
23	0.125277099241439
12	0.210310924054268
64	0.117949916373698
14	0.296296296296298
135	0.124791002049342
121	0.082067397107214
18	0.226890047809433
14	0.12
15	0.291926285485006
19	0.152998887803682
115	0.103806790120793
12	0.200649068289325
68	0.12411246259128
112	0.147257091759196
10	0.857929824207641
45	0.224428630395094
72	0.213839988454703
48	0.0919866117016547
27	0.196990426743653
415	0.046433387432825
76	0.103325213856538
70	0.0995475368074106
53	0.13532965994751
152	0.131250608489234
94	0.0666282032280774
55	0.100202429153753
220	0.070806433205053
109	0.092737021319053
12	0.571428508753643
195	0.167346514889996
38	0.18833030883606
16	0.142930846167107
220	0.0542744484292812
27	0.175813959085314
188	0.06644265984391
140	0.0662509751082569
58	0.304293840077568
46	0.104200296935919
155	0.063510587774063
197	0.0555952435915156
98	0.116875372717781
29	0.0704536556303305
104	0.099205087457157
493	0.043253556562223
71	0.0803894260683599
277	0.055118105169751
34	0.297461086039244
169	0.069147230304672
336	0.0469859703905445
36	0.201367827659081
32	0.199087114553541
587	0.053462700039967
17	0.263114835547512
44	0.203502766870955
80	0.132246230532221
59	0.131908699858931
65	0.204921445905843
127	0.106503105380524
169	0.103364062670675
126	0.114008904176427
260	0.079302152701793
114	0.115678046029557
74	0.141813188713555
37	0.179636290923071
62	0.175092540390917
64	0.169046331204071
77	0.128039026912904
111	0.111503009424201
44	0.158649837474219
12	0.290863193116825
12	0.400205454497069
24	0.335837868429867
11	0.335948850637865
71	0.306040187767964
214	0.183771399545629
397	0.135755169742176
11	0.154126847104071
64	0.162255344813036
36	0.249548977792615
23	0.555346206138601
14	0.367472408695579
91	0.122788458445313
53	0.177787788518764
143	0.112342521116196
30	0.228890293367413
26	0.301954300521894
108	0.137425497538453
173	0.089822675292416
40	0.231147296383187
184	0.178296759671393
239	0.170657509034342
147	0.107214609158554
38	0.249840943731299
11	0.332580108065936
62	0.16631429612663
169	0.091538281599625
19	0.158949259918955
16	0.365049900784261
347	0.145399472649448
101	0.265157486310602
66	0.341817608124391
99	0.292792504799299
13	0.668113863744731
146	0.226810062120626
136	0.216948962284227
128	0.195501859383593
25	0.184898439320915
60	0.139468398157145
28	0.110042832433428
21	0.213986983339408
205	0.083073791910884
512	0.057243081665366
98	0.096921242430721
21	0.176253196635776
28	0.176809418163309
21	0.175547773423784
108	0.0723164899888834
49	0.140463202259498
10	0.492481100955646
49	0.238438355206215
61	0.132256102840285
121	0.0696069323823764
26	0.254071326773477
42	0.187949225570086
26	0.142332367727754
53	0.153856937210049
72	0.127054654312844
31	0.172201269376684
23	0.235345429485274
83	0.115732080500901
10	0.165120745765376
20	0.252258968700163
89	0.0629169755034291
48	0.100134136707497
63	0.114097346950705
59	0.103845827906043
13	0.183631486420657
74	0.0969703163180591
93	0.284334262007572
16	0.103442012252152
15	0.24998318639367
21	0.409365228735975
40	0.0999629007037536
41	0.438827212907454
141	0.073887972996829
58	0.336941046980333
78	0.0983668676503209
26	0.205031682501051
88	0.0733558792263926
19	0.365086708312457
11	0.468933269775448
148	0.101130472652704
36	0.24375570807929
19	0.0552439368096223
19	0.265390157504085
23	0.208253247458127
16	0
30	0.172705739799602
18	1.93008829150433e-08
55	0.395713399371261
10	0.47339779993051
81	0.142613135037329
18	0.295443606061511
58	0.113801356726745
118	0.101808117998038
21	0.400758208859484
75	0.283377712688461
14	0.235795919977969
77	0.0723922293535724
19	0.026888619200129
171	0.0931855091836161
23	0.267933664232077
83	0.184126812690355
49	0.120206197068547
50	0.099079029159123
96	0.0765995883222773
25	0.146578622416326
121	0.0638361767190692
145	0.0761974506739404
36	0.186262568827219
22	0.223688604008307
63	0.114407893798171
83	0.100985985403764
165	0.066106279611118
58	0.166107302203193
26	0.123612094979281
23	0.174595654969242
126	0.084195743563993
11	0.222467419694749
28	0.166286187562397
56	0.354330923042525
23	0.535247288899358
112	0.263350240443287
136	0.0720377203113319
12	0.40778162684883
95	0.0915709612247329
11	0.224195445831586
49	0.113821217944977
13	0.114392724832101
118	0.0584056516056889
23	0.0578588158905031
57	0.121498776851633
17	0.168339134950373
270	0.0899880855412556
192	0.0596863238608365
42	0.0871427800820359
20	0.186556842056977
65	0.0853601408573387
47	0.246875160072827
39	0.155622823992056
38	0.155423805506981
27	0.196983181531094
29	0.385168094840894
12	0.285627138900785
12	0.285890316007549
11	0.0929877841560479
28	0.287258350784034
17	0.225152406333361
17	0.37231196870217
10	0.159790850713065
13	0.150618388408422
12	0.0998025458695784
16	0.355714247292094
10	0.0798874733708502
11	0.292405662207828
17	0.0116912361539353
20	0.143105888085674
14	0.22019079713156
16	0.333272434279876
42	0.0378012345286054
12	0
33	0.241954467102875
10	0.727272715063448
12	0.500047798392642
27	0.231499508534302
79	0.0493060020901659
53	0.405494197046842
12	0.693919805849213
83	0.167054963527608
86	0.312694106111796
11	0.289592022303884
13	0.136213428699076
151	0.0319361962306725
76	0.270256598282051
16	0.450088317856245
15	0.698769939480038
19	0.226970445041935
106	0.14585451453941
49	0.379523529501185
25	0.240240240256317
143	0.240070954974531
97	0.123283148660632
68	0.205488020410629
48	0.0905413039132582
17	0.644211108414075
102	0.255813054081547
68	0.305443635885022
54	0.15817773658511
41	0.408048533920233
17	0.239060114672716
22	0.301491648004646
59	0.160909137253796
13	0.370133100403698
12	0.989833186239301
10	0.631552085789198
143	0.0956527903988811
10	0.727317518356376
37	0.180816382064121
10	0.269050402849296
54	0.19780219775054
13	0.386015499377361
36	0.268756998879729
33	0.211980823915591
172	0.190394397118983
86	0.103102107323185
100	0.0948949192766121
23	0.322807017587513
69	0.168134910631159
14	5.95524133806835e-09
21	0.165748627002997
17	0.309915760719862
83	0.150693459294559
25	0.367499753461241
12	0.535659866235857
65	0.238519987154388
15	0.425101214476985
17	0.615952543572065
10	0.500003125095696
18	0.699992853842755
41	0.177511129962723
23	0.379302966520662
12	0.514283977607334
22	0.290053158955508
30	0.336180319313148
18	0.29507621790755
75	0.139285714557289
30	0.263435396525231
24	0.244595732724856
11	0.166680466742907
44	0.18046145693587
15	0.117478927429333
34	0
41	0.102469370184281
32	0.322153828099908
25	0.383717727234008
103	0.179506650743082
28	0.243741328035184
42	0.163800742535269
53	0.246090064897163
10	0.516807890957151
14	0.291654020861954
29	0.27464411576688
33	0.275873195623065
22	0.349206348021427
23	0.208095511799962
11	0.735649404832813
28	0.486840280948835
133	0.0159605514531709
38	0.330873191647899
33	0.223351208188405
18	0.180780858442516
18	0.526695523025658
71	0.332759690025292
94	0.28117631113489
200	0.096703444911852
62	0.16100045173506
254	0.083571283918982
56	0.178414976231544
26	0.354541374184398
10	0.167738016814696
12	0.163131845010301
48	0.194464244042725
69	0.16508253976286
98	0.133692044840118
81	0.32853194688403
13	0.599937839791477
34	0.476371626336938
22	0.643304828079009
22	0.235109003226018
56	0.0796840213466838
72	0.141411711943089
11	0.53441295546411
46	0.214452214040942
13	0.398976795078143
32	0.331044879529553
135	0.190365158167847
18	0.338681033824916
12	0.147837443677962
27	0.215841827924292
57	0.264113707624724
39	0.228672500115902
89	1.28143494060594e-07
37	0.213168623082057
105	0.132050718529206
35	0.249011857707591
31	0.177898557155346
30	0.292447349858074
51	0.323351674422326
12	0.75001654766453
89	0.188924554581544
60	0.345335459948541
171	0.195702439957562
11	0.842175320887073
14	0.444385852242566
232	0.094261693015691
72	0.107084980695359
106	0.131850606709954
11	0.53921568627451
197	0.093494166202588
28	0.233333333481023
26	0.226950353993922
12	0.397824607188649
15	0.631521634644361
33	0.203370014339323
60	0.133353791886065
28	0.159978900720918
14	0.811715484581069
60	0.279972884671983
21	0.320000000014137
28	0.668371316319578
47	0.165982619752498
26	0.460535101181043
57	0.342818133108224
20	0.333244193843072
55	0.193303022632368
37	0.23532810639127
155	0.095893716676478
119	0.128468517717144
20	0.205878079866331
147	0.119653947630738
18	0.348925942207626
10	0.569658074372646
23	0.304385062822383
34	0.311657961765125
34	0.24229000131529
14	0.303979060700269
32	0.156663661240154
93	0.138117526237105
16	0.369230847521984
127	0.226012074698191
153	0.207659959310841
44	0.605249846043481
63	0.435912075562408
60	0.431188418779092
32	0.207026548878671
32	0.525060109293309
18	0.230614019672665
82	0.222608599904885
25	0.062515960634386
51	0.197883597884025
128	0.113502628366259
22	0.371299001771156
24	0.308001886932875
48	0.254725522858284
17	0.644487637435164
11	0.799932314929742
35	0.442049953275731
47	0.374656977149673
14	9.15707219095729e-06
13	0.733303455515582
11	0.141031653639215
10	0.367569509965444
15	0.640873420505915
45	0.175916451131563
33	0.361262679716732
13	0.260177858339137
141	0.121807701776109
14	0.666807458049189
90	0.335794100340029
101	0.142974708362844
96	0.175117608067716
167	0.137498128540747
29	0.358400588151239
306	0.151424114388066
18	0.370964741493982
136	0.131796497455671
44	0.264477714201307
22	0.0676725554508581
17	0.0972934944048
57	0.243785798850628
17	5.86774272948176e-07
32	0.271141032146596
234	0.072482056619669
15	0.511408284546474
29	0.281653909252984
10	8.97454095039052e-07
64	0.153125867797818
191	0.204885202045009
18	0.387071061819632
68	0.345576758475604
76	0.181045678786227
121	0.0821938053670951
185	0.168473301673625
39	0.428075641785304
10	0.695367649447593
15	0.82694675197746
115	0.122182711955141
162	0.097352888355807
68	0.0868724239185421
33	0.171312655841711
23	0.295391117366658
230	0.169827228106499
17	0.016143061730831
91	0.267777082752883
123	0.134520410871152
141	0.221049076606225
115	0.090722062770738
10	0.30825156357356
30	0.17903397080356
11	0.000480319156887954
55	0.096530471844526
24	0.551120728424464
17	0.151035397529437
77	0.475905126249517
67	0.308154589300878
22	0.496739026824981
42	0.381361105660224
17	0.319285821221163
98	0.207543735344841
15	0.200023715588773
208	0.120528661843132
37	0.299292494179209
421	0.064504211717747
32	0.451106737238019
22	0.555535716598667
117	0.0757884512417619
14	2.8664399742695e-09
10	0.748156694264599
18	0.652300915685787
30	0.181942128971682
49	0.171419976007098
362	0.143928832485536
19	0.834187564548365
90	0.234699301642324
79	0.056147458889479
81	0.313805285893175
49	0.24242300699925
212	0.165878853456353
30	0.500059255658476
356	0.176585346323114
22	0.503807454800601
75	0.260216179858116
20	7.00820534860203e-05
23	0.464828700288127
12	0.015885530409312
138	0.0730171629062092
134	0.12912158907757
126	0.091635029485263
14	0.231265556155728
19	0.619961873468704
295	0.131792611169427
15	0.216037926067066
10	0.28547499139747
10	0.177137860478952
35	0.135473641454866
18	0.229490426293194
71	0.100109714483887
13	0.185846604013064
66	0.117464528904515
10	0.392568200400744
12	0.240689931194409
81	0.0977390557639457
27	0.221497277634398
34	0.255093184969454
24	0.168093342941744
27	0.219330484820453
18	0.240665431833578
11	0.409015829538167
23	0.22552744128878
35	0.154586464228406
16	0.288350886054228
37	0.196447591642262
26	0.23689769138652
16	0.255169961619101
21	0.363263923974768
13	0.223742652512271
12	0.338533356825071
14	0.253833445698263
37	0.104226048461332
14	0
11	0.366669997135833
18	0.358435317610756
12	0.289841419611201
60	0.128412466428681
11	0.471428571326966
24	0.176244262468734
14	0.325148496531468
19	0.236924641117806
23	0.181451077177136
16	0.31970998340415
20	0.284019679251059
83	0.198904693625456
28	0.209327154797882
15	0.215517256854408
48	0.163720106678536
13	0.339237985303574
154	0.09570698136759
23	0.322179884266785
16	0.284322238006204
10	0.250012502250747
53	0.128221760736353
152	0.103264653118418
14	0.103623186613264
11	0.250922960349809
209	0.072589817470716
11	0.657619258300952
15	0.369052564592888
26	0.515539688376553
14	0.169202900113831
54	0.142410895654328
12	0.404389092787317
82	0.0701365213263697
24	0.172225499276973
23	0.258128012757724
48	0.192091508256184
27	0.138831192958272
116	0.082833143732983
36	0.198285326838946
89	0.105010701383887
59	0.145820381190988
14	0.176539189217942
71	0.140946604575514
42	0.16768208113921
28	0.371965385188517
40	0.342786334487786
138	0.0882960968494444
25	0.540855526991465
73	0.149871724045182
37	0.175386382368395
89	0.254379840163255
30	0.153061225864187
19	0.241733443769656
21	0.249575551783437
16	0.247774601908741
71	0.108441045589252
64	0.122829085478394
17	0.34475420044463
42	0.141999721043945
27	0.208780998185958
17	0.36013805706776
13	0.447103840519097
18	0.0841494990983203
21	0.0533839476006583
25	0.149740949481584
19	0.204138113985663
24	0.101370179993314
23	0.368918340622793
20	0.15133466565813
13	0
10	0.555549718312352
29	0.210692401907783
21	0.177236221562145
65	0.0967951335774027
72	0.118645779108287
47	0.170632108506839
132	0.144133914340594
30	0.10228263388705
69	0.106736541279004
91	0.0801190802059336
38	0.128620570246782
44	0.102113635247137
92	0.187608183838926
20	0.186735283856618
31	0.199203930224584
10	0.685671335235131
65	0.126721906446057
16	0.0766055577247686
80	0.250057084696166
16	0.347144767229222
18	0.290829335792849
15	0.316712303346024
33	0.196731910489157
33	0.22568411223378
101	0.105123885371018
14	0.236820294956076
30	0.230299033641786
13	0.270064189103858
41	0.134982194766392
10	0.176471774253826
18	0.283489259969498
11	0.162895597673306
13	0.220158741691018
29	0.277262303972092
158	0.158443068173616
45	0.208269539467421
78	0.280725618051373
200	0.072009256505604
39	0.207916007116735
14	2.15476815049742e-05
12	0.737624381468035
39	0.250003351418499
43	0.140688316446531
30	0.231765728188777
37	0.1980484542846
84	0.102953173284994
179	0.081528719712097
18	0.278392535665818
20	0.135533592154544
19	0.243417948944319
25	0.226123530891789
112	0.096504253570358
24	0.156923273682148
110	0.0964850886937401
15	0.176782980164201
16	0.329303643231999
13	0.180701135276254
15	0.53505940270918
335	0.063205443575307
105	0.0982024126089732
23	0.229247083120351
41	0.189331551418132
39	0.210133328249069
33	0.190917123672658
52	0.144337204765849
45	0.165661387908328
22	0.234591274603352
75	0.103177850350011
37	0.0915370957012907
16	0.26516439016383
10	0.427459970537724
48	0.144414042274646
30	0.0734997080534257
12	0.192332920267411
27	0.157722040091591
18	0.244500073240963
28	0.161856881815026
20	0.19521658238671
18	0.269538541491067
24	0.142795734806971
22	0.228934666040435
14	0.228072720227797
15	0.0975682363192862
14	0.192994479972013
11	0.327380794981808
21	0.222832956627997
11	0.460041180342599
17	0.277244813117109
10	0.568629455323165
12	0.457246966190193
268	0.068762524039631
30	0.232100632618749
31	0.212500537760559
14	0.236648821091162
15	0.350220835958889
70	0.119549721416226
15	0.335824458449877
60	0.118393253718601
36	0.208186485137466
43	0.201700482013016
86	0.0981060385159339
38	0.159089123129641
52	0.160693258561014
10	0.324099082166811
64	0.126918576277121
10	0.249303736960083
17	0.229479068824513
22	0.220981383469007
14	0.358334399030627
30	0.210335266659163
49	0.0678450377039325
105	0.0111110364837436
20	0.157556657759784
36	0.105016468487176
21	0.17560644350618
24	0.126343501040418
14	0.167181176382389
13	0.18181818195459
11	7.24548577967047e-14
14	0
61	0.07186071166779
22	0.126947629554598
23	0.166548275467796
21	0.11042925446842
19	0.160792246752665
16	0.162794445839107
15	0.117485831002897
32	8.72513999295413e-09
12	0.181789322333134
16	0.148383130855533
10	0.185606104776211
18	0.116712027210993
16	0.0649690566131491
15	0.269868901355256
42	0.0505033309390062
50	0.0773117518792823
16	0.115436890799972
43	0.0725375460539781
24	0.130344569833197
76	0.0417407851719731
31	0.111218097985257
52	0.107817879570011
13	0.181685192534593
59	0.0701528494702969
12	0.223244716407315
20	0.142859278954393
84	0.0696944615617602
96	0.0586405323124099
42	0.11074489283473
102	0.0633858046349563
27	0.140221579284638
166	0.0456464642531074
22	0
21	0.0769262767813248
33	0.0476190476250952
74	0.0821446868291029
10	0.180336676849266
35	0.0733085166808887
63	0.0435366323426207
16	0.10344841613923
14	0.166737114264146
71	0.0845884520653457
14	0.166658975550449
58	0.0668112539752357
23	0.092490180705776
20	0.0739918843491856
13	0
14	0.217391303978162
16	0.103244934621308
54	0.0633892147724694
21	0.0768565793001654
79	0.0563653302336939
10	0
15	0
45	0.114071571805942
19	0.0857142857311317
43	0.0881715587200865
21	2.2942128717259e-06
31	0.114821022021094
118	0.0533435395336682
17	0.153118818170972
23	0.169090302662845
15	0.18769614106272
11	0.143093584224406
12	0.200015063678285
49	0.107988184746715
54	0.101806400899583
64	0.0775175484414433
15	0.110999793420392
10	0.176433516063228
37	0.0550550746455003
41	0.0939822147868841
10	0
37	0.11183371959805
40	0.0982725335492458
49	0.0316076265738304
40	0.0811406381658555
51	0.0779779301339044
41	0.03798193542839
36	0.113638949237773
16	0.137151118957125
29	0.0948496789530418
57	0.0764047949912525
60	0.0705523224402825
55	0.0721772694714318
71	0.0814728521062937
72	0.0618065117841953
10	0.359036130019886
14	0.322532456502341
41	0.0957865214643742
48	0.08349681842076
62	0.0818988419011544
58	0
46	0.0317696132864653
64	0.0915596632039581
33	0.0476422437243468
88	0.0742689291043466
42	0.0678060176638984
73	0.0772827726203175
109	0.048360447835649
48	0.0587893721582737
53	0.0522793332003855
59	0.0520511209009727
32	0.0824203709950391
18	0.225169178283981
25	0.063879277730896
38	0.10730165998354
55	0.104717067091975
136	0.0478245474513684
20	0
22	0.0731715177024004
15	0.155626426040378
150	0.058306290031345
20	0.112521020360272
106	0.0403008230943385
105	0.0705285689739076
11	0.222222083226692
219	0.0350988408049399
18	0.211969879233411
42	0.0813853985119945
27	0.0624922379736838
12	0
11	0.0705748941343452
10	0
38	0.0710812227740468
25	0.044855243840791
106	0.0531756523315828
19	0.168015538998964
42	0.0788295688891004
27	0.0813344632904363
20	0.111111653652888
18	0.121351038417841
31	0.112160616516625
12	0.195815463772019
41	0.0955902097455258
35	0.0606916111369663
37	0.173167241973488
22	0.136629149489877
61	0.073971454743349
14	0.32885915144388
40	0.0857399745391695
47	0.0807992007890653
65	0.058764516553113
37	0.000147631317424898
23	0.14880924943314
13	0.171947446263914
14	0.308690558964317
116	0.146140212592823
10	0.180749211760663
19	0.478217682114999
46	0.150110464132512
15	0.0460044370174372
86	0.106856029887075
91	0.190381863723809
36	0.126348499023901
95	0.13231172943916
108	0
118	0.0704908094160632
31	0.110879589583699
30	0.0379356764108995
13	0.122512703646572
20	0
10	0.0869911734998709
40	0.101118961497558
10	0.176469797163571
92	0.0792801220796567
24	0.0834456510297788
305	0.0456785142580005
23	0.047040185819181
139	0.0271150414349711
18	0.161195838189645
16	0
27	0.129744802644567
281	0.0334537754769811
154	0.0415538764227561
59	0.0518020982669392
15	0.139701597020838
10	0.000608994374191417
10	0.0969936702340171
37	0.0675179484414697
126	0.0342757495960011
98	0.0510257714032751
12	0.289870817347741
148	0.0373911936064711
56	0
53	0.0559308542268655
15	0.111128880102988
174	0.0384469182569861
118	0.0358728413424706
61	0.0696181848353725
47	0.0593192022939167
10	0.17813471357105
73	0.0633215265141456
55	0.047616795394551
85	0.0475394883486047
40	0.104380058610563
12	0.223188405963507
30	0.0725096652706714
72	0.0704291451459011
12	0.166562156859216
10	0.176470588236635
174	0.177719257677479
50	0.0311092607381497
65	0.068976462633203
14	0.200725721389022
10	0.166571495762545
81	0.059097052023287
45	0.135995387749279
72	0.226587296357572
352	0.122282745840268
162	0.0218684682592078
40	0.0523772154826161
22	0.137922493794061
32	0.0979272260619268
79	0.0448929738022228
72	0.0536431154056425
33	0.0426187483355626
41	0.277792373932092
171	0.0605663946180817
110	0.0769335217567033
133	0.0421694727965803
27	0.0742765308285401
11	1.67029090417085e-28
35	0.0373842384345661
33	0.110042660951203
141	0.028687660413416
156	0.0264503817175711
27	2.92150975436707e-14
11	0.111126811278406
12	1.78911808198767e-08
18	0.0609395827193011
117	0.0345969071000476
28	0.0561149970507561
28	0.0602923839989501
22	0.126744965750449
146	0.0307220474406812
262	0.0303666364540732
65	0.0504042627230092
86	0.0504489007633427
174	0.0280281250025517
240	0.0302649827923342
16	1.08578831152216e-15
22	0.277442584972996
21	0.407905262808542
