# Supplementary material for: Evolving copy number gains promote tumor expansion and bolster mutational diversification
Source: Nat Commun. 2024 Mar 6;15:2025. doi: 10.1038/s41467-024-46414-5 (PMC10918155; doi:10.1038/s41467-024-46414-5)
Supplement: Supplementary file 4 — Source Data [file 41467_2024_46414_MOESM4_ESM.zip › Source_Data/Supplementary_Figure_S6_COAD_confidence_interval.txt]

num_ssnv	confidence_interval_tK
132	1.61701410881427e-08
103	8.21736238493318e-09
11	0.206937660620852
306	0.148580102599609
257	0.0763893401791766
199	0.0988681106250585
214	0.091423881432933
26	0.0391084218603601
49	0.0543798607011881
159	0.156201079668991
39	0.246273328017215
60	0.106089771153522
13	0.408223598114669
656	0
44	0.0956562733227593
97	0.0222258155135736
21	0.101999260904227
311	0.0266129858858385
379	0.120969223926896
103	1.28667570740584e-09
161	1.22846987487442e-09
15	2.02440710126804e-09
983	0.00507895127650378
519	0.144184355793314
13	0.465866798867172
458	0.152346253998457
657	0.122317746409942
29	0.393614237707624
79	0.223286436736103
231	0.115395517590452
475	0.079116500337568
29	0.29339595160592
13	0.553211138747684
357	0.087897583459488
10	0.270109033965646
226	0.101409608468896
546	0.049828726103372
23	0.21569148503975
335	0.096527245029201
501	0.12855777269439
281	0.19777599219026
96	0.182178255266612
329	0.108071560498115
61	0.203329055313193
55	0.243232282903938
23	0.487713009189952
20	0.491495866121007
90	0.101170939807183
17	0.350550928233287
28	0.125090460652653
141	0.149721534562392
123	0.149791475620374
27	0.302854447485122
64	3.18964476989347e-08
380	0.034808379572037
948	1.36027704046428e-07
25	0.522982233290202
13	0.193242994128186
186	0.154664161583548
15	0.51004050849064
200	0.233014248975643
26	0.0892319982131875
34	6.60664959046937e-08
46	0.541889237478106
132	0.178564797361608
189	0.136042095484217
676	0.06919135603544
164	0.135131058671922
728	0.115728497831707
532	0.133199157399342
604	0.129471250296943
442	0.151603825967314
356	0.076755396745508
57	0.413839385024161
427	0.068084814511806
686	0.065639056707642
10	0.192507831644217
51	0.221199539247885
17	0.307901264494253
85	0.182608604482124
64	0.219827005774642
107	0.0839191367859223
12	0.160052250586102
58	0.100857007069745
25	0.119639093954812
54	2.52021635235137e-08
22	0.0472674756959041
28	0.23215836003204
543	0.136802771379858
694	0.0117091943115604
598	0.146729644586475
418	0.107276000302229
843	0.123127117986109
316	0.173398010577996
223	0.186859475771654
31	0.460420032711937
165	0.193489347906865
13	0.266493711997827
11	0.749989439721904
13	0.260689830009905
166	0.0584343059236236
629	0.117594360658449
192	0.204328793340077
13	0.471083905440774
32	0.331307160675223
33	0.315880883580239
235	0.117579704722256
186	0.217736699226351
654	0.109520005800787
423	0.082987472311959
10	0.153623264574022
139	0.224776906186895
164	0.113628259204585
31	0.304143331858389
45	0.074538597712346
11	0.533691013745265
510	0.060235608774999
810	0.0599349192643863
65	0.140952699870703
549	0.0426596831838963
45	0.0803234629526159
18	1.15935147147517e-05
116	0.0135644441603148
60	8.79892787343509e-06
233	0.00676273677155414
50	1.57497864549047e-08
18	4.56333331187684e-09
57	0.092685175969388
14	0.326878086855347
334	0.0977369536481224
21	0.22282578828677
244	0.108618137578153
70	0.148426824084221
43	0.225233518335851
15	0.43571273580293
10	4.50203125129594e-08
308	0.0386592503576656
32	6.04473854662343e-09
36	0.57518009578141
13	0.589263166828139
23	0.456432618411814
138	0.0839278193043645
588	0.0240920309157923
353	0.043800437865032
273	0.0622242538656011
679	0.0182076977045602
206	0.0648398740699184
23	0.131389387035397
39	0.180528316568173
157	1.05026706249714e-08
44	0.183688736236985
339	0.00640140672099726
22	0.0883939010321013
10	0.336724504712119
13	0.197012042489329
74	1.10638275389192e-08
31	0.306118708858499
95	1.45075842271141e-08
232	0.0683468547098058
61	0.140549554662975
55	0.297792808491534
99	0.137382262067091
10	0.0482602777445856
1101	0.0819345222035685
21	0.198105765948281
46	0.239683976925271
21	0.12113237226526
11	0.0246923359488904
14	0.925306211930415
20	0.858352392837612
65	0.0491619856240083
247	0.168988725035432
14	0.555627675128463
11	0.134039329593978
337	0.170027466319132
311	0.172479153633898
678	0.044087647353585
363	0.015190003509289
380	0.0459773019368218
11	0
46	1.74703192440754e-09
24	0
212	2.78281968757112e-09
153	2.90411117742864e-09
30	1.74779128537094e-08
870	0.0439209603358904
575	3.59459919525659e-08
53	0.0210405735378388
63	0.0492580182391075
62	0.0798540109457793
15	0.0487328195614991
18	0.0872087239551417
27	0.0572100538367283
26	0.0222846221043621
16	0.137008597850783
27	0.00700894431432034
22	0.135742538927866
35	0.0391294974060682
21	0.00909137039048389
17	0.113569601344434
98	0.0316695376244415
14	0.11576180832579
15	0.161356106793887
40	0.0818279338182877
19	0.0359202454518965
31	0.0377021671641557
29	0.0568099468875005
15	0.16238842751495
18	0.0569153067034194
21	0.0649767589885735
22	0.360749388795258
577	0.112144961275099
133	0.249972535641593
203	0.181832144800476
33	0.650789685908121
358	0.153986588161387
26	0.00534898103371016
235	0.197171764816059
770	0.0604596205703535
35	0.0356101008390282
28	0.0017095775791978
25	0.0444168345168098
48	0.0387506564229453
11	2.26717195912912e-08
23	0.4001515511964
84	0.352362860473565
27	0.0566953717998439
267	0.079025686144171
25	0.161842119190129
17	0.182493958745599
22	0.30320643865024
235	2.95280906670972e-08
79	1.70164823094214e-08
60	0.37863100978026
82	1.94546299263875e-08
12	0.209293429415678
463	0.13980307360144
942	0.090579737600931
16	0.962516826878542
26	0.101942741172843
34	0.0793679259281546
86	0.0686138145908183
34	0.273643572853123
44	0.141272503906929
94	0.0735221244555051
25	0.165190882548372
31	0.476452746610066
26	0.29314077520824
906	0.043978407917245
15	0.440032455150641
30	0.221062195016223
119	0.0750378551826046
343	0.075889922347883
13	0.0886425259272887
24	0.308728551723937
88	0.172414943693699
10	0.0325558929239731
22	0.413604083042495
242	0.172060456032851
40	0.223737697903283
109	0.128860975518871
671	0.10638146869618
31	0.0404581874374764
13	0.0415691338991512
15	0.0835895761416868
80	0.0216091299967292
35	0.0165942120451551
11	0.297035287752231
40	0.0440598669851928
196	0.0016596512363127
12	0.000223905579033901
169	0.0221173638946191
154	0.125722576613982
58	2.7342513709692e-06
303	0.0567567011843979
119	0.0426345490985079
13	0.138991921753858
10	0.245523692420676
210	0.161126588887426
62	0
404	0.0206842423060657
407	0.07844362296953
420	6.28092125714013e-05
83	0.0285628776673946
134	0.0363668092020159
24	0.0676840473383546
85	0.0399683249344584
16	0.0293073188127189
23	0.0279237080676497
29	0.307720869247337
123	0.124681349959705
16	0.284315392012677
33	0.100526978167987
63	0.0747400334285755
48	0.296091530278673
157	0.0259427624691721
134	0.084021626498243
615	0.00961405693870959
125	9.81818092528737e-06
36	0.00470845766657046
18	1.53777428173277e-06
45	0.0510208857305952
58	0
120	0.0364400819616897
17	0.0983169637906082
14	0
177	0.0275839658600022
395	0.0814080490841315
24	0
31	0.385633348617906
488	0.062406975625691
133	0.000753832581986376
218	1.67421650079629e-05
189	0.0231356898017552
210	0.0203903437290859
34	0.0738560472914254
73	0.0418132864975509
409	0.00889128883063384
100	0.0310116378556449
36	0.0944764181385028
144	0
25	0
16	0.234446684869943
13	0.525941309069975
104	0
192	0.0286459936422489
18	0.11580390581061
43	0.0501873969207455
425	0.0132672618099829
60	1.72775460830424e-05
87	0.0539785261029732
43	8.0954454052767e-06
200	0.0223088256042994
22	0.0320949079897923
58	0.0271704954603112
11	0.0336755780662363
137	0.00846698260650904
44	0
45	0
49	0.0112568161640858
129	0
17	0.0271174245364189
543	0.0829919056580379
206	0.0385607160376678
86	0.176731743668759
90	0.18706847751604
55	0.254726333249552
497	0.121220081631726
589	0.125191334536069
420	0.141112311766818
104	0.212811497961321
70	0.273795164731474
133	0.2039535353203
25	0.332362297118481
24	0.422066997902992
404	0.0235344686192394
150	0.0341144308879319
16	0.605910785854792
12	0.127510058638901
670	0.115847088244326
24	0.263113318628326
63	0.201255540473151
204	0.20371959842872
668	0.107056228762023
108	0.141051019824312
25	1.53433285099425e-06
14	0.388551924960622
14	0.241193271461211
12	0.40226898985498
11	0.7565850089764
10	0.66297687090307
26	0.210006789579606
11	0.611301129681008
13	0.471779603565886
11	0.676198378499784
16	0.435832558269582
20	0.259666720045776
27	0.295840253290481
17	0.308926503621765
22	0.414555779987361
11	0.429886011554483
14	0.666597896998276
10	0.569874105503516
26	5.18696544193897e-06
26	0.310645358317031
27	0.29741846907744
171	0.22185661523242
447	0.131747717009353
857	0
