# Supplementary material for: Evolving copy number gains promote tumor expansion and bolster mutational diversification
Source: Nat Commun. 2024 Mar 6;15:2025. doi: 10.1038/s41467-024-46414-5 (PMC10918155; doi:10.1038/s41467-024-46414-5)
Supplement: Supplementary file 4 — Source Data [file 41467_2024_46414_MOESM4_ESM.zip › Source_Data/Supplementary_Figure_S6_OS_confidence_interval.txt]

num_ssnv	confidence_interval_tK
56	0.390264412489057
111	0.275941907423978
77	0.230846309493774
21	0.435007278594403
26	0.347373757651779
17	0.694096196803959
12	0.376919872005844
109	0.273325165067413
13	3.60415900457767e-08
14	0.785944377784738
107	0.169769790039337
55	0.374778679144772
70	0.21653911933181
10	0.571363796575896
37	0.275539012098311
29	0.322302267065449
235	0.178386592184803
12	0.883321802861987
29	0.398849756742021
37	0.434156372569392
15	0.250946424666766
88	0.162676132071718
17	0.201238252680769
20	0.555970079090593
73	0.32216847685927
13	0.000314513716291986
21	0.625083897808133
67	0.366426254111876
58	0.264827048440717
33	0.29640551832758
70	0.248610007870622
31	0.52348461020176
71	0.308650691808402
185	0.223788141490547
23	0.501750684136203
20	0.464547101142505
51	0.393615164975163
226	0.181597701664748
28	0.539251338976776
15	0.871471817403638
15	0.43445124241321
11	0.541136156827562
88	0.210595258562964
69	0.241203266338269
12	0.771518207908049
44	0.273834914102962
15	0.572559502097469
79	0.275960240851755
24	0.370062974719006
26	0.349005488530412
24	0.535536066231971
13	0.676903526748212
28	0.505189482252946
68	0.322024856226945
17	0.456963259284152
47	0.419774827113291
461	0.139803916008591
20	0.348345862135526
94	0.186499168564159
38	0.290042552301625
16	0.198774962581262
20	0.390141654317941
61	0.10777147549262
13	0.208013523256474
52	0.18837884064065
20	0.259493094970624
19	0.302865488450572
14	0.326241135076922
11	0.512760361815297
45	0.263870896158957
37	0.469066791157081
315	0.16003000946145
17	0.473892878457528
15	0.512331847143115
164	0.185965218038064
11	0.52405615108287
11	0.680227272499779
19	0.290697503163037
68	0.352527875007003
164	0.155186476068483
153	0.0448457593064326
35	0.294517894602771
52	0.25956440429957
43	0.221517357094656
31	0.12645198793551
54	0.185507556237461
11	0.381767303179636
64	0.211155350204641
16	0.350434764425546
60	0.268865916608953
19	0.340976745046546
15	0.18344853866919
89	0.333509228275146
62	0.200250536203048
31	0.228622917934818
14	0.00110387373327792
13	0.702657273229148
24	0
16	0.998573633477635
23	0.573470414138153
26	0.293583877721506
16	0.473795554992787
10	0.586885203427349
11	0.994876001893538
18	0.636708886637775
23	0.436292277010503
19	0.405282722825641
31	0.307386943805706
17	0.073439629111154
91	0.165821275535912
82	0.200880865350797
60	0.391621818419752
12	0.507079809276372
31	0.588254815145074
33	0.298370183237324
28	0.434060679639146
96	0.150559146787276
13	0.577175320676396
10	0.254938009650861
19	0.448822356857067
19	0.462055542853863
24	0.216238759931639
12	0.331012055254688
28	0.0140426485240197
16	0.315966718703244
12	0.213643282880537
15	0.178749895015273
11	0.354710624965747
189	0.124406588715776
12	0.220100485216179
40	0.252570531365755
27	0.214447875022743
20	0.337961960426032
51	0.232371431754484
12	0.408311619781966
26	0.373398512935826
32	0.263849086165052
23	0.683334560834926
165	0.12845403860036
22	0.312480201014917
80	0.197714927018946
15	0.305771586333418
12	0.304386064032451
57	0.224690466748814
40	0.203595482099614
36	0.293664069979374
16	0.485472326892144
22	0.699376216826441
13	0.133754217236603
16	0.360001613034532
77	0.275667230947591
154	0.241781369582236
20	0.610510340913159
77	0.230062910654842
33	0.309879599535437
43	0.324402489815372
49	0.296427008137477
107	0.306205986855491
22	0.495207099373295
10	0.521347945654155
17	0.495193937313527
21	0.655089271558112
13	0.78159723031334
12	0.451031816079578
109	0.247468994051115
20	0.591163046257525
134	0.226484224417628
46	0.328047814411463
16	0.452469635045249
124	0.193111500726984
26	0.380448584105672
69	0.375564871550721
48	0.336491905510935
19	0.722604011421234
28	0.36532668455637
31	0.490317392551722
32	0.562672309349623
17	0.515285566033316
17	0.0711625324841417
12	0.659204680320377
42	0.320682944961714
21	0.556411600329074
12	0.862299688671342
12	0.991824647646661
10	0.455828752634195
19	0.40913907446395
44	0.310410877689266
11	0.505951523798504
16	0.134391112951569
43	0.368568764142581
14	0.505430291265771
94	0.337889912609792
92	0.32553010572052
36	0.573930750535798
13	0.559977865268155
11	0.203844019346499
11	0.709633907763382
12	0.532981893971122
11	0.459172847220009
19	0.714097480295165
22	0.612926039143707
19	0.481950749303045
41	0.514394093205625
15	0.601152990320637
10	0.803106503037561
12	0.720918410297639
19	0.000183490067932057
74	0.274506408737523
13	0.666321976980744
26	0.484666102909451
40	0.310144822313476
52	0.445526102193132
63	0.242151163188579
13	0.614142109749218
82	0.362048757947224
17	0.328711944936013
10	0.439854231051329
10	0.923908909184753
28	0.344260599303501
14	0.038692664907197
18	0.503907691316613
65	0.242622490097297
482	0.105250928303297
171	0.167692623284922
33	0.39488727690611
65	0.265976220642825
101	0.238516264578399
28	0.488111086495011
76	0.238332907035499
93	0.230245900935772
59	0.421192550839142
15	0.864469346230151
51	0.548879295191299
14	0.584670349309974
11	0.636282660842925
45	0.262422578581511
19	0.34078778091311
191	0.16175916014792
39	0.320285495660174
12	0.660596622658145
73	0.353089793410099
27	0.574216024234756
97	0.291820787830175
12	0.360349826306559
26	0.502182088315009
20	0.51708970039459
60	0.296470340759762
95	0.344184422107659
35	0.337868545349275
77	0.247760840659204
146	0.177082975243353
12	0.627549880028919
11	0.618054881602503
17	0.459689420775455
11	0.525872316748899
13	0.0142421682211571
11	3.27423985901909e-06
10	3.21366915700949e-06
12	0.828591581615962
10	0.435844356405887
97	0.130741362760286
17	0.746540671719274
12	7.80460506999425e-07
14	0.000214577953280948
15	0.711242951153522
16	0.416574375858045
25	0.716636009009628
14	0.658322335559974
27	0.253659364523168
10	0.936914006605715
25	0.497478871989111
22	0.507265724233649
16	0.599636803642885
25	0.000281019940115351
11	0.0993559043872096
34	0
12	0.592992981719579
145	0
127	0.13977976940999
71	0.149950984491345
25	0.209159736419759
27	0.295203796184082
18	0.427054398340237
23	0.272029761749708
57	0.142444083083388
13	0.000100461369412996
66	0.342461755153698
31	0.265270128563767
73	0.169777317093012
70	0.186161697743018
22	0.19492632623348
52	0.362623077614928
29	0.290717005718712
112	0.115783666957597
14	0.788443236786337
97	0.300266410948461
18	0.557227413884793
34	0.263769355521492
11	0.327381679334935
11	0.604511922111156
13	0.168663614078005
103	0.125646370879471
11	0.618113527870723
56	0.183347591439338
59	0.207415980565234
28	0.349363397061842
67	0.144297275596306
44	0.234358361492129
22	0.241575262087071
27	0.3277639145126
14	0.256975933567723
32	0.258816351611375
43	0.219239348030021
15	0.292208748660307
23	0.306488548144772
90	0.269434632310679
129	0.228464389458619
49	0.139643203911248
21	0.311647625433383
43	0.239986117356622
12	0.453600200286599
73	0.140987262375803
56	0.228244340578743
53	0.258691737576694
29	0.38210762326348
19	0.371393670377589
47	0.276143098056302
40	0.20734278340905
40	0.190392208050153
21	0.54344673821528
109	0.247472204565824
19	0.368344630977946
72	0.3200380100981
16	0.22959997506384
11	0.329002959453365
11	0.313060930046627
17	0.353446787388725
80	0.117275586979884
81	0.347745461709425
24	0.591283225318585
23	0.725026959529661
67	0.310215792997651
24	0.37296993237952
32	0.326911885107621
24	0.388751351006745
25	0.567511695699836
20	0.439416912774824
26	0.364406877535828
23	0.330736032517879
10	0.943850659862932
14	0.704575963760108
14	0.533762000815788
34	0.334416254738535
49	0.2546844083737
35	0.368216635831949
25	0.344587921900621
37	0.506501875288779
18	0.471582986112885
34	0.593386017198035
20	0.671682278249951
11	0.286082495294842
40	0.554612703817294
27	0.402421337548739
29	0.568443535363673
12	0.766133446964188
11	0.738082764714789
16	0.621363333533497
12	0.511160001307053
11	0.703330158654407
12	0.759614883580621
11	0.998703175491758
15	0.632315472141354
36	0.526586080313735
11	0.577099954781299
12	0.662871666292987
15	0.522816416274741
26	0.408924676594195
11	0.818481688881085
49	0.284666652339129
38	0.383208308247469
23	0.449957614167675
10	0.59578983263268
77	0.344684109946977
15	0.836922439611152
16	0.320786510807027
18	0.411504371766864
61	0.23323086046157
14	0.516186392733072
16	0.441891134521249
28	0.334468908858621
26	0.524979219524054
37	0.290594904452474
69	0.334477953317579
15	0.959490030693188
13	0.761135904041268
68	0.381700233695033
42	0.148755126833396
206	0.0519234192880593
26	0.426901081561688
11	0.03485438482077
11	0.392603927583095
34	0.417061868465423
55	0.52440508211858
20	0.00738209857727859
56	0.248158403932785
32	0.771206680912016
13	0.580497503003059
13	0.472352492553832
24	0.74027301786668
11	0.936676040723829
20	0.497967049912782
17	0.983053389243241
10	0.356527208583561
21	0.674161827518413
13	0.729517702394786
38	0.501256792519191
14	0.937290887032836
14	0.998630773407087
31	0.173846170428318
11	0.988877666639915
10	0.558623372050811
14	0.596704789181839
12	0.752004479997085
68	0.522143532974107
59	0.561213424966765
23	0.000182279972315014
16	0.857082601292541
13	0.437259678210143
32	0.422570516251219
14	0.35173084624435
16	0.855789981348222
10	0.20939076982828
13	0.7696303960097
21	0.417369176893709
21	0.458253509700103
14	0.725425687473157
14	0.755972061964116
10	0.7800461258028
17	0.606045403035881
19	0.773683435056725
10	0.659390031162987
10	1.31046962019677e-07
21	0.555439667624624
15	0.676594384882277
13	0.425226368685091
15	0.740661531868795
10	0.951383604574691
11	0.991960647375335
31	0.486312694860997
12	0.79404878028954
20	0.590123675406727
12	0.642519359198152
22	0.447024722688681
15	0.826141927875511
46	0.352482388984617
11	0.423707678907364
25	0.886229594373775
12	0.740415682910118
23	0.227877217123838
16	0.684786948364392
17	0.390639368581559
56	0.499243632095771
34	0.273177643363799
91	0.197931310116861
12	0.748855288961364
14	0.843069562594968
59	0.413908497020133
24	0.598847380806478
12	0.521771894857909
21	0.666540316867771
43	0.454957086368631
13	0.385248200342112
82	0.286295649355342
49	0.278834965427459
12	0.559190055371434
32	0.520352083829309
31	0.355485773851638
13	0.781218043587993
17	0.476580427272718
22	0.537291255139047
14	0.694347505042789
11	0.702152061571344
10	0.942961575740049
22	0.352539589218677
12	0.636461794173922
48	0.369506150412041
15	0.695139273261522
42	0.488069964030658
37	0.331081583889931
15	0.519416005136292
54	0.274370184538062
61	0.234331475242903
26	0.33998561385372
24	0.360186844927881
46	0.2966177310737
16	0.0377040516866279
25	0.382876322714435
31	0.60058452051623
66	0.41923552817242
27	0.420906703059855
25	0.622150642104789
12	0.687878369651632
26	0.482735246966254
10	0.731978401205424
105	0.281463678498197
37	0.315451248337839
16	0.321732310020406
66	0.341539538968458
23	0.61477695791197
30	0.326289688225978
31	0.378227672710812
54	0.337592632432383
25	0.413230545710825
10	0.667413445070053
62	0.35394764556724
22	0.686980772539047
63	0.284013205896499
17	0.629974237582202
23	0.630665589218281
31	0.283747928851187
12	7.72134991146794e-08
49	0.368094984619423
16	0.418999099469286
56	0.399199708295904
26	0.582407511096864
15	0.0783536650136
15	0.644025352395974
16	0.022007327566917
26	0.505516045778679
50	0.409769244936526
17	0.428239646176421
31	0.535936763700855
91	0.288364741199911
18	0.287591127050848
16	0.325986682292731
16	0.207498738254115
11	0.737743850183715
175	0.212967472730495
12	0.407943401839834
14	0.526326847633962
55	0.308228050759656
26	0.468678702835943
10	0.152267968406792
15	0.669297243102338
21	0.092117295248539
65	0.397973475908846
28	0.662036427831438
30	0.693036520644237
10	0.817162050015741
130	0.161859822069303
11	0.680326279453187
13	0.733369943041421
12	0.890273304100078
18	0.403698351341599
20	0.019965850637325
12	0.71829434580146
14	0.708158747562971
20	0.706457550867073
70	0.487863950928787
23	0.441274538362663
13	0.513876580227835
24	0.314798929280071
10	0.572507213231964
18	0.658862927306695
15	0.417140390387874
17	0.410935456532922
22	0.402654431792987
12	0.83140607945407
21	0.353918202442436
13	0.601099454016076
30	0.3294827149755
17	0.467010957905842
13	0.433489618323332
10	0.440282041315803
13	0.496011653966424
10	0.4291812492247
10	0.581212824643332
11	0.574863397421047
15	0.313453494958512
11	0.43356141206295
11	4.95536320976875e-07
12	0.460806752397583
17	0.79835641605711
16	0.500255585288388
35	0.335361436272995
12	0.412732226323314
19	1.13754261299448e-05
23	0.00048707512028201
11	0.575885512185023
18	0.45769161754127
15	0.000187895152273021
13	0.508180964354996
14	0.340104308165573
43	0.386818058528083
19	0.681424539167526
21	0.564311598610086
26	0.514738688990821
17	0.702603455491659
10	0.307179695957369
17	0.758216487646024
14	0.575840299675342
24	0.604376563480142
37	0.556380509010942
22	0.824554063859718
39	0.474111897390815
34	0.392697315711383
10	0.89861466273106
25	0.311194836745032
34	0.369921738143557
38	0.201154856340376
54	0.379337572050472
21	0.416214320474454
15	0.774849882691518
14	0.522351745694874
17	0.679875852822678
31	0.280592215881934
10	0.789704143535631
221	0.263832247291385
31	0.171378575717291
13	0.371436727521559
15	0.357887859287146
38	0.0895678921208135
17	0.713307856661862
26	0.708835325553587
41	0.425912816702664
21	0.554394922615067
14	0.700606853118537
18	0.617944817084529
11	0.942955454828707
25	0.438246798896926
14	0.635371509838542
14	0.483854132435346
13	0.468935573677703
19	0.443727526875415
19	0.016474625696963
48	0.380689183536168
15	0.55965267208632
31	0.545340909408655
21	0.322660799277934
22	0.347340618383534
50	0.294710321244252
42	0.29267610335815
48	0.390572663445142
108	0.268536966554921
14	0.599736122306264
23	0.419323263111702
56	0.363709733871926
15	0.589987284834456
20	0.465637379480617
34	0.039392552576168
14	0.438422305410692
28	0.493160710963543
105	0.209578454531881
87	0.215251242902926
37	0.50983902851916
22	0.597348165685887
12	0.890036441964059
16	0.491534348265218
10	0.869592236467415
12	0.013166196518129
12	0.017712145388754
11	0.661930471050413
40	0.470673077955872
10	0.554903940873563
37	0.49890885447106
13	0.125088244907179
13	0.712700759165958
18	0.590837647971728
10	0.680368009247301
26	0.615239768022053
17	0.748669193024578
12	0.25232417977884
17	0.602860265264061
21	0.348575731309257
77	0.164856801029725
199	0.148921641474162
28	0.369831779091904
12	0.577729658162538
18	9.04714676952523e-07
20	0.680658179117113
30	0.339429578963946
13	0.578334371697953
33	0.497973042569219
11	0.924728832637843
12	0.609893237244425
14	0.329147967942706
15	0.439635156807983
48	0.360520498615394
13	0.468558047691253
13	0.564125745791972
38	0.482485409432346
27	0.619012489817575
11	0.644089354464092
27	0.299087747409375
35	0.298472570500833
14	0.506300238798865
11	0.992035731900282
47	0.429777125402546
10	0.635220335493753
10	5.90934578100777e-05
11	3.13319308797855e-06
15	0.185001196929944
37	0.600476014950438
25	0.247638166474216
31	0.401417618535762
73	0.213037514927849
15	0.462187920280496
13	0.944159983730572
15	0.421418838711098
19	0.386169486307792
92	0.273226189509814
17	0.00097156546591104
18	0.321153777650753
20	0.371850274034225
221	0.158153715738879
38	0.437480166855421
16	0.831377427438695
10	0.721227655749107
11	0.536432557504396
39	0.234653727660049
10	0.453088416587374
10	2.74534836730567e-05
25	0.659660759378488
32	0.32190990657413
19	1.66115204991435e-06
21	0.405115970533769
13	0.555540246899668
11	0.01187058820491
10	0.257390887834382
10	0.983751230632752
38	0.327653040355579
12	0.502826617361191
13	0.699878894296877
17	0.459187624650711
212	0.193162771034497
15	0.46555306148356
35	0.317236482437043
28	0.219888439020145
72	0.394253470387814
38	0.448580489759674
108	0.24906048955756
33	0.409776943658909
12	0.92941140119594
50	0.434285270264245
154	0.242705023167217
30	0.357071945135059
12	0.488670867487998
50	0.4116850799167
116	0.172931416216616
13	0.620651591969824
42	0.0945921684348331
12	7.89262490109577e-05
12	0.498031647338633
24	0.254123421748884
72	0.320054836243139
12	0.50074473839349
139	0.269560464381099
33	0.532775122229946
31	0.469411696157285
75	0.347936283421509
163	0.203141516674111
11	0.550419175033162
22	0.689200413370895
26	0.453409634942703
18	0.545564644963737
12	0.637670701021043
33	0.552058584822258
44	0.47724326663797
16	0.777998131966665
23	0.391224823718388
82	0.183543428434768
21	0.714921465632091
12	0.873270671007499
12	0.384213945982128
15	0.612993682006706
11	0.8118581023151
20	0.377507294361853
23	0.31634610484173
126	0.172262879613433
123	0.179208855875799
52	0.29951654789916
14	0.688020847179281
24	0.594288059722281
16	0.545000275662066
18	0.498194827707622
114	0.196885718478851
49	0.377277705253538
76	0.257033509970643
41	0.467777781811765
27	0.370739705414675
154	0.165266222838696
27	0.400500226131359
58	0.376367763532664
41	0.609837331425378
27	0
19	0.390920685512353
19	0.564587201675287
43	0.414135807888192
39	0.194028164134843
25	0.209309804669536
18	0.506957043590146
80	0.299278813960088
60	0.264842994133917
42	0.558648879933186
93	0.370638158043691
26	2.53443622839633e-05
32	0.356163526834615
89	0.223199443750359
64	0.354767776933371
20	0.718425859365987
38	0.347734516547763
38	0.481270904165512
12	0.759805969353707
16	0.08486003818543
14	0.808502142112681
12	0.935762651918788
25	0.428682273101215
223	0.133251234361761
17	0.370021813914781
11	0.691415147695781
107	0.173973838043761
15	0.84735278147189
22	0.418776800793271
42	0.248896146840346
45	0.374755686608064
36	0.365927225713981
54	0.470450373222644
15	0.207334232192164
20	0.298469741131019
80	0.212513015852676
17	0.425069482065662
22	0.401606575706816
25	0.431980708307275
37	0.0961797554622159
19	0.255732661096092
52	0.164922550995068
99	0.285559383540529
118	0.226252149134536
19	0.678792335097361
24	0.41928945858817
124	0.176458163801364
33	0.242542151872944
17	0.60062301080694
20	0.471983220693955
13	0.514343294317331
50	0.319354724152495
36	0.28804691324458
11	0.801511425770573
27	0.700075426981589
81	0.233436035605595
66	0.218362293877586
14	0.854403974013761
47	0.593277956190596
59	0.538371977517948
41	0.471581368081924
69	0.245966005637439
11	0.529452750965321
64	0.34258183865157
47	0.335337896758036
14	0.513991738726551
15	0.780126795680175
12	0.692792981368873
24	0.510562459361752
13	0.491573690558268
80	0.21235162647223
40	0.219585981614871
18	0.728838174780015
29	0.408708319662237
14	0
219	0.00988659709109637
122	0.145383017219204
13	0.590298758950074
32	0.694616001398349
62	0.200537566475451
37	0.200162818476826
22	0.352901705534692
42	0.253981984564202
41	0.29854309610832
63	0.184475939442805
14	0.330239222507577
10	0.000285475143464086
24	0.304017576184662
48	0.158300893573984
19	0.583290899320421
19	0.457008301130182
22	0.454880831266282
11	0.453544308937878
52	0.492639030532806
20	0.479210174305686
20	0.340173568652232
75	0.15962416997711
11	0.642443917926909
19	0.417055571339897
63	0.256013089166943
72	0.222847812635453
21	0.282633892678433
30	0.291925448342835
13	0.527806170970838
11	0.594488169916099
11	0.999877226933658
72	0.163521690080072
14	0.405110840518764
24	0.228799449530886
165	0.120687834410621
13	0.483063530563681
20	0.383822676708025
16	0.454546101047402
50	0.241849442430257
13	0.452597015468196
10	0.207840375450103
39	0.250352881104876
26	0.198416846139114
11	0.433860273043399
26	0.297097282143474
16	0.169644950825854
38	0.283726565826171
12	0.203856502116422
16	0.529187485975092
10	0.507892747676298
22	0.164036075519987
22	0.24466867844486
19	0.388593270353439
12	0.310849457321622
26	0.299987134701631
13	0.0980281350223129
81	0.0160218925275636
12	0.500034747135502
15	4.53640939849138e-06
50	0.429288668601615
27	0.548525505721025
32	0.587959320868225
13	0.641060178410214
40	0.547892204545861
20	0.498960917623953
14	0.421162206666902
11	0.0583766202215912
17	0.128453730323342
16	0.76096738565897
27	0.562328313239972
11	0.692315698661133
138	0.250939401479962
78	0.368420198398084
11	0.514400233861741
11	0.692272860476062
26	0.224298731925052
14	0.552968727808345
11	0.950736768421268
42	0.399923307721144
21	0.533787548087675
20	0.561731456145229
56	0.169535788177213
12	0.714056146411843
14	0.48532870628158
15	0.021058670410003
12	0.879294242633741
48	0.239221227957033
18	0.569139687428406
32	0.740607060094113
88	0.385195697547352
26	0.393632704395837
29	0.561631427462393
12	0.655791941200472
14	0.501707536675221
24	0.363484880344582
89	0.218232595056024
119	0.293218732874016
38	0.513042601613094
73	0.279326016120652
18	0.56019027625603
11	0.212011522942519
17	0.689605764796816
11	0.63727654663156
169	0.21039371513498
127	0.160457646352773
58	0.351827040299193
11	0.803022944509638
49	0.277973876520369
10	9.62524591939795e-05
10	0.35738706605004
24	0.771709464046114
20	0.583752823804748
40	0.168000480845339
10	0.472850912900023
13	0.992268988136919
20	0.569008461826909
40	0.210981761453657
11	0.050015334302986
14	0.801277141407443
106	0.177210162067948
83	0.326087242957358
61	0.370183885911925
27	0.250111908384734
15	0.796981379950219
42	0.289253538224899
45	0.314918064073597
11	0.887772977647344
19	0.637318794253899
14	0.0532482670312611
11	1.93129982569706e-05
35	0.395458797577274
10	0.720537984893219
11	0.836339364850069
38	0.452702503231609
11	0.293172446622724
45	0.39779394814853
11	0.272678353533654
17	0.842262197990098
53	0.287851583571311
11	0.00684284855377504
15	0.016347165492856
22	0.307880894326573
37	0.088906355771551
17	0.467352545217094
25	0.347971198269972
27	0.489827614949876
12	0.94903505021311
50	0.196332122710846
14	0.687387588540555
12	0.518010147438993
92	0.195259494699989
26	0.155450365825329
13	7.08234782819117e-05
13	1.14537844297935e-06
12	4.51641498000477e-05
33	0.342736538259189
26	0.32976959328046
21	0.578813885989509
29	0.225699534499405
10	0.492373875885815
29	0.31567714473058
14	0.387672377138138
29	0.261883019565827
12	0.683152146291988
31	0.357556065823633
40	0.348686607665065
10	0.646337325407417
16	0.608179581024971
19	0.474628902288501
62	0.528128222961235
12	0.733895036539651
19	0.460620961470465
65	0.31369070343695
20	0.628951025020159
20	0.363862212595684
23	0.354905407461477
16	0.48171342852482
15	0.484251281727283
25	0.382263733544138
11	0.138409820585447
103	0.256330250718137
30	0.325478161886852
24	0.392255110943691
11	0.485237650130943
19	0.447259097890438
62	0.232033302018444
45	0.279497749732702
22	0.627922752588943
24	0.385402169844554
26	0.348717504000621
10	0.0105632915487029
19	0.41079368068977
10	0.666440611444204
18	0.487647217749289
34	0.512822449880906
14	0.931614300518819
12	0.124151625008538
12	0.775567025558317
16	0.756203739496406
17	0.432164022644193
11	6.17056961083051e-10
18	0.365155275573634
12	0.648370435409129
19	0.421515968731725
53	0.269094411550428
17	0.432672270440286
29	0.503014989046908
86	0.292096687224573
44	0.302236859008611
30	0.368456371610933
11	0.999831281263719
53	0.241811084096571
47	0.26685963711087
14	0.442586044092253
29	0.379080041123388
38	0.465898634770477
11	1.44817725999946e-06
13	1.6000426870999e-05
18	0.62463710328506
36	0.307292305987723
17	0.440319290936204
73	0.230573984315316
17	0.599101236554135
41	0.488639057272266
56	0.256985338742979
30	0.317290237206623
15	0.565688034042075
30	0.388152470560907
19	0.659866899279528
17	0.0117105607066
18	0.0217926412102319
21	0.381184460401228
35	0.325940198711079
23	0.399380636559223
11	0.396674707880931
10	0.692680317118096
24	0.414255409020324
49	0.255325584597961
45	0.274812949797475
15	0.229105074638401
11	0.652005132636741
10	0.502687671254099
14	0.46666904650768
41	0.293459257086465
12	0.615063487258586
30	0.52864874845955
202	0.384642279080737
21	0.377779983980613
13	0.322778364822959
46	0.141532704760081
27	0.282576063473104
56	0.407963431336203
37	0.316900307664079
30	0.433588694624286
14	0.671336708745645
18	0.255241461069229
18	0.328582969720953
66	0.216565133671572
28	0.592306732952026
33	0.532028337927994
10	0.93794954979874
30	0.736533304812474
13	0.758582791444529
64	0.270506099270218
80	0.227104539809645
14	0.185974349860606
11	0.240740691454734
32	0.29360155763372
32	0.306385543909214
32	0.415296471841053
16	0.737438334132295
14	0.747376156198933
27	0.55029028708512
11	0.912723113227653
12	0.266635687941665
50	0.459174134099067
17	0.833885008729271
10	0.393426020157902
10	0.68912937506393
11	0.63778253530748
32	0.45955140246258
13	0.68943177617121
49	0.394759713070725
11	0.78258758450301
78	0.200235644778242
21	0.387428271956069
12	0.356050721668031
38	0.562990189441051
57	0.324380096997981
20	0.737520913904512
67	0.26014924666605
16	0.509925916539821
19	0.42790281087778
12	0.158777509262366
14	0.475629058941043
50	0.29588122470416
122	0.138115176966736
18	0.530976434290895
15	0.688486890788928
13	0.402088610464773
29	0.466214758490779
43	0.266931566722062
75	0.287146806816476
31	0.385697737487962
12	0.763783221159382
15	0.801089915429302
17	0.721690925787353
24	0.299286424192437
15	0.314172096419519
47	0.268311662718604
30	0.488534532560208
21	0.577281322850207
14	0.38584716086212
16	0.601959266533723
12	0.811343199277037
18	0.61826008151047
45	0.43708836990445
21	0.860214402549155
17	0.667912996289521
110	0.223164997116192
10	0.503995586151038
14	0.579638902298809
45	0.318390259552973
16	0.482879239219042
37	0.30597766426469
29	0.315171355471175
13	0.463035782387343
18	0.500274778203164
25	0.195841662737094
22	0.388506071968908
12	0.56641292799557
35	0.306363062757352
11	0.000756954534578025
24	0.525408067460737
10	0.99973676738019
29	0.621189142490825
16	0.532761201892101
12	0.647267175709976
60	0.297685206232114
81	0.234210850735137
14	0.19764194734554
19	0.41855605388299
11	0.565881840444044
32	0.305651414412019
16	0.453769536762301
17	0.478129976310147
21	0.440817654571678
11	0.759843745548183
11	0.763578706841937
50	0.455117109222886
10	0.656737368868638
13	0.556519888931252
16	0.493932725804674
25	0.547293953455443
14	0.70515470351719
46	0.356648142826723
15	0.28071363245408
11	0.43782579863213
12	0.4465496360927
31	0.471440339488119
10	0.0727851497860663
12	0.586173642900007
10	0.0222847800497323
12	0.6498029904317
57	0.294028847748197
25	0.394804637190199
19	0.606965366993783
24	0.445706661376338
20	0.302770748098888
16	0.437629854317853
19	0.389497768996222
15	0.483816973386382
14	0.962165676343339
17	0.418606462581876
15	0.729725866394363
110	0.33540152872952
11	0.564155773727596
16	0.497896455943155
12	0.74950036208941
16	0.548452387755465
25	0.376183592681612
78	0.236603831683817
28	0.422561014912646
17	0.587735738254356
14	0.466905825995032
15	0.341440480087235
47	0.2491374431499
18	0.506241311132382
12	0.528109345308019
15	0.50395888130872
11	0.755770996627923
19	0.762545428948419
10	0.850339479930557
11	0.356071970298407
22	0.743778962872929
12	0.647606655668584
15	0.518648891310576
24	0.314333356353733
19	0.47466503896026
27	0.393321924897251
13	0.781502056462309
13	0.463188751046019
35	0.468311045609434
12	0.136320695674048
13	0.543037421193455
116	0.174879436997551
11	0.640673900100496
120	0.255190175175955
31	0.563764354136775
13	0.903517331491309
19	0.38474289780662
10	0.899324682167545
117	0.294768065510403
244	0.195914626701561
13	0.649464402628148
43	0.284798749440257
143	0.288444954072794
45	0.28825833544979
15	0.788858934560749
13	0.793506382793534
22	0.536762137332987
59	0.334250105368007
130	0.168017368194833
329	0.152250926985418
48	0.251846065950635
33	0.323021561253527
28	0.343604108821981
15	0.468241155773204
396	0.146213248385672
104	0.243756943889866
364	0.156560459792123
13	0.694926688827394
163	0.211243066976214
10	0.824266293422323
11	0.424101094041158
14	0.0263444383953939
24	0.365524798073919
87	0.20755558054224
49	0.287908349947602
13	0.474166473058805
82	0.204960877227566
16	0.574100709896327
10	0.542627048002627
84	0.300235526135944
34	0.39047059979344
49	0.322779289722612
22	0.394557974271874
20	0.616030941480174
13	0.0613215631832572
10	0.723022676345035
22	0.581134316964324
65	0.369670078788706
95	0.200131010731273
20	0.306937967668655
10	0.364752723280374
21	0.443552365888407
13	1.82090997835616e-09
19	0.251707333823851
47	0.264648590434343
11	0.534690075749929
16	0.37245171689663
105	0.18924891807111
101	0.201037842505044
33	0.497201514874957
14	0.453840469913379
232	0.125400086219209
35	0.206626513574319
19	0.405498257592066
22	0.516501547013462
11	0.201641362770928
10	0.502412907172647
30	0.361832126278738
14	0.593136514856328
50	0.273536414067355
23	0.493604723958349
11	0.827956384905972
42	0.291350495592205
42	0.254567064679205
13	0.467210492580019
19	0.351876861623462
51	0.276607595276981
10	0.504720764134875
14	0.429818701646285
10	0.896191307887056
37	0.293276527900731
15	0.415924312808413
12	0.544774979125132
11	0.679347772511238
26	0.371497503561615
34	0.000517129663938182
11	0
12	0.409226239156345
12	0.793341278150578
36	0.495670923062931
15	0.76684623973177
22	0.523097191271274
22	0.463531304772559
26	0.3949666778672
19	0.606224570529757
20	0.504756855394556
19	0.382045091542943
24	0.409711369654809
35	0.301009459524224
67	0.345961418930322
21	0.377397777380483
28	0.355483073441037
69	0.304894416219196
26	0.378629768168086
121	0.276772214915652
267	0.165793055328356
27	0.353070001248521
94	0.177275775586144
24	0.571685979084073
40	0.540109968617518
103	0.382302004072418
13	0.898945354662958
24	0.519440976675304
15	0.446488226605883
52	0.304631535175039
303	0.111296545609646
137	0.227440895349889
263	0.162064109999121
36	0.478253020240846
30	0.429086588790548
32	0.51337118795548
180	0.216272060411767
23	0.339973749869124
157	0.23218164546151
79	0.236904369782887
58	0.238270192373145
34	0.310622489999807
28	0.356158905403877
12	0.60438056590779
10	0.728586074938509
44	0.270662312450779
33	0.353365684489744
656	0.0768770005849451
67	0.358082534455928
74	0.314761417835619
204	0.134938811079708
61	0.359027600872078
16	0.601447496093714
314	0.111211637478041
61	0.236213352983299
15	0.318045251582379
13	2.02802276894065e-06
58	0.375543339369701
274	0.170150998808131
10	0.489981887161877
14	0.014122317959642
200	0.184990116321499
211	0.210107154731606
28	0.613155929996244
14	0.715742664960712
12	0.832616037433131
92	0.375792556554265
62	0.270552968846263
37	0.289018275299301
26	0.524588061422519
24	0.381806446048915
85	0.0904694245170186
97	0.0726768872963242
53	0.0317311960765158
18	0.0903411289396592
38	0.0705973658915305
35	0.129849492219988
11	0.304181951049852
11	0.244698065391186
13	0.378873682774698
83	0.203773541221891
21	0.563890890006651
35	0.264691710115625
14	0.79980328376462
10	0.953996516261108
11	1.63230540195514e-11
37	0.398646771290918
21	0.267562763598919
32	0.309772711033406
12	0.58137908665918
14	0.456338226667183
58	0.351694575519485
20	0.663625750214128
13	0.525544710164887
22	0.377449886764662
13	0.747704518756261
11	1.31334493520541e-05
50	0.252743733225749
23	0.396679889050334
64	0.2274930960195
18	0.391011007522391
17	0.451351255131283
53	0.257646414672698
22	0.633805972362122
16	0.68305628648045
41	0.320949715916049
13	0.456593377053184
76	0.333924796885476
39	0.484877137058136
12	0.400158328414384
19	0.647712197335188
110	0.177121091550059
21	0.413175282841932
28	0.309127974478131
17	0.450490336063387
33	0.356481611398539
47	0.27134205066749
26	0.583442930765821
30	0.339648574186415
78	0.202613684817262
65	0.362854605023217
26	0.553066375483985
163	0.145953693197153
18	0.457055288821965
52	0.387373665414683
39	0.259631131549365
17	0.371652543357229
30	0.328942453927283
33	0.322288010268845
11	0.463018345740227
47	0.264466723930368
69	0.215701592872022
17	0.729931827726655
39	0.281538329349111
29	0.356701168963694
10	0.498547117040846
15	0.683262815801634
12	0.787432236873231
40	0.29119217051695
13	0.555637383539063
89	0.196208888577555
17	0.645843001075948
12	0.276329453464109
13	0.293590120548359
38	0.141825192460957
121	0.153826454473661
47	0.157109890041403
78	0.143703145207751
140	0.120945480721933
100	0.145638236069196
40	0.194144926924403
34	0.266298593204686
101	0.134979399914611
87	0.190817747202518
51	0.14397192410979
18	0.383496539841816
36	0.251438403643533
31	0.34003590017887
15	0.247625255337676
71	0.367140736905537
21	0.348894862577225
16	0.445551926485051
15	0.501594724976733
98	0.129268114072177
71	0.146795954978718
38	0.183415688090065
17	0.561199363991745
77	0.16603677132889
33	0.239971871956728
69	0.159784322200854
91	0.116456814579199
63	0.122126164301863
53	0.183553301780804
28	0.295148038457397
37	0.203712544255077
102	0.134825978625621
135	0.113557225483555
14	0.368022621363853
148	0.104976459546654
34	0.294349428779462
86	0.205491221931594
123	0.077214355111148
125	0.223372518369911
10	0.555173959708129
54	0.280840249217056
26	0.383367863716258
54	0.273640936717406
49	0.304586690771306
73	0.38919137201404
29	0.363914712427409
95	0.307395872561954
21	0.481160462038184
11	0.541741044161878
11	0.634278219142797
16	0.184895326842748
14	0.210813663121503
80	0.386821902382458
72	0.414587647080535
12	0.811796300760229
15	0.526820232222808
17	0.770929226364791
14	0.0577741017463389
44	0.304469668029345
15	0.695273942755566
13	0.637511028689919
69	0.416503302474649
13	0.581855608615673
10	0.736662871751071
34	0.378004890018542
40	0.372329037625929
14	0.558552166277184
11	0.735455413639175
41	0.539574269244937
52	0.41808977562451
38	0.541180498053872
19	0.380908523698796
12	0.590337104324546
24	0.733186771692955
88	0.345465502482177
78	0.369925575245304
59	0.417776580708022
218	0.157409235587637
27	0.420841873545931
41	0.344381454074915
103	0.320777663209178
18	0.385294595472812
28	0.611451008030406
76	0.195459407928913
24	0.000133203203232527
13	0.073064112668599
10	0.42051695521852
10	0.486971613975045
39	0.522752779722049
76	0.236019154766377
14	0.480002613438033
24	0.54603354052205
10	0.94081593068224
15	0.854435966793191
82	0.233671185962006
32	0.513462834240865
59	0.289385081666905
17	0.53903255761271
162	0.147461895979384
15	0.557597714071946
10	0.297207636687855
16	0.436097824590073
12	0.773114158999457
63	0.222006156274786
28	0.469588117343578
21	0.3949718868716
34	0.292897074639472
23	0.391489014292113
21	0.409245346620899
11	0.816594753873672
25	0.501739659819662
13	0.656399471525666
10	0.917443790105413
18	0.706846366405789
20	0.610546438156069
11	0.149531819159391
16	0.513032135520685
42	0.318541139114094
20	0.442695785795155
40	0.274502782161341
10	0.493251077539283
12	0.449049204090237
10	0.427463836997822
12	0.454112806395996
19	0.33926086691743
27	0.509287176878601
13	0.781346648485255
92	0.274614955891736
31	0.522386103880753
28	2.15464764996565e-06
24	0.366312010513279
13	0.771490927693086
37	0.290406255693783
33	0.470034399742443
16	0.617046857736445
10	1.74968833099864e-06
24	0.495979789021598
12	0.908988750435351
18	0.69538451311534
10	0.8129539891326
21	0.000133280282336945
23	0.642721386307705
46	0.292219896518641
104	0.176378897159788
10	3.05304047812351e-16
17	0.558698883777736
93	0.193657362735005
14	0.52917537774683
10	0.933049064885132
10	1.37140049005779e-06
18	0.286215940846706
26	0.231228504244665
12	0.142711432433011
19	0.535006409317188
106	0.230013049309244
119	0.179842277487753
103	0.241721773167487
20	0.349831750756684
71	0.203744824034727
13	0.581320543770288
28	0.500529568672074
11	0.643068883385664
74	0.340391323205472
88	0.175169726038538
15	5.36491001189576e-05
61	0.323115158629613
15	0.486741080770646
15	0.583477409341108
31	0.404538785875242
80	0.242427666379169
10	0.918013533891348
14	0.708808358452443
24	0.514041642446168
10	2.19123725497816e-06
19	6.25002470759917e-05
12	0.259803155654424
14	0.438009666407621
18	0.548834913338984
47	0.398316032692485
45	0.260315366858832
135	0.250191132361004
25	0.351620180131477
67	0.17689271587806
54	0.378315668579137
33	0.232424531358087
37	0.445449725017546
28	0.276857266830343
39	0.28086975408264
30	0.562787771221737
68	0.209513536903614
35	0.307658982006885
162	0.134892525983094
15	0.707131035236211
100	0.246979203562159
14	0
16	0.200537344300304
23	0.325040201051486
65	0.351122652220604
52	0.381287340813038
10	0.5108759329178
12	0.659806804360031
15	0.462934928132288
94	0.298175701611065
26	0.451043049725905
19	0.651179679177167
53	0.391996306140281
74	0.293561241031816
62	0.354650362258911
76	0.226944908997148
111	0.27663412278519
13	0.437881036609443
40	0.241489068167055
64	0.263961226090121
15	0.455980575873977
43	0.262488095543626
97	0.143339686210795
15	0.455480039642936
80	0.327548167875389
108	0.186331932834599
136	0.140778009764302
16	0.625866688115328
114	0.169445204965132
25	0.368309588273708
27	0.396091156659076
15	0.411605706473618
32	0.292741824339836
11	0.327978241392589
10	0.846917561191721
82	0.167131226509782
115	0.149341512055768
104	0.166886212408534
30	0.352578939754582
33	0.276612669670198
175	0.137365907004332
22	0.538023775776682
18	0.552552304848056
82	0.212439415699494
59	0.109663830712002
78	0.180027824261441
22	0.145652174321054
12	1.15726404879002e-05
33	0.480930192819759
10	0.458161443832016
29	0.281169471436414
12	0.774621938839763
28	0.513651877314251
48	0.246162469243742
50	0.409389955872583
53	0.401508035507434
10	0
13	0.101718048512995
10	0.606336474472913
12	1.5492097279024e-05
47	0.289554746090181
30	0.337325379872308
10	0.514411591048042
38	0.302360925912957
63	0.218469024329752
21	0.662932399373954
47	0.24565485249837
31	0.312065905093515
15	0.434939946913607
11	0.551797173314944
19	0.414527175043813
11	0.467311514691493
25	0.0320182227578422
15	0.058801756688313
21	0.546157410897748
11	0.447218777574254
86	0.297672720331346
22	0.483746011718864
23	0.335812443836179
78	0.286672523143966
111	0.27318664774959
13	0.888950336763803
11	0.74591440129416
17	0.443336069460422
19	0.435864522054502
11	0.742161383578732
37	0.277786729528067
18	0.593397065741185
15	0.636680651880529
12	0.88131124804769
16	1.80665795401769e-06
10	0.517779633584326
14	0.654728206442533
18	0.328549023741934
20	0.71141153263663
12	0.101671207461455
29	0.352868763227476
12	0.769087019349476
20	0.407434596467038
13	0.669144448491634
10	0
63	0.340663462854374
18	0.517545532366611
24	0.729427284209763
49	0.287890278345609
13	0.554992517697031
135	0.318885378636698
47	0.310461662458015
50	0.273172296045313
54	0.274945704322741
12	0.301379787399988
23	0.412958182771369
39	0.26060387102481
141	0.173578751930382
99	0.185103119794818
11	0.656356020049257
14	0.739578675066868
43	0.264697702460847
28	0.364829036866912
22	0.441700945522285
47	0.469651801912838
46	0.258197778257765
12	0.537769942723638
15	0.350436625335575
20	0.921991650588005
11	0.987327064989605
59	0.273169204560289
11	0.618271720843361
24	0.393955354795863
38	0.29672889412776
55	0.243583736809187
60	0.219542798534241
54	0.311500630780502
12	0.589006716270011
30	0.345160616007637
16	0.695790632860642
14	0.696929497518003
23	0.472187286199416
25	0.423430765696232
26	0.391081023575267
10	0.641910753276358
35	0.330729700710501
15	0.423007758909312
13	0.483231024502918
19	0.158295978842943
56	0.407979914352862
23	0.396524007273471
10	0.999797221737984
19	0.730675130812107
83	0.178375043594099
62	0.398994536827372
55	0.347709999944125
94	0.216875537116909
34	0.447500522550303
35	0.47937087376577
25	0.344056066931315
47	0.270769675362916
11	0.754181960035484
26	0.514647284554282
18	0.531095357585554
13	0.574956765077081
24	0.332226565021804
16	0.334937850019567
11	0.888472213082462
113	0.175400465647309
82	0.280805298813211
10	0.223955326840243
11	0.586156744155563
23	0.329183672342846
79	0.209142334217682
10	0.693058326716329
