# Supplementary material for: Evolving copy number gains promote tumor expansion and bolster mutational diversification
Source: Nat Commun. 2024 Mar 6;15:2025. doi: 10.1038/s41467-024-46414-5 (PMC10918155; doi:10.1038/s41467-024-46414-5)
Supplement: Supplementary file 4 — Source Data [file 41467_2024_46414_MOESM4_ESM.zip › Source_Data/Supplementary_Figure_S6_PRAD_confidence_interval.txt]

num_ssnv	confidence_interval_tK
10	1.0473899525465e-09
14	0.624999773225262
25	0.465285943483366
11	0.548776971813077
16	0.526145918874832
10	0.692307955324302
11	0.538478523085976
15	0.731418377575226
10	7.22942318009956e-07
17	0.615932335503129
11	0.642954299127996
16	0.600005602667374
15	1.63196600677651e-09
13	0.662832180640932
10	0.593843230567534
10	0.856948566136823
20	0.394937576729877
22	0.593708838978616
11	0.781636903144394
46	0.389713734755104
20	0.400000024290946
15	0.767045452176031
16	0.664151068586141
18	0.455191274893269
73	0.300273955375691
12	0.750034683934347
12	0.711174524483106
15	0.495892260369267
10	0.727260470764474
14	0.555662854319305
73	0.296136574080847
19	0.657237967812211
16	0.374982971320037
25	0.418983168549915
33	0.415018406725912
19	0.150778804992804
30	0.0909118931723095
18	0.0909464591606626
28	5.29953180750973e-06
30	0.432133014606724
12	0.57259546588623
23	0.238830817297046
17	0.327280117235632
20	0.499539082276533
79	0.0244863563672535
25	0
53	0.0117986751462773
52	0.0512202531400384
54	7.00016526505999e-07
162	0.121731635024606
26	0.065654058780387
18	0.125303949476293
39	0.010145904446476
10	0.258979892907718
23	0.555765978519552
22	0.373165640691611
12	0.456965450424087
11	0.688876949447489
36	0.150470757355094
12	0.751992763843921
14	0.533179573385329
16	0.473675974136358
63	0.322669300213458
53	0.360482391112501
54	0.348005354003394
13	0.0526316401530882
11	1.83819026229326e-05
46	0.350574328362313
59	0.2317534574514
46	0.26230317310426
13	0.294087442422877
31	0.501045195085015
14	0.700919617504206
94	0.29155836941306
97	0.264810837018897
15	0.744256168535309
35	0.500947644903502
10	0.729451838296703
12	0.11292474232052
180	0.13336133260837
82	0.218817983780095
66	0.16918146663882
36	0.117567011276154
10	6.3239969683199e-18
49	0.34795168610036
17	0.183982684000022
11	0.158031523309098
44	0.221848860380955
73	0.298251006179028
56	0.360701229728292
16	0.670005506859163
49	0.357584188126396
11	0.327380952397225
21	0.626699123970202
95	0.28604246181508
15	0.500064145454695
33	0.419726347973103
10	0.427438675359498
161	0.141160860566199
45	0.298221604594041
75	0.27844807747652
104	0.253469815588385
33	0.421201343769966
34	4.99473566726209e-12
44	0.0480361990580933
16	0.181800586951027
47	0.279223605507292
62	0.234446187497082
80	0.301003013948444
40	0.449916217761567
107	0.205160790476306
21	0.4796687462026
115	0.168491921243257
43	0.29902812378872
48	0.0821716856726546
12	0
44	0
22	0.0731769101072473
10	0.0164484929089344
11	2.345260781374e-05
14	0
22	0
41	3.69265788397387e-08
176	0.026038006250309
16	0.470527606290918
15	0.200028245919779
96	0.143161827756204
35	0.111167230568532
40	0
23	0
37	0.0423424322306049
43	0.381146266746122
51	0.26891841651604
36	0
24	0.547088991623254
30	0.0476591265393319
17	0.542242937786465
30	0.0429218153563441
132	0.0803815742739721
14	0.484906549151302
13	0.612326996566769
37	0.191881507373792
146	0.0710420591664461
32	0.428959511068963
33	0.373520966066002
79	0.0403562655739652
51	0.194729899468199
14	0.505874919620259
10	0.463188155587081
141	0.164529002525289
18	0.367313638512513
44	0.222164785715783
11	0.466553902581931
10	0.637419813758791
36	1.28043245033003e-08
16	1.67577126302404e-09
61	0.207654452449384
65	0.322480822124341
32	0.223275373981446
49	0.0298526335196862
64	0.0622122955579035
11	0.456021622565138
22	0.595754128323225
35	0.483117226733387
110	0.272993662951549
44	0.271433337350219
25	0.334189423277204
59	0.177263147351884
31	0.363541177993913
19	0.417372652264628
12	0.000974127873001995
32	0.353695836369831
64	0.375480810102268
40	0.238828904187271
13	0.339920708341488
10	0.999990534570778
14	0
66	0.335610333899574
11	0.551141208151567
15	0.420431329334205
57	0.379554655749992
23	0.401620123762365
21	0.422972304265914
62	0.370284880987763
54	0.366270586623874
15	0.758101791225863
22	0.537850379091677
46	0.414172804170106
12	0.513790983577506
23	0.262298550167814
13	0.819608909620529
336	0.15755003086971
57	0.342993309515439
141	0.130469224269479
86	0.312854119007758
65	0.358220906945258
14	0.475084628471311
77	0.346419224336309
17	0.458817294349068
10	0.996771005061568
35	0.493382862962255
261	0.169875270194833
70	0.21141102322487
154	0.223983727971332
18	0.606862043008887
176	0.120414754716965
22	0.030699765579693
15	0.0154711958877734
28	0
55	0.0127556107948773
54	0.00874955095020936
157	0.210348196767567
58	0.367402504436663
46	0.424113770055957
12	7.99360577730113e-15
14	0.492529624555001
32	0.507656041067563
29	0.5156964548786
22	0.620967310491396
105	0.277872905030512
16	0.61992219503253
70	0.342671213921575
14	0.700030696183538
26	9.20929998926567e-13
16	0.714256253829108
12	2.19901874487505e-12
31	0.458887051469733
54	0.374108956368431
34	0.462357444400473
59	0.334587186276565
22	0.593704121575295
17	0.644215908413801
35	0.073352729737161
64	0.0441542728643648
111	0.1020050676521
20	0.111515617127791
130	0.0786761080893346
154	0.0778252428221174
12	0.520740859458415
90	0.245361552735128
15	0.230745425995573
12	0.192365838422937
23	0.211299643165324
25	0.137714073465968
11	3.64556596339494e-05
39	0.51323266453485
166	0.223102012261679
133	0.249746009456174
46	0.227704896606692
98	0.363861247473197
34	0.533701834028369
61	0.285791998601505
23	0.12295392420775
62	0.27467969519946
28	0.054314700339577
30	0.271691436097148
41	0.215145183091218
12	0.333442380099802
34	0.35864468859603
11	9.99175899462449e-09
65	0.136072863251758
41	0.219487637818213
44	0.159973938525402
21	0.69691103594092
104	0.302868768279067
31	0.820810626598506
11	0.640159027891817
19	0.262941208136795
19	6.70994921866075e-06
12	0.333282139569711
13	8.12588884695243e-09
20	0.249579839907856
12	0.177421983852289
12	0.199923868195065
31	0.416011676621917
15	0.239785549314761
10	0.735699903768743
15	0.256754818902372
33	0.255046711861926
22	0.380995697148651
60	0.14718144100008
78	0.19517148860656
18	0.175092113730566
208	0.0963061268493401
42	0.104360787492898
155	0.261092985310509
15	0.374670832592512
33	0.627936880126696
19	7.00639125635554e-09
11	0.811647721701398
17	0.981006555505943
17	0.8633928488222
11	0.669342921140903
10	0.00219578370140565
12	0.301818678513639
10	0.999854521349609
83	0.221007090091972
152	0.214121475490395
87	0.282903403261262
35	0.118155688260958
19	0.192146174522916
24	0.216008819074998
22	0.199080730441989
57	0.169604107320646
13	0.118169884155396
92	0.0157686900450228
17	0.604585175266285
22	0.101560473155457
10	0.584687131829961
108	0.324113866696187
21	0.823920573243653
88	0.399012797874776
47	0.227814454881846
10	0.264052843449977
86	0.151650336188184
31	0.21971855403841
41	0.151020887132456
10	0.710414728283583
36	0.180628209367953
16	0.423244002673142
15	0.382080106240488
146	0.136688537351611
32	0.307897836057009
74	0.207739971992369
12	0.291501581606201
29	0.436319882430326
24	0.356438204931768
52	0.397290959733244
78	0.0835318771258334
66	0.16621318787661
34	0.194502026374013
56	0.191442571880525
54	0.207542342614465
12	0.281556380736017
51	0.189334823183477
25	0.394509658805148
10	0.579876663923118
30	0.427101757097352
12	0.502086827270396
16	0.738180760914453
22	0.579505643469898
12	0.295455436489552
10	0.493175867027676
221	0.093036934946581
34	0.349364545510797
36	0.221421491470063
28	0.238425912089045
31	0.26568615409407
68	0.167356199925068
90	0.135505705837802
36	0.16465183092056
19	0.215381456817196
189	0.106215097572715
19	0.309659053165154
24	0.27598352230169
53	0.214618128053248
43	0.409815020147569
75	0.165088080669643
14	0.498911740380822
41	0.213548972426927
16	0.480093064129123
27	0.352540939661474
27	0.357445098201588
76	0.132832340588175
106	0.144841072386625
20	0.379796516092771
20	0.279549879199275
126	0.128623542273638
18	0.23732409943766
12	0.500166412617399
45	0.179506174462977
14	0.670362682872122
35	0.131840791040787
24	0.431203088234165
53	0.189505402288547
33	0.348766523706925
191	0.0575912382435805
21	0.529076046147879
30	0.250089903556931
12	0.0513989816935701
45	0.0509292928961753
43	0.0815867385484905
23	0.0952398482172524
50	0.0561761018479172
119	0.209018581163092
24	0.559233438627164
12	0.206440096956358
87	0.27826409683658
49	0.10866987957471
14	0.391561720725795
37	0.119642805002953
30	0.0121319107151259
18	0.100333353188361
44	0.0565924763894339
49	0.296036873174238
63	0.127542487380698
109	0.0800029545829765
69	0.0939443590338245
52	0.367564319403732
10	0.725838105344511
43	0.375094253972493
28	0.0780999362076853
32	0.162930544776386
19	0.160631742884084
12	0.142864531866396
12	0.289854372440715
28	0.445920818313022
19	0.321563968362015
16	0.300549079672796
13	0.360987496338492
16	0.352538062777271
31	0.0410902203280505
13	0
54	0.110769482742294
44	0.322163411961004
14	0.34856038716855
11	0.4691529971674
11	0.652684983489206
27	0.340806711945634
155	0.0560052099258068
44	0.121986400649758
47	0.109787652046062
17	0.226680072958809
103	0.0784182760222904
15	0
16	0.321235893661436
13	6.35503048584145e-09
13	1.06042412952568e-09
13	0.785406193974577
26	0.248950865368347
12	0.349957123680896
17	0.231022901075717
12	0.571447495553181
53	0.274348970737029
18	0.454147166421213
42	0.356499676640436
90	0.054579034038993
92	0.0761429106658774
11	0.178588614619185
33	0.110276841388943
13	0.364279596367614
30	0.15103865525684
26	0.390825426698227
20	0.291144728161661
60	0.337437964846101
14	0.356553799297041
63	0.371388659870744
37	0.170850560588915
23	0.495129566071467
13	0.575149421026925
10	0.179221077626779
80	0.136550161666857
45	0
27	0.135721498380603
70	0.313155589518729
30	0.0897898483208455
81	0.296104839357381
14	0.699986671658476
77	0.0606154499678372
155	0.0690808670735989
38	0.437706115464894
42	0.136740688093287
116	0.0739566014036814
94	0.0951010995055008
112	0.079489702844875
13	0.109569835803351
45	0.0194759834664121
21	0.0327746582386677
12	9.19641311600825e-06
21	0.039792986998231
89	0.0333253952281845
11	0.0697077177620751
