# Supplementary material for: Evolving copy number gains promote tumor expansion and bolster mutational diversification
Source: Nat Commun. 2024 Mar 6;15:2025. doi: 10.1038/s41467-024-46414-5 (PMC10918155; doi:10.1038/s41467-024-46414-5)
Supplement: Supplementary file 4 — Source Data [file 41467_2024_46414_MOESM4_ESM.zip › Source_Data/Supplementary_Figure_S7_COAD_meanTime.txt]

chr	start	end	mean_Initiation_time	mean_Arrival_time
chr1	0	1000000	0.752865395343062	0.884192735629709
chr1	100000	1100000	0.752865395343062	0.884192735629709
chr1	200000	1200000	0.752865395343062	0.884192735629709
chr1	300000	1300000	0.752865395343062	0.884192735629709
chr1	400000	1400000	0.752865395343062	0.884192735629709
chr1	500000	1500000	0.752865395343062	0.884192735629709
chr1	600000	1600000	0.752865395343062	0.884192735629709
chr1	700000	1700000	0.752865395343062	0.884192735629709
chr1	800000	1800000	0.752865395343062	0.884192735629709
chr1	900000	1900000	0.752865395343062	0.884192735629709
chr1	1000000	2000000	0.752865395343062	0.884192735629709
chr1	1100000	2100000	0.752865395343062	0.884192735629709
chr1	1200000	2200000	0.752865395343062	0.884192735629709
chr1	1300000	2300000	0.752865395343062	0.884192735629709
chr1	1400000	2400000	0.752865395343062	0.884192735629709
chr1	1500000	2500000	0.752865395343062	0.884192735629709
chr1	1600000	2600000	0.752865395343062	0.884192735629709
chr1	1700000	2700000	0.752865395343062	0.884192735629709
chr1	1800000	2800000	0.752865395343062	0.884192735629709
chr1	1900000	2900000	0.752865395343062	0.884192735629709
chr1	2000000	3000000	0.752865395343062	0.884192735629709
chr1	2100000	3100000	0.752865395343062	0.884192735629709
chr1	2200000	3200000	0.752865395343062	0.884192735629709
chr1	2300000	3300000	0.752865395343062	0.884192735629709
chr1	2400000	3400000	0.752865395343062	0.884192735629709
chr1	2500000	3500000	0.752865395343062	0.884192735629709
chr1	2600000	3600000	0.752865395343062	0.884192735629709
chr1	2700000	3700000	0.752865395343062	0.884192735629709
chr1	2800000	3800000	0.752865395343062	0.884192735629709
chr1	2900000	3900000	0.752865395343062	0.884192735629709
chr1	3000000	4000000	0.752865395343062	0.884192735629709
chr1	3100000	4100000	0.752865395343062	0.884192735629709
chr1	3200000	4200000	0.752865395343062	0.884192735629709
chr1	3300000	4300000	0.752865395343062	0.884192735629709
chr1	3400000	4400000	0.752865395343062	0.884192735629709
chr1	3500000	4500000	0.752865395343062	0.884192735629709
chr1	3600000	4600000	0.752865395343062	0.884192735629709
chr1	3700000	4700000	0.752865395343062	0.884192735629709
chr1	3800000	4800000	0.752865395343062	0.884192735629709
chr1	3900000	4900000	0.752865395343062	0.884192735629709
chr1	4000000	5000000	0.752865395343062	0.884192735629709
chr1	4100000	5100000	0.752865395343062	0.884192735629709
chr1	4200000	5200000	0.752865395343062	0.884192735629709
chr1	4300000	5300000	0.752865395343062	0.884192735629709
chr1	4400000	5400000	0.752865395343062	0.884192735629709
chr1	4500000	5500000	0.752865395343062	0.884192735629709
chr1	4600000	5600000	0.752865395343062	0.884192735629709
chr1	4700000	5700000	0.752865395343062	0.884192735629709
chr1	4800000	5800000	0.752865395343062	0.884192735629709
chr1	4900000	5900000	0.752865395343062	0.884192735629709
chr1	5000000	6000000	0.752865395343062	0.884192735629709
chr1	5100000	6100000	0.752865395343062	0.884192735629709
chr1	5200000	6200000	0.752865395343062	0.884192735629709
chr1	5300000	6300000	0.752865395343062	0.884192735629709
chr1	5400000	6400000	0.752865395343062	0.884192735629709
chr1	5500000	6500000	0.752865395343062	0.884192735629709
chr1	5600000	6600000	0.752865395343062	0.884192735629709
chr1	5700000	6700000	0.752865395343062	0.884192735629709
chr1	5800000	6800000	0.752865395343062	0.884192735629709
chr1	5900000	6900000	0.752865395343062	0.884192735629709
chr1	6000000	7000000	0.752865395343062	0.884192735629709
chr1	6100000	7100000	0.752865395343062	0.884192735629709
chr1	6200000	7200000	0.752865395343062	0.884192735629709
chr1	6300000	7300000	0.752865395343062	0.884192735629709
chr1	6400000	7400000	0.752865395343062	0.884192735629709
chr1	6500000	7500000	0.752865395343062	0.884192735629709
chr1	6600000	7600000	0.752865395343062	0.884192735629709
chr1	6700000	7700000	0.752865395343062	0.884192735629709
chr1	6800000	7800000	0.752865395343062	0.884192735629709
chr1	6900000	7900000	0.752865395343062	0.884192735629709
chr1	7000000	8000000	0.752865395343062	0.884192735629709
chr1	7100000	8100000	0.752865395343062	0.884192735629709
chr1	7200000	8200000	0.752865395343062	0.884192735629709
chr1	7300000	8300000	0.752865395343062	0.884192735629709
chr1	7400000	8400000	0.752865395343062	0.884192735629709
chr1	7500000	8500000	0.752865395343062	0.884192735629709
chr1	7600000	8600000	0.752865395343062	0.884192735629709
chr1	7700000	8700000	0.752865395343062	0.884192735629709
chr1	7800000	8800000	0.752865395343062	0.884192735629709
chr1	7900000	8900000	0.752865395343062	0.884192735629709
chr1	8000000	9000000	0.752865395343062	0.884192735629709
chr1	8100000	9100000	0.752865395343062	0.884192735629709
chr1	8200000	9200000	0.752865395343062	0.884192735629709
chr1	8300000	9300000	0.752865395343062	0.884192735629709
chr1	8400000	9400000	0.752865395343062	0.884192735629709
chr1	8500000	9500000	0.752865395343062	0.884192735629709
chr1	8600000	9600000	0.752865395343062	0.884192735629709
chr1	8700000	9700000	0.752865395343062	0.884192735629709
chr1	8800000	9800000	0.752865395343062	0.884192735629709
chr1	8900000	9900000	0.752865395343062	0.884192735629709
chr1	9000000	10000000	0.752865395343062	0.884192735629709
chr1	9100000	10100000	0.752865395343062	0.884192735629709
chr1	9200000	10200000	0.752865395343062	0.884192735629709
chr1	9300000	10300000	0.752865395343062	0.884192735629709
chr1	9400000	10400000	0.752865395343062	0.884192735629709
chr1	9500000	10500000	0.752865395343062	0.884192735629709
chr1	9600000	10600000	0.752865395343062	0.884192735629709
chr1	9700000	10700000	0.752865395343062	0.884192735629709
chr1	9800000	10800000	0.752865395343062	0.884192735629709
chr1	9900000	10900000	0.752865395343062	0.884192735629709
chr1	10000000	11000000	0.752865395343062	0.884192735629709
chr1	10100000	11100000	0.752865395343062	0.884192735629709
chr1	10200000	11200000	0.752865395343062	0.884192735629709
chr1	10300000	11300000	0.752865395343062	0.884192735629709
chr1	10400000	11400000	0.752865395343062	0.884192735629709
chr1	10500000	11500000	0.752865395343062	0.884192735629709
chr1	10600000	11600000	0.752865395343062	0.884192735629709
chr1	10700000	11700000	0.752865395343062	0.884192735629709
chr1	10800000	11800000	0.752865395343062	0.884192735629709
chr1	10900000	11900000	0.752865395343062	0.884192735629709
chr1	11000000	12000000	0.752865395343062	0.884192735629709
chr1	11100000	12100000	0.752865395343062	0.884192735629709
chr1	11200000	12200000	0.752865395343062	0.884192735629709
chr1	11300000	12300000	0.752865395343062	0.884192735629709
chr1	11400000	12400000	0.752865395343062	0.884192735629709
chr1	11500000	12500000	0.752865395343062	0.884192735629709
chr1	11600000	12600000	0.752865395343062	0.884192735629709
chr1	11700000	12700000	0.752865395343062	0.884192735629709
chr1	11800000	12800000	0.752865395343062	0.884192735629709
chr1	11900000	12900000	0.752865395343062	0.884192735629709
chr1	12000000	13000000	0.752865395343062	0.884192735629709
chr1	12100000	13100000	0.752865395343062	0.884192735629709
chr1	12200000	13200000	0.752865395343062	0.884192735629709
chr1	12300000	13300000	0.752865395343062	0.884192735629709
chr1	12400000	13400000	0.752865395343062	0.884192735629709
chr1	12500000	13500000	0.752865395343062	0.884192735629709
chr1	12600000	13600000	0.752865395343062	0.884192735629709
chr1	12700000	13700000	0.752865395343062	0.884192735629709
chr1	12800000	13800000	0.752865395343062	0.884192735629709
chr1	12900000	13900000	0.752865395343062	0.884192735629709
chr1	13000000	14000000	0.752865395343062	0.884192735629709
chr1	13100000	14100000	0.752865395343062	0.884192735629709
chr1	13200000	14200000	0.752865395343062	0.884192735629709
chr1	13300000	14300000	0.752865395343062	0.884192735629709
chr1	13400000	14400000	0.752865395343062	0.884192735629709
chr1	13500000	14500000	0.752865395343062	0.884192735629709
chr1	13600000	14600000	0.752865395343062	0.884192735629709
chr1	13700000	14700000	0.752865395343062	0.884192735629709
chr1	13800000	14800000	0.752865395343062	0.884192735629709
chr1	13900000	14900000	0.752865395343062	0.884192735629709
chr1	14000000	15000000	0.752865395343062	0.884192735629709
chr1	14100000	15100000	0.752865395343062	0.884192735629709
chr1	14200000	15200000	0.752865395343062	0.884192735629709
chr1	14300000	15300000	0.752865395343062	0.884192735629709
chr1	14400000	15400000	0.752865395343062	0.884192735629709
chr1	14500000	15500000	0.772480163515991	0.884192735629709
chr1	14600000	15600000	0.772480163515991	0.884192735629709
chr1	14700000	15700000	0.772480163515991	0.884192735629709
chr1	14800000	15800000	0.772480163515991	0.884192735629709
chr1	14900000	15900000	0.772480163515991	0.884192735629709
chr1	15000000	16000000	0.772480163515991	0.884192735629709
chr1	15100000	16100000	0.772480163515991	0.884192735629709
chr1	15200000	16200000	0.772480163515991	0.884192735629709
chr1	15300000	16300000	0.781779117060754	0.884192738471508
chr1	15400000	16400000	0.781779117060754	0.884192738471508
chr1	15500000	16500000	0.781779117060754	0.884192738471508
chr1	15600000	16600000	0.781779117060754	0.884192738471508
chr1	15700000	16700000	0.781779117060754	0.884192738471508
chr1	15800000	16800000	0.781779117060754	0.884192738471508
chr1	15900000	16900000	0.781779117060754	0.884192738471508
chr1	16000000	17000000	0.781779117060754	0.884192738471508
chr1	16100000	17100000	0.781779117060754	0.884192738471508
chr1	16200000	17200000	0.781779117060754	0.884192738471508
chr1	16300000	17300000	0.781779117060754	0.884192738471508
chr1	16400000	17400000	0.781779117060754	0.884192738471508
chr1	16500000	17500000	0.781779117060754	0.884192738471508
chr1	16600000	17600000	0.781779117060754	0.884192738471508
chr1	16700000	17700000	0.781779117060754	0.884192738471508
chr1	16800000	17800000	0.781779117060754	0.884192738471508
chr1	16900000	17900000	0.781779117060754	0.884192738471508
chr1	17000000	18000000	0.781779117060754	0.884192738471508
chr1	17100000	18100000	0.781779117060754	0.884192738471508
chr1	17200000	18200000	0.781779117060754	0.884192738471508
chr1	17300000	18300000	0.781779117060754	0.884192738471508
chr1	17400000	18400000	0.781779117060754	0.884192738471508
chr1	17500000	18500000	0.781779117060754	0.884192738471508
chr1	17600000	18600000	0.781779117060754	0.884192738471508
chr1	17700000	18700000	0.781779117060754	0.884192738471508
chr1	17800000	18800000	0.781779117060754	0.884192738471508
chr1	17900000	18900000	0.781779117060754	0.884192738471508
chr1	18000000	19000000	0.781779117060754	0.884192738471508
chr1	18100000	19100000	0.781779117060754	0.884192738471508
chr1	18200000	19200000	0.781779117060754	0.884192738471508
chr1	18300000	19300000	0.781779117060754	0.884192738471508
chr1	18400000	19400000	0.781779117060754	0.884192738471508
chr1	18500000	19500000	0.781779117060754	0.884192738471508
chr1	18600000	19600000	0.781779117060754	0.884192738471508
chr1	18700000	19700000	0.781779117060754	0.884192738471508
chr1	18800000	19800000	0.781779117060754	0.884192738471508
chr1	18900000	19900000	0.781779117060754	0.884192738471508
chr1	19000000	20000000	0.781779117060754	0.884192738471508
chr1	19100000	20100000	0.781779117060754	0.884192738471508
chr1	19200000	20200000	0.781779117060754	0.884192738471508
chr1	19300000	20300000	0.781779117060754	0.884192738471508
chr1	19400000	20400000	0.781779117060754	0.884192738471508
chr1	19500000	20500000	0.781779117060754	0.884192738471508
chr1	19600000	20600000	0.781779117060754	0.884192738471508
chr1	19700000	20700000	0.781779117060754	0.884192738471508
chr1	19800000	20800000	0.781779117060754	0.884192738471508
chr1	19900000	20900000	0.781779117060754	0.884192738471508
chr1	20000000	21000000	0.781779117060754	0.884192738471508
chr1	20100000	21100000	0.781779117060754	0.884192738471508
chr1	20200000	21200000	0.781779117060754	0.884192738471508
chr1	20300000	21300000	0.781779117060754	0.884192738471508
chr1	20400000	21400000	0.781779117060754	0.884192738471508
chr1	20500000	21500000	0.781779117060754	0.884192738471508
chr1	20600000	21600000	0.781779117060754	0.884192738471508
chr1	20700000	21700000	0.781779117060754	0.884192738471508
chr1	20800000	21800000	0.781779117060754	0.884192738471508
chr1	20900000	21900000	0.781779117060754	0.884192738471508
chr1	21000000	22000000	0.781779117060754	0.884192738471508
chr1	21100000	22100000	0.781779117060754	0.884192738471508
chr1	21200000	22200000	0.781779117060754	0.884192738471508
chr1	21300000	22300000	0.781779117060754	0.884192738471508
chr1	21400000	22400000	0.781779117060754	0.884192738471508
chr1	21500000	22500000	0.781779117060754	0.884192738471508
chr1	21600000	22600000	0.781779117060754	0.884192738471508
chr1	21700000	22700000	0.781779117060754	0.884192738471508
chr1	21800000	22800000	0.781779117060754	0.884192738471508
chr1	21900000	22900000	0.781779117060754	0.884192738471508
chr1	22000000	23000000	0.781779117060754	0.884192738471508
chr1	22100000	23100000	0.781779117060754	0.884192738471508
chr1	22200000	23200000	0.781779117060754	0.884192738471508
chr1	22300000	23300000	0.781779117060754	0.884192738471508
chr1	22400000	23400000	0.781779117060754	0.884192738471508
chr1	22500000	23500000	0.781779117060754	0.884192738471508
chr1	22600000	23600000	0.781779117060754	0.884192738471508
chr1	22700000	23700000	0.781779117060754	0.884192738471508
chr1	22800000	23800000	0.781779117060754	0.884192738471508
chr1	22900000	23900000	0.781779117060754	0.884192738471508
chr1	23000000	24000000	0.781779117060754	0.884192738471508
chr1	23100000	24100000	0.781779117060754	0.884192738471508
chr1	23200000	24200000	0.781779117060754	0.884192738471508
chr1	23300000	24300000	0.781779117060754	0.884192738471508
chr1	23400000	24400000	0.781779117060754	0.884192738471508
chr1	23500000	24500000	0.781779117060754	0.884192738471508
chr1	23600000	24600000	0.781779117060754	0.884192738471508
chr1	23700000	24700000	0.781779117060754	0.884192738471508
chr1	23800000	24800000	0.781779117060754	0.884192738471508
chr1	23900000	24900000	0.781779117060754	0.884192738471508
chr1	24000000	25000000	0.781779117060754	0.884192738471508
chr1	24100000	25100000	0.781779117060754	0.884192738471508
chr1	24200000	25200000	0.781779117060754	0.884192738471508
chr1	24300000	25300000	0.781779117060754	0.884192738471508
chr1	24400000	25400000	0.781779117060754	0.884192738471508
chr1	24500000	25500000	0.781779117060754	0.884192738471508
chr1	24600000	25600000	0.781779117060754	0.884192738471508
chr1	24700000	25700000	0.781779117060754	0.884192738471508
chr1	24800000	25800000	0.781779117060754	0.884192738471508
chr1	24900000	25900000	0.781779117060754	0.884192738471508
chr1	25000000	26000000	0.781779117060754	0.884192738471508
chr1	25100000	26100000	0.781779117060754	0.884192738471508
chr1	25200000	26200000	0.781779117060754	0.884192738471508
chr1	25300000	26300000	0.781779117060754	0.884192738471508
chr1	25400000	26400000	0.781779117060754	0.884192738471508
chr1	25500000	26500000	0.781779117060754	0.884192738471508
chr1	25600000	26600000	0.781779117060754	0.884192738471508
chr1	25700000	26700000	0.781779117060754	0.884192738471508
chr1	25800000	26800000	0.781779117060754	0.884192738471508
chr1	25900000	26900000	0.781779117060754	0.884192738471508
chr1	26000000	27000000	0.781779117060754	0.884192738471508
chr1	26100000	27100000	0.781779117060754	0.884192738471508
chr1	26200000	27200000	0.781779117060754	0.884192738471508
chr1	26300000	27300000	0.781779117060754	0.884192738471508
chr1	26400000	27400000	0.781779117060754	0.884192738471508
chr1	26500000	27500000	0.781779117060754	0.884192738471508
chr1	26600000	27600000	0.781779117060754	0.884192738471508
chr1	26700000	27700000	0.781779117060754	0.884192738471508
chr1	26800000	27800000	0.781779117060754	0.884192738471508
chr1	26900000	27900000	0.781779117060754	0.884192738471508
chr1	27000000	28000000	0.781779117060754	0.884192738471508
chr1	27100000	28100000	0.781779117060754	0.884192738471508
chr1	27200000	28200000	0.781779117060754	0.884192738471508
chr1	27300000	28300000	0.781779117060754	0.884192738471508
chr1	27400000	28400000	0.781779117060754	0.884192738471508
chr1	27500000	28500000	0.781779117060754	0.884192738471508
chr1	27600000	28600000	0.781779117060754	0.884192738471508
chr1	27700000	28700000	0.781779117060754	0.884192738471508
chr1	27800000	28800000	0.781779117060754	0.884192738471508
chr1	27900000	28900000	0.781779117060754	0.884192738471508
chr1	28000000	29000000	0.781779117060754	0.884192738471508
chr1	28100000	29100000	0.781779117060754	0.884192738471508
chr1	28200000	29200000	0.781779117060754	0.884192738471508
chr1	28300000	29300000	0.781779117060754	0.884192738471508
chr1	28400000	29400000	0.781779117060754	0.884192738471508
chr1	28500000	29500000	0.781779117060754	0.884192738471508
chr1	28600000	29600000	0.781779117060754	0.884192738471508
chr1	28700000	29700000	0.781779117060754	0.884192738471508
chr1	28800000	29800000	0.781779117060754	0.884192738471508
chr1	28900000	29900000	0.781779117060754	0.884192738471508
chr1	29000000	30000000	0.781779117060754	0.884192738471508
chr1	29100000	30100000	0.781779117060754	0.884192738471508
chr1	29200000	30200000	0.781779117060754	0.884192738471508
chr1	29300000	30300000	0.781779117060754	0.884192738471508
chr1	29400000	30400000	0.781779117060754	0.884192738471508
chr1	29500000	30500000	0.781779117060754	0.884192738471508
chr1	29600000	30600000	0.781779117060754	0.884192738471508
chr1	29700000	30700000	0.781779117060754	0.884192738471508
chr1	29800000	30800000	0.781779117060754	0.884192738471508
chr1	29900000	30900000	0.781779117060754	0.884192738471508
chr1	30000000	31000000	0.781779117060754	0.884192738471508
chr1	30100000	31100000	0.781779117060754	0.884192738471508
chr1	30200000	31200000	0.781779117060754	0.884192738471508
chr1	30300000	31300000	0.781779117060754	0.884192738471508
chr1	30400000	31400000	0.781779117060754	0.884192738471508
chr1	30500000	31500000	0.781779117060754	0.884192738471508
chr1	30600000	31600000	0.781779117060754	0.884192738471508
chr1	30700000	31700000	0.781779117060754	0.884192738471508
chr1	30800000	31800000	0.781779117060754	0.884192738471508
chr1	30900000	31900000	0.781779117060754	0.884192738471508
chr1	31000000	32000000	0.781779117060754	0.884192738471508
chr1	31100000	32100000	0.781779117060754	0.884192738471508
chr1	31200000	32200000	0.781779117060754	0.884192738471508
chr1	31300000	32300000	0.781779117060754	0.884192738471508
chr1	31400000	32400000	0.776303457792328	0.884192736407445
chr1	31500000	32500000	0.776303457792328	0.884192736407445
chr1	31600000	32600000	0.776303457792328	0.884192736407445
chr1	31700000	32700000	0.776303457792328	0.884192736407445
chr1	31800000	32800000	0.776303457792328	0.884192736407445
chr1	31900000	32900000	0.776303457792328	0.884192736407445
chr1	32000000	33000000	0.776303457792328	0.884192736407445
chr1	32100000	33100000	0.776303457792328	0.884192736407445
chr1	32200000	33200000	0.776303457792328	0.884192736407445
chr1	32300000	33300000	0.776303457792328	0.884192736407445
chr1	32400000	33400000	0.776303457792328	0.884192736407445
chr1	32500000	33500000	0.776303457792328	0.884192736407445
chr1	32600000	33600000	0.776303457792328	0.884192736407445
chr1	32700000	33700000	0.776303457792328	0.884192736407445
chr1	32800000	33800000	0.776303457792328	0.884192736407445
chr1	32900000	33900000	0.776303457792328	0.884192736407445
chr1	33000000	34000000	0.776303457792328	0.884192736407445
chr1	33100000	34100000	0.776303457792328	0.884192736407445
chr1	33200000	34200000	0.776303457792328	0.884192736407445
chr1	33300000	34300000	0.776303457792328	0.884192736407445
chr1	33400000	34400000	0.776303457792328	0.884192736407445
chr1	33500000	34500000	0.776303457792328	0.884192736407445
chr1	33600000	34600000	0.776303457792328	0.884192736407445
chr1	33700000	34700000	0.776303457792328	0.884192736407445
chr1	33800000	34800000	0.776303457792328	0.884192736407445
chr1	33900000	34900000	0.776303457792328	0.884192736407445
chr1	34000000	35000000	0.776303457792328	0.884192736407445
chr1	34100000	35100000	0.776303457792328	0.884192736407445
chr1	34200000	35200000	0.776303457792328	0.884192736407445
chr1	34300000	35300000	0.776303457792328	0.884192736407445
chr1	34400000	35400000	0.776303457792328	0.884192736407445
chr1	34500000	35500000	0.776303457792328	0.884192736407445
chr1	34600000	35600000	0.776303457792328	0.884192736407445
chr1	34700000	35700000	0.776303457792328	0.884192736407445
chr1	34800000	35800000	0.776303457792328	0.884192736407445
chr1	34900000	35900000	0.776303457792328	0.884192736407445
chr1	35000000	36000000	0.776303457792328	0.884192736407445
chr1	35100000	36100000	0.776303457792328	0.884192736407445
chr1	35200000	36200000	0.776303457792328	0.884192736407445
chr1	35300000	36300000	0.776303457792328	0.884192736407445
chr1	35400000	36400000	0.776303457792328	0.884192736407445
chr1	35500000	36500000	0.776303457792328	0.884192736407445
chr1	35600000	36600000	0.776303457792328	0.884192736407445
chr1	35700000	36700000	0.776303457792328	0.884192736407445
chr1	35800000	36800000	0.776303457792328	0.884192736407445
chr1	35900000	36900000	0.776303457792328	0.884192736407445
chr1	36000000	37000000	0.776303457792328	0.884192736407445
chr1	36100000	37100000	0.776303457792328	0.884192736407445
chr1	36200000	37200000	0.776303457792328	0.884192736407445
chr1	36300000	37300000	0.776303457792328	0.884192736407445
chr1	36400000	37400000	0.776303457792328	0.884192736407445
chr1	36500000	37500000	0.776303457792328	0.884192736407445
chr1	36600000	37600000	0.776303457792328	0.884192736407445
chr1	36700000	37700000	0.776303457792328	0.884192736407445
chr1	36800000	37800000	0.776303457792328	0.884192736407445
chr1	36900000	37900000	0.776303457792328	0.884192736407445
chr1	37000000	38000000	0.776303457792328	0.884192736407445
chr1	37100000	38100000	0.776303457792328	0.884192736407445
chr1	37200000	38200000	0.776303457792328	0.884192736407445
chr1	37300000	38300000	0.776303457792328	0.884192736407445
chr1	37400000	38400000	0.776303457792328	0.884192736407445
chr1	37500000	38500000	0.776303457792328	0.884192736407445
chr1	37600000	38600000	0.776303457792328	0.884192736407445
chr1	37700000	38700000	0.776303457792328	0.884192736407445
chr1	37800000	38800000	0.776303457792328	0.884192736407445
chr1	37900000	38900000	0.776303457792328	0.884192736407445
chr1	38000000	39000000	0.776303457792328	0.884192736407445
chr1	38100000	39100000	0.776303457792328	0.884192736407445
chr1	38200000	39200000	0.776303457792328	0.884192736407445
chr1	38300000	39300000	0.776303457792328	0.884192736407445
chr1	38400000	39400000	0.776303457792328	0.884192736407445
chr1	38500000	39500000	0.776303457792328	0.884192736407445
chr1	38600000	39600000	0.776303457792328	0.884192736407445
chr1	38700000	39700000	0.776303457792328	0.884192736407445
chr1	38800000	39800000	0.776303457792328	0.884192736407445
chr1	38900000	39900000	0.776303457792328	0.884192736407445
chr1	39000000	40000000	0.776303457792328	0.884192736407445
chr1	39100000	40100000	0.776303457792328	0.884192736407445
chr1	39200000	40200000	0.776303457792328	0.884192736407445
chr1	39300000	40300000	0.776303457792328	0.884192736407445
chr1	39400000	40400000	0.776303457792328	0.884192736407445
chr1	39500000	40500000	0.776303457792328	0.884192736407445
chr1	39600000	40600000	0.776303457792328	0.884192736407445
chr1	39700000	40700000	0.776303457792328	0.884192736407445
chr1	39800000	40800000	0.776303457792328	0.884192736407445
chr1	39900000	40900000	0.776303457792328	0.884192736407445
chr1	40000000	41000000	0.776303457792328	0.884192736407445
chr1	40100000	41100000	0.776303457792328	0.884192736407445
chr1	40200000	41200000	0.776303457792328	0.884192736407445
chr1	40300000	41300000	0.776303457792328	0.884192736407445
chr1	40400000	41400000	0.776303457792328	0.884192736407445
chr1	40500000	41500000	0.776303457792328	0.884192736407445
chr1	40600000	41600000	0.776303457792328	0.884192736407445
chr1	40700000	41700000	0.776303457792328	0.884192736407445
chr1	40800000	41800000	0.776303457792328	0.884192736407445
chr1	40900000	41900000	0.776303457792328	0.884192736407445
chr1	41000000	42000000	0.776303457792328	0.884192736407445
chr1	41100000	42100000	0.776303457792328	0.884192736407445
chr1	41200000	42200000	0.776303457792328	0.884192736407445
chr1	41300000	42300000	0.776303457792328	0.884192736407445
chr1	41400000	42400000	0.776303457792328	0.884192736407445
chr1	41500000	42500000	0.776303457792328	0.884192736407445
chr1	41600000	42600000	0.776303457792328	0.884192736407445
chr1	41700000	42700000	0.776303457792328	0.884192736407445
chr1	41800000	42800000	0.776303457792328	0.884192736407445
chr1	41900000	42900000	0.776303457792328	0.884192736407445
chr1	42000000	43000000	0.776303457792328	0.884192736407445
chr1	42100000	43100000	0.776303457792328	0.884192736407445
chr1	42200000	43200000	0.776303457792328	0.884192736407445
chr1	42300000	43300000	0.776303457792328	0.884192736407445
chr1	42400000	43400000	0.776303457792328	0.884192736407445
chr1	42500000	43500000	0.776303457792328	0.884192736407445
chr1	42600000	43600000	0.776303457792328	0.884192736407445
chr1	42700000	43700000	0.776303457792328	0.884192736407445
chr1	42800000	43800000	0.776303457792328	0.884192736407445
chr1	42900000	43900000	0.776303457792328	0.884192736407445
chr1	43000000	44000000	0.776303457792328	0.884192736407445
chr1	43100000	44100000	0.776303457792328	0.884192736407445
chr1	43200000	44200000	0.776303457792328	0.884192736407445
chr1	43300000	44300000	0.776303457792328	0.884192736407445
chr1	43400000	44400000	0.776303457792328	0.884192736407445
chr1	43500000	44500000	0.776303457792328	0.884192736407445
chr1	43600000	44600000	0.776303457792328	0.884192736407445
chr1	43700000	44700000	0.776303457792328	0.884192736407445
chr1	43800000	44800000	0.776303457792328	0.884192736407445
chr1	43900000	44900000	0.776303457792328	0.884192736407445
chr1	44000000	45000000	0.776303457792328	0.884192736407445
chr1	44100000	45100000	0.776303457792328	0.884192736407445
chr1	44200000	45200000	0.776303457792328	0.884192736407445
chr1	44300000	45300000	0.776303457792328	0.884192736407445
chr1	44400000	45400000	0.776303457792328	0.884192736407445
chr1	44500000	45500000	0.776303457792328	0.884192736407445
chr1	44600000	45600000	0.776303457792328	0.884192736407445
chr1	44700000	45700000	0.776303457792328	0.884192736407445
chr1	44800000	45800000	0.776303457792328	0.884192736407445
chr1	44900000	45900000	0.776303457792328	0.884192736407445
chr1	45000000	46000000	0.776303457792328	0.884192736407445
chr1	45100000	46100000	0.776303457792328	0.884192736407445
chr1	45200000	46200000	0.776303457792328	0.884192736407445
chr1	45300000	46300000	0.776303457792328	0.884192736407445
chr1	45400000	46400000	0.776303457792328	0.884192736407445
chr1	45500000	46500000	0.776303457792328	0.884192736407445
chr1	45600000	46600000	0.776303457792328	0.884192736407445
chr1	45700000	46700000	0.776303457792328	0.884192736407445
chr1	45800000	46800000	0.776303457792328	0.884192736407445
chr1	45900000	46900000	0.776303457792328	0.884192736407445
chr1	46000000	47000000	0.776303457792328	0.884192736407445
chr1	46100000	47100000	0.776303457792328	0.884192736407445
chr1	46200000	47200000	0.776303457792328	0.884192736407445
chr1	46300000	47300000	0.776303457792328	0.884192736407445
chr1	46400000	47400000	0.776303457792328	0.884192736407445
chr1	46500000	47500000	0.824311779084336	0.884192738608107
chr1	46600000	47600000	0.824311779084336	0.884192738608107
chr1	46700000	47700000	0.824311779084336	0.884192738608107
chr1	46800000	47800000	0.824311779084336	0.884192738608107
chr1	46900000	47900000	0.824311779084336	0.884192738608107
chr1	47000000	48000000	0.824311779084336	0.884192738608107
chr1	47100000	48100000	0.824311779084336	0.884192738608107
chr1	47200000	48200000	0.824311779084336	0.884192738608107
chr1	47300000	48300000	0.824311779084336	0.884192738608107
chr1	47400000	48400000	0.824311779084336	0.884192738608107
chr1	47500000	48500000	0.824311779084336	0.884192738608107
chr1	47600000	48600000	0.824311779084336	0.884192738608107
chr1	47700000	48700000	0.824311779084336	0.884192738608107
chr1	47800000	48800000	0.824311779084336	0.884192738608107
chr1	47900000	48900000	0.824311779084336	0.884192738608107
chr1	48000000	49000000	0.824311779084336	0.884192738608107
chr1	48100000	49100000	0.824311779084336	0.884192738608107
chr1	48200000	49200000	0.824311779084336	0.884192738608107
chr1	48300000	49300000	0.824311779084336	0.884192738608107
chr1	48400000	49400000	0.824311779084336	0.884192738608107
chr1	48500000	49500000	0.824311779084336	0.884192738608107
chr1	48600000	49600000	0.824311779084336	0.884192738608107
chr1	48700000	49700000	0.824311779084336	0.884192738608107
chr1	48800000	49800000	0.824311779084336	0.884192738608107
chr1	48900000	49900000	0.824311779084336	0.884192738608107
chr1	49000000	50000000	0.824311779084336	0.884192738608107
chr1	49100000	50100000	0.824311779084336	0.884192738608107
chr1	49200000	50200000	0.824311779084336	0.884192738608107
chr1	49300000	50300000	0.824311779084336	0.884192738608107
chr1	49400000	50400000	0.824311779084336	0.884192738608107
chr1	49500000	50500000	0.824311779084336	0.884192738608107
chr1	49600000	50600000	0.824311779084336	0.884192738608107
chr1	49700000	50700000	0.824311779084336	0.884192738608107
chr1	49800000	50800000	0.824311779084336	0.884192738608107
chr1	49900000	50900000	0.824311779084336	0.884192738608107
chr1	50000000	51000000	0.824311779084336	0.884192738608107
chr1	50100000	51100000	0.824311779084336	0.884192738608107
chr1	50200000	51200000	0.824311779084336	0.884192738608107
chr1	50300000	51300000	0.824311779084336	0.884192738608107
chr1	50400000	51400000	0.824311779084336	0.884192738608107
chr1	50500000	51500000	0.824311779084336	0.884192738608107
chr1	50600000	51600000	0.789174134901203	0.82628910791216
chr1	50700000	51700000	0.789174134901203	0.82628910791216
chr1	50800000	51800000	0.789174134901203	0.82628910791216
chr1	50900000	51900000	0.789174134901203	0.82628910791216
chr1	51000000	52000000	0.789174134901203	0.82628910791216
chr1	51100000	52100000	0.789174134901203	0.82628910791216
chr1	51200000	52200000	0.789174134901203	0.82628910791216
chr1	51300000	52300000	0.789174134901203	0.82628910791216
chr1	51400000	52400000	0.789174134901203	0.82628910791216
chr1	51500000	52500000	0.789174134901203	0.82628910791216
chr1	51600000	52600000	0.789174134901203	0.82628910791216
chr1	51700000	52700000	0.789174134901203	0.82628910791216
chr1	51800000	52800000	0.789174134901203	0.82628910791216
chr1	51900000	52900000	0.789174134901203	0.82628910791216
chr1	52000000	53000000	0.789174134901203	0.82628910791216
chr1	52100000	53100000	0.789174134901203	0.82628910791216
chr1	52200000	53200000	0.789174134901203	0.82628910791216
chr1	52300000	53300000	0.789174134901203	0.82628910791216
chr1	52400000	53400000	0.789174134901203	0.82628910791216
chr1	52500000	53500000	0.789174134901203	0.82628910791216
chr1	52600000	53600000	0.789174134901203	0.82628910791216
chr1	52700000	53700000	0.789174134901203	0.82628910791216
chr1	52800000	53800000	0.789174134901203	0.82628910791216
chr1	52900000	53900000	0.789174134901203	0.82628910791216
chr1	53000000	54000000	0.789174134901203	0.82628910791216
chr1	53100000	54100000	0.789174134901203	0.82628910791216
chr1	53200000	54200000	0.789174134901203	0.82628910791216
chr1	53300000	54300000	0.789174134901203	0.82628910791216
chr1	53400000	54400000	0.789174134901203	0.82628910791216
chr1	53500000	54500000	0.789174134901203	0.82628910791216
chr1	53600000	54600000	0.789174134901203	0.82628910791216
chr1	53700000	54700000	0.789174134901203	0.82628910791216
chr1	53800000	54800000	0.789174134901203	0.82628910791216
chr1	53900000	54900000	0.789174134901203	0.82628910791216
chr1	54000000	55000000	0.789174134901203	0.82628910791216
chr1	54100000	55100000	0.820782242029038	0.877133664497511
chr1	54200000	55200000	0.820782242029038	0.877133664497511
chr1	54300000	55300000	0.820782242029038	0.877133664497511
chr1	54400000	55400000	0.820782242029038	0.877133664497511
chr1	54500000	55500000	0.820782242029038	0.877133664497511
chr1	54600000	55600000	0.820782242029038	0.877133664497511
chr1	54700000	55700000	0.820782242029038	0.877133664497511
chr1	54800000	55800000	0.820782242029038	0.877133664497511
chr1	54900000	55900000	0.820782242029038	0.877133664497511
chr1	55000000	56000000	0.820782242029038	0.877133664497511
chr1	55100000	56100000	0.820782242029038	0.877133664497511
chr1	55200000	56200000	0.820782242029038	0.877133664497511
chr1	55300000	56300000	0.820782242029038	0.877133664497511
chr1	55400000	56400000	0.820782242029038	0.877133664497511
chr1	55500000	56500000	0.820782242029038	0.877133664497511
chr1	55600000	56600000	0.820782242029038	0.877133664497511
chr1	55700000	56700000	0.820782242029038	0.877133664497511
chr1	55800000	56800000	0.820782242029038	0.877133664497511
chr1	55900000	56900000	0.820782242029038	0.877133664497511
chr1	56000000	57000000	0.820782242029038	0.877133664497511
chr1	56100000	57100000	0.820782242029038	0.877133664497511
chr1	56200000	57200000	0.820782242029038	0.877133664497511
chr1	56300000	57300000	0.820782242029038	0.877133664497511
chr1	56400000	57400000	0.820782242029038	0.877133664497511
chr1	56500000	57500000	0.820782242029038	0.877133664497511
chr1	56600000	57600000	0.820782242029038	0.877133664497511
chr1	56700000	57700000	0.820782242029038	0.877133664497511
chr1	56800000	57800000	0.820782242029038	0.877133664497511
chr1	56900000	57900000	0.820782242029038	0.877133664497511
chr1	57000000	58000000	0.820782242029038	0.877133664497511
chr1	57100000	58100000	0.820782242029038	0.877133664497511
chr1	57200000	58200000	0.820782242029038	0.877133664497511
chr1	57300000	58300000	0.820782242029038	0.877133664497511
chr1	57400000	58400000	0.820782242029038	0.877133664497511
chr1	57500000	58500000	0.820782242029038	0.877133664497511
chr1	57600000	58600000	0.820782242029038	0.877133664497511
chr1	57700000	58700000	0.820782242029038	0.877133664497511
chr1	57800000	58800000	0.820782242029038	0.877133664497511
chr1	57900000	58900000	0.820782242029038	0.877133664497511
chr1	58000000	59000000	0.820782242029038	0.877133664497511
chr1	58100000	59100000	0.820782242029038	0.877133664497511
chr1	58200000	59200000	0.820782242029038	0.877133664497511
chr1	58300000	59300000	0.820782242029038	0.877133664497511
chr1	58400000	59400000	0.820782242029038	0.877133664497511
chr1	58500000	59500000	0.820782242029038	0.877133664497511
chr1	58600000	59600000	0.820782242029038	0.877133664497511
chr1	58700000	59700000	0.820782242029038	0.877133664497511
chr1	58800000	59800000	0.820782242029038	0.877133664497511
chr1	58900000	59900000	0.820782242029038	0.877133664497511
chr1	59000000	60000000	0.820782242029038	0.877133664497511
chr1	59100000	60100000	0.820782242029038	0.877133664497511
chr1	59200000	60200000	0.820782242029038	0.877133664497511
chr1	59300000	60300000	0.820782242029038	0.877133664497511
chr1	59400000	60400000	0.820782242029038	0.877133664497511
chr1	59500000	60500000	0.820782242029038	0.877133664497511
chr1	59600000	60600000	0.820782242029038	0.877133664497511
chr1	59700000	60700000	0.820782242029038	0.877133664497511
chr1	59800000	60800000	0.820782242029038	0.877133664497511
chr1	59900000	60900000	0.820782242029038	0.877133664497511
chr1	60000000	61000000	0.820782242029038	0.877133664497511
chr1	60100000	61100000	0.820782242029038	0.877133664497511
chr1	60200000	61200000	0.820782242029038	0.877133664497511
chr1	60300000	61300000	0.820782242029038	0.877133664497511
chr1	60400000	61400000	0.820782242029038	0.877133664497511
chr1	60500000	61500000	0.820782242029038	0.877133664497511
chr1	60600000	61600000	0.820782242029038	0.877133664497511
chr1	60700000	61700000	0.820782242029038	0.877133664497511
chr1	60800000	61800000	0.820782242029038	0.877133664497511
chr1	60900000	61900000	0.820782242029038	0.877133664497511
chr1	61000000	62000000	0.820782242029038	0.877133664497511
chr1	61100000	62100000	0.820782242029038	0.877133664497511
chr1	61200000	62200000	0.820782242029038	0.877133664497511
chr1	61300000	62300000	0.820782242029038	0.877133664497511
chr1	61400000	62400000	0.820782242029038	0.877133664497511
chr1	61500000	62500000	0.820782242029038	0.877133664497511
chr1	61600000	62600000	0.820782242029038	0.877133664497511
chr1	61700000	62700000	0.820782242029038	0.877133664497511
chr1	61800000	62800000	0.820782242029038	0.877133664497511
chr1	61900000	62900000	0.820782242029038	0.877133664497511
chr1	62000000	63000000	0.820782242029038	0.877133664497511
chr1	62100000	63100000	0.820782242029038	0.877133664497511
chr1	62200000	63200000	0.820782242029038	0.877133664497511
chr1	62300000	63300000	0.820782242029038	0.877133664497511
chr1	62400000	63400000	0.820782242029038	0.877133664497511
chr1	62500000	63500000	0.820782242029038	0.877133664497511
chr1	62600000	63600000	0.820782242029038	0.877133664497511
chr1	62700000	63700000	0.820782242029038	0.877133664497511
chr1	62800000	63800000	0.820782242029038	0.877133664497511
chr1	62900000	63900000	0.820782242029038	0.877133664497511
chr1	63000000	64000000	0.820782242029038	0.877133664497511
chr1	63100000	64100000	0.820782242029038	0.877133664497511
chr1	63200000	64200000	0.820782242029038	0.877133664497511
chr1	63300000	64300000	0.820782242029038	0.877133664497511
chr1	63400000	64400000	0.820782242029038	0.877133664497511
chr1	63500000	64500000	0.820782242029038	0.877133664497511
chr1	63600000	64600000	0.820782242029038	0.877133664497511
chr1	63700000	64700000	0.820782242029038	0.877133664497511
chr1	63800000	64800000	0.820782242029038	0.877133664497511
chr1	63900000	64900000	0.820782242029038	0.877133664497511
chr1	64000000	65000000	0.820782242029038	0.877133664497511
chr1	64100000	65100000	0.820782242029038	0.877133664497511
chr1	64200000	65200000	0.820782242029038	0.877133664497511
chr1	64300000	65300000	0.820782242029038	0.877133664497511
chr1	64400000	65400000	0.820782242029038	0.877133664497511
chr1	64500000	65500000	0.820782242029038	0.877133664497511
chr1	64600000	65600000	0.820782242029038	0.877133664497511
chr1	64700000	65700000	0.820782242029038	0.877133664497511
chr1	64800000	65800000	0.820782242029038	0.877133664497511
chr1	64900000	65900000	0.820782242029038	0.877133664497511
chr1	65000000	66000000	0.820782242029038	0.877133664497511
chr1	65100000	66100000	0.820782242029038	0.877133664497511
chr1	65200000	66200000	0.820782242029038	0.877133664497511
chr1	65300000	66300000	0.820782242029038	0.877133664497511
chr1	65400000	66400000	0.820782242029038	0.877133664497511
chr1	65500000	66500000	0.820782242029038	0.877133664497511
chr1	65600000	66600000	0.820782242029038	0.877133664497511
chr1	65700000	66700000	0.820782242029038	0.877133664497511
chr1	65800000	66800000	0.820782242029038	0.877133664497511
chr1	65900000	66900000	0.820782242029038	0.877133664497511
chr1	66000000	67000000	0.820782242029038	0.877133664497511
chr1	66100000	67100000	0.820782242029038	0.877133664497511
chr1	66200000	67200000	0.820782242029038	0.877133664497511
chr1	66300000	67300000	0.820782242029038	0.877133664497511
chr1	66400000	67400000	0.820782242029038	0.877133664497511
chr1	66500000	67500000	0.820782242029038	0.877133664497511
chr1	66600000	67600000	0.820782242029038	0.877133664497511
chr1	66700000	67700000	0.820782242029038	0.877133664497511
chr1	66800000	67800000	0.820782242029038	0.877133664497511
chr1	66900000	67900000	0.820782242029038	0.877133664497511
chr1	67000000	68000000	0.820782242029038	0.877133664497511
chr1	67100000	68100000	0.820782242029038	0.877133664497511
chr1	67200000	68200000	0.820782242029038	0.877133664497511
chr1	67300000	68300000	0.820782242029038	0.877133664497511
chr1	67400000	68400000	0.820782242029038	0.877133664497511
chr1	67500000	68500000	0.820782242029038	0.877133664497511
chr1	67600000	68600000	0.820782242029038	0.877133664497511
chr1	67700000	68700000	0.820782242029038	0.877133664497511
chr1	67800000	68800000	0.820782242029038	0.877133664497511
chr1	67900000	68900000	0.820782242029038	0.877133664497511
chr1	68000000	69000000	0.820782242029038	0.877133664497511
chr1	68100000	69100000	0.820782242029038	0.877133664497511
chr1	68200000	69200000	0.820782242029038	0.877133664497511
chr1	68300000	69300000	0.820782242029038	0.877133664497511
chr1	68400000	69400000	0.820782242029038	0.877133664497511
chr1	68500000	69500000	0.820782242029038	0.877133664497511
chr1	68600000	69600000	0.820782242029038	0.877133664497511
chr1	68700000	69700000	0.820782242029038	0.877133664497511
chr1	68800000	69800000	0.820782242029038	0.877133664497511
chr1	68900000	69900000	0.820782242029038	0.877133664497511
chr1	69000000	70000000	0.820782242029038	0.877133664497511
chr1	69100000	70100000	0.820782242029038	0.877133664497511
chr1	69200000	70200000	0.820782242029038	0.877133664497511
chr1	69300000	70300000	0.820782242029038	0.877133664497511
chr1	69400000	70400000	0.820782242029038	0.877133664497511
chr1	69500000	70500000	0.820782242029038	0.877133664497511
chr1	69600000	70600000	0.820782242029038	0.877133664497511
chr1	69700000	70700000	0.820782242029038	0.877133664497511
chr1	69800000	70800000	0.820782242029038	0.877133664497511
chr1	69900000	70900000	0.820782242029038	0.877133664497511
chr1	70000000	71000000	0.820782242029038	0.877133664497511
chr1	70100000	71100000	0.820782242029038	0.877133664497511
chr1	70200000	71200000	0.820782242029038	0.877133664497511
chr1	70300000	71300000	0.820782242029038	0.877133664497511
chr1	70400000	71400000	0.820782242029038	0.877133664497511
chr1	70500000	71500000	0.820782242029038	0.877133664497511
chr1	70600000	71600000	0.820782242029038	0.877133664497511
chr1	70700000	71700000	0.820782242029038	0.877133664497511
chr1	70800000	71800000	0.820782242029038	0.877133664497511
chr1	70900000	71900000	0.820782242029038	0.877133664497511
chr1	71000000	72000000	0.820782242029038	0.877133664497511
chr1	71100000	72100000	0.820782242029038	0.877133664497511
chr1	71200000	72200000	0.820782242029038	0.877133664497511
chr1	71300000	72300000	0.820782242029038	0.877133664497511
chr1	71400000	72400000	0.820782242029038	0.877133664497511
chr1	71500000	72500000	0.820782242029038	0.877133664497511
chr1	71600000	72600000	0.820782242029038	0.877133664497511
chr1	71700000	72700000	0.820782242029038	0.877133664497511
chr1	71800000	72800000	0.820782242029038	0.877133664497511
chr1	71900000	72900000	0.820782242029038	0.877133664497511
chr1	72000000	73000000	0.820782242029038	0.877133664497511
chr1	72100000	73100000	0.820782242029038	0.877133664497511
chr1	72200000	73200000	0.820782242029038	0.877133664497511
chr1	72300000	73300000	0.820782242029038	0.877133664497511
chr1	72400000	73400000	0.820782242029038	0.877133664497511
chr1	72500000	73500000	0.820782242029038	0.877133664497511
chr1	72600000	73600000	0.820782242029038	0.877133664497511
chr1	72700000	73700000	0.820782242029038	0.877133664497511
chr1	72800000	73800000	0.820782242029038	0.877133664497511
chr1	72900000	73900000	0.820782242029038	0.877133664497511
chr1	73000000	74000000	0.820782242029038	0.877133664497511
chr1	73100000	74100000	0.820782242029038	0.877133664497511
chr1	73200000	74200000	0.820782242029038	0.877133664497511
chr1	73300000	74300000	0.820782242029038	0.877133664497511
chr1	73400000	74400000	0.820782242029038	0.877133664497511
chr1	73500000	74500000	0.820782242029038	0.877133664497511
chr1	73600000	74600000	0.820782242029038	0.877133664497511
chr1	73700000	74700000	0.820782242029038	0.877133664497511
chr1	73800000	74800000	0.820782242029038	0.877133664497511
chr1	73900000	74900000	0.820782242029038	0.877133664497511
chr1	74000000	75000000	0.820782242029038	0.877133664497511
chr1	74100000	75100000	0.820782242029038	0.877133664497511
chr1	74200000	75200000	0.820782242029038	0.877133664497511
chr1	74300000	75300000	0.820782242029038	0.877133664497511
chr1	74400000	75400000	0.820782242029038	0.877133664497511
chr1	74500000	75500000	0.820782242029038	0.877133664497511
chr1	74600000	75600000	0.820782242029038	0.877133664497511
chr1	74700000	75700000	0.820782242029038	0.877133664497511
chr1	74800000	75800000	0.820782242029038	0.877133664497511
chr1	74900000	75900000	0.820782242029038	0.877133664497511
chr1	75000000	76000000	0.820782242029038	0.877133664497511
chr1	75100000	76100000	0.820782242029038	0.877133664497511
chr1	75200000	76200000	0.820782242029038	0.877133664497511
chr1	75300000	76300000	0.820782242029038	0.877133664497511
chr1	75400000	76400000	0.820782242029038	0.877133664497511
chr1	75500000	76500000	0.820782242029038	0.877133664497511
chr1	75600000	76600000	0.820782242029038	0.877133664497511
chr1	75700000	76700000	0.820782242029038	0.877133664497511
chr1	75800000	76800000	0.820782242029038	0.877133664497511
chr1	75900000	76900000	0.820782242029038	0.877133664497511
chr1	76000000	77000000	0.820782242029038	0.877133664497511
chr1	76100000	77100000	0.820782242029038	0.877133664497511
chr1	76200000	77200000	0.820782242029038	0.877133664497511
chr1	76300000	77300000	0.820782242029038	0.877133664497511
chr1	76400000	77400000	0.820782242029038	0.877133664497511
chr1	76500000	77500000	0.820782242029038	0.877133664497511
chr1	76600000	77600000	0.820782242029038	0.877133664497511
chr1	76700000	77700000	0.820782242029038	0.877133664497511
chr1	76800000	77800000	0.820782242029038	0.877133664497511
chr1	76900000	77900000	0.820782242029038	0.877133664497511
chr1	77000000	78000000	0.820782242029038	0.877133664497511
chr1	77100000	78100000	0.820782242029038	0.877133664497511
chr1	77200000	78200000	0.820782242029038	0.877133664497511
chr1	77300000	78300000	0.820782242029038	0.877133664497511
chr1	77400000	78400000	0.825209145000892	0.885987470441217
chr1	77500000	78500000	0.825209145000892	0.885987470441217
chr1	77600000	78600000	0.825209145000892	0.885987470441217
chr1	77700000	78700000	0.825209145000892	0.885987470441217
chr1	77800000	78800000	0.825209145000892	0.885987470441217
chr1	77900000	78900000	0.825209145000892	0.885987470441217
chr1	78000000	79000000	0.825209145000892	0.885987470441217
chr1	78100000	79100000	0.825209145000892	0.885987470441217
chr1	78200000	79200000	0.825209145000892	0.885987470441217
chr1	78300000	79300000	0.825209145000892	0.885987470441217
chr1	78400000	79400000	0.825209145000892	0.885987470441217
chr1	78500000	79500000	0.825209145000892	0.885987470441217
chr1	78600000	79600000	0.825209145000892	0.885987470441217
chr1	78700000	79700000	0.825209145000892	0.885987470441217
chr1	78800000	79800000	0.825209145000892	0.885987470441217
chr1	78900000	79900000	0.825209145000892	0.885987470441217
chr1	79000000	80000000	0.825209145000892	0.885987470441217
chr1	79100000	80100000	0.825209145000892	0.885987470441217
chr1	79200000	80200000	0.825209145000892	0.885987470441217
chr1	79300000	80300000	0.825209145000892	0.885987470441217
chr1	79400000	80400000	0.825209145000892	0.885987470441217
chr1	79500000	80500000	0.825209145000892	0.885987470441217
chr1	79600000	80600000	0.825209145000892	0.885987470441217
chr1	79700000	80700000	0.825209145000892	0.885987470441217
chr1	79800000	80800000	0.825209145000892	0.885987470441217
chr1	79900000	80900000	0.825209145000892	0.885987470441217
chr1	80000000	81000000	0.825209145000892	0.885987470441217
chr1	80100000	81100000	0.825209145000892	0.885987470441217
chr1	80200000	81200000	0.825209145000892	0.885987470441217
chr1	80300000	81300000	0.825209145000892	0.885987470441217
chr1	80400000	81400000	0.825209145000892	0.885987470441217
chr1	80500000	81500000	0.825209145000892	0.885987470441217
chr1	80600000	81600000	0.825209145000892	0.885987470441217
chr1	80700000	81700000	0.825209145000892	0.885987470441217
chr1	80800000	81800000	0.825209145000892	0.885987470441217
chr1	80900000	81900000	0.825209145000892	0.885987470441217
chr1	81000000	82000000	0.825209145000892	0.885987470441217
chr1	81100000	82100000	0.825209145000892	0.885987470441217
chr1	81200000	82200000	0.825209145000892	0.885987470441217
chr1	81300000	82300000	0.825209145000892	0.885987470441217
chr1	81400000	82400000	0.825209145000892	0.885987470441217
chr1	81500000	82500000	0.825209145000892	0.885987470441217
chr1	81600000	82600000	0.825209145000892	0.885987470441217
chr1	81700000	82700000	0.825209145000892	0.885987470441217
chr1	81800000	82800000	0.825209145000892	0.885987470441217
chr1	81900000	82900000	0.825209145000892	0.885987470441217
chr1	82000000	83000000	0.825209145000892	0.885987470441217
chr1	82100000	83100000	0.825209145000892	0.885987470441217
chr1	82200000	83200000	0.825209145000892	0.885987470441217
chr1	82300000	83300000	0.825209145000892	0.885987470441217
chr1	82400000	83400000	0.825209145000892	0.885987470441217
chr1	82500000	83500000	0.825209145000892	0.885987470441217
chr1	82600000	83600000	0.825209145000892	0.885987470441217
chr1	82700000	83700000	0.825209145000892	0.885987470441217
chr1	82800000	83800000	0.825209145000892	0.885987470441217
chr1	82900000	83900000	0.825209145000892	0.885987470441217
chr1	83000000	84000000	0.825209145000892	0.885987470441217
chr1	83100000	84100000	0.825209145000892	0.885987470441217
chr1	83200000	84200000	0.825209145000892	0.885987470441217
chr1	83300000	84300000	0.825209145000892	0.885987470441217
chr1	83400000	84400000	0.825209145000892	0.885987470441217
chr1	83500000	84500000	0.825209145000892	0.885987470441217
chr1	83600000	84600000	0.825209145000892	0.885987470441217
chr1	83700000	84700000	0.825209145000892	0.885987470441217
chr1	83800000	84800000	0.825209145000892	0.885987470441217
chr1	83900000	84900000	0.825209145000892	0.885987470441217
chr1	84000000	85000000	0.825209145000892	0.885987470441217
chr1	84100000	85100000	0.825209145000892	0.885987470441217
chr1	84200000	85200000	0.825209145000892	0.885987470441217
chr1	84300000	85300000	0.825209145000892	0.885987470441217
chr1	84400000	85400000	0.825209145000892	0.885987470441217
chr1	84500000	85500000	0.825209145000892	0.885987470441217
chr1	84600000	85600000	0.825209145000892	0.885987470441217
chr1	84700000	85700000	0.825209145000892	0.885987470441217
chr1	84800000	85800000	0.825209145000892	0.885987470441217
chr1	84900000	85900000	0.825209145000892	0.885987470441217
chr1	85000000	86000000	0.825209145000892	0.885987470441217
chr1	85100000	86100000	0.825209145000892	0.885987470441217
chr1	85200000	86200000	0.825209145000892	0.885987470441217
chr1	85300000	86300000	0.825209145000892	0.885987470441217
chr1	85400000	86400000	0.825209145000892	0.885987470441217
chr1	85500000	86500000	0.825209145000892	0.885987470441217
chr1	85600000	86600000	0.825209145000892	0.885987470441217
chr1	85700000	86700000	0.825209145000892	0.885987470441217
chr1	85800000	86800000	0.825209145000892	0.885987470441217
chr1	85900000	86900000	0.825209145000892	0.885987470441217
chr1	86000000	87000000	0.825209145000892	0.885987470441217
chr1	86100000	87100000	0.825209145000892	0.885987470441217
chr1	86200000	87200000	0.825209145000892	0.885987470441217
chr1	86300000	87300000	0.825209145000892	0.885987470441217
chr1	86400000	87400000	0.825209145000892	0.885987470441217
chr1	86500000	87500000	0.825209145000892	0.885987470441217
chr1	86600000	87600000	0.825209145000892	0.885987470441217
chr1	86700000	87700000	0.825209145000892	0.885987470441217
chr1	86800000	87800000	0.825209145000892	0.885987470441217
chr1	86900000	87900000	0.825209145000892	0.885987470441217
chr1	87000000	88000000	0.825209145000892	0.885987470441217
chr1	87100000	88100000	0.825209145000892	0.885987470441217
chr1	87200000	88200000	0.825209145000892	0.885987470441217
chr1	87300000	88300000	0.825209145000892	0.885987470441217
chr1	87400000	88400000	0.825209145000892	0.885987470441217
chr1	87500000	88500000	0.825209145000892	0.885987470441217
chr1	87600000	88600000	0.825209145000892	0.885987470441217
chr1	87700000	88700000	0.825209145000892	0.885987470441217
chr1	87800000	88800000	0.825209145000892	0.885987470441217
chr1	87900000	88900000	0.825209145000892	0.885987470441217
chr1	88000000	89000000	0.825209145000892	0.885987470441217
chr1	88100000	89100000	0.825209145000892	0.885987470441217
chr1	88200000	89200000	0.825209145000892	0.885987470441217
chr1	88300000	89300000	0.825209145000892	0.885987470441217
chr1	88400000	89400000	0.825209145000892	0.885987470441217
chr1	88500000	89500000	0.825209145000892	0.885987470441217
chr1	88600000	89600000	0.825209145000892	0.885987470441217
chr1	88700000	89700000	0.825209145000892	0.885987470441217
chr1	88800000	89800000	0.825209145000892	0.885987470441217
chr1	88900000	89900000	0.825209145000892	0.885987470441217
chr1	89000000	90000000	0.825209145000892	0.885987470441217
chr1	89100000	90100000	0.825209145000892	0.885987470441217
chr1	89200000	90200000	0.825209145000892	0.885987470441217
chr1	89300000	90300000	0.825209145000892	0.885987470441217
chr1	89400000	90400000	0.825209145000892	0.885987470441217
chr1	89500000	90500000	0.825209145000892	0.885987470441217
chr1	89600000	90600000	0.825209145000892	0.885987470441217
chr1	89700000	90700000	0.825209145000892	0.885987470441217
chr1	89800000	90800000	0.825209145000892	0.885987470441217
chr1	89900000	90900000	0.825209145000892	0.885987470441217
chr1	90000000	91000000	0.825209145000892	0.885987470441217
chr1	90100000	91100000	0.825209145000892	0.885987470441217
chr1	90200000	91200000	0.825209145000892	0.885987470441217
chr1	90300000	91300000	0.825209145000892	0.885987470441217
chr1	90400000	91400000	0.825209145000892	0.885987470441217
chr1	90500000	91500000	0.825209145000892	0.885987470441217
chr1	90600000	91600000	0.825209145000892	0.885987470441217
chr1	90700000	91700000	0.825209145000892	0.885987470441217
chr1	90800000	91800000	0.825209145000892	0.885987470441217
chr1	90900000	91900000	0.825209145000892	0.885987470441217
chr1	91000000	92000000	0.825209145000892	0.885987470441217
chr1	91100000	92100000	0.825209145000892	0.885987470441217
chr1	91200000	92200000	0.825209145000892	0.885987470441217
chr1	91300000	92300000	0.825209145000892	0.885987470441217
chr1	91400000	92400000	0.825209145000892	0.885987470441217
chr1	91500000	92500000	0.825209145000892	0.885987470441217
chr1	91600000	92600000	0.825209145000892	0.885987470441217
chr1	91700000	92700000	0.825209145000892	0.885987470441217
chr1	91800000	92800000	0.825209145000892	0.885987470441217
chr1	91900000	92900000	0.825209145000892	0.885987470441217
chr1	92000000	93000000	0.825209145000892	0.885987470441217
chr1	92100000	93100000	0.825209145000892	0.885987470441217
chr1	92200000	93200000	0.825209145000892	0.885987470441217
chr1	92300000	93300000	0.825209145000892	0.885987470441217
chr1	92400000	93400000	0.825209145000892	0.885987470441217
chr1	92500000	93500000	0.825209145000892	0.885987470441217
chr1	92600000	93600000	0.825209145000892	0.885987470441217
chr1	92700000	93700000	0.825209145000892	0.885987470441217
chr1	92800000	93800000	0.825209145000892	0.885987470441217
chr1	92900000	93900000	0.825209145000892	0.885987470441217
chr1	93000000	94000000	0.825209145000892	0.885987470441217
chr1	93100000	94100000	0.825209145000892	0.885987470441217
chr1	93200000	94200000	0.825209145000892	0.885987470441217
chr1	93300000	94300000	0.825209145000892	0.885987470441217
chr1	93400000	94400000	0.825209145000892	0.885987470441217
chr1	93500000	94500000	0.825209145000892	0.885987470441217
chr1	93600000	94600000	0.825209145000892	0.885987470441217
chr1	93700000	94700000	0.825209145000892	0.885987470441217
chr1	93800000	94800000	0.825209145000892	0.885987470441217
chr1	93900000	94900000	0.825209145000892	0.885987470441217
chr1	94000000	95000000	0.825209145000892	0.885987470441217
chr1	94100000	95100000	0.825209145000892	0.885987470441217
chr1	94200000	95200000	0.825209145000892	0.885987470441217
chr1	94300000	95300000	0.825209145000892	0.885987470441217
chr1	94400000	95400000	0.825209145000892	0.885987470441217
chr1	94500000	95500000	0.825209145000892	0.885987470441217
chr1	94600000	95600000	0.825209145000892	0.885987470441217
chr1	94700000	95700000	0.825209145000892	0.885987470441217
chr1	94800000	95800000	0.825209145000892	0.885987470441217
chr1	94900000	95900000	0.825209145000892	0.885987470441217
chr1	95000000	96000000	0.825209145000892	0.885987470441217
chr1	95100000	96100000	0.825209145000892	0.885987470441217
chr1	95200000	96200000	0.825209145000892	0.885987470441217
chr1	95300000	96300000	0.825209145000892	0.885987470441217
chr1	95400000	96400000	0.825209145000892	0.885987470441217
chr1	95500000	96500000	0.825209145000892	0.885987470441217
chr1	95600000	96600000	0.825209145000892	0.885987470441217
chr1	95700000	96700000	0.825209145000892	0.885987470441217
chr1	95800000	96800000	0.825209145000892	0.885987470441217
chr1	95900000	96900000	0.825209145000892	0.885987470441217
chr1	96000000	97000000	0.825209145000892	0.885987470441217
chr1	96100000	97100000	0.83625563437268	0.885987470441217
chr1	96200000	97200000	0.83625563437268	0.885987470441217
chr1	96300000	97300000	0.83625563437268	0.885987470441217
chr1	96400000	97400000	0.83625563437268	0.885987470441217
chr1	96500000	97500000	0.83625563437268	0.885987470441217
chr1	96600000	97600000	0.83625563437268	0.885987470441217
chr1	96700000	97700000	0.83625563437268	0.885987470441217
chr1	96800000	97800000	0.83625563437268	0.885987470441217
chr1	96900000	97900000	0.83625563437268	0.885987470441217
chr1	97000000	98000000	0.83625563437268	0.885987470441217
chr1	97100000	98100000	0.83625563437268	0.885987470441217
chr1	97200000	98200000	0.83625563437268	0.885987470441217
chr1	97300000	98300000	0.83625563437268	0.885987470441217
chr1	97400000	98400000	0.83625563437268	0.885987470441217
chr1	97500000	98500000	0.83625563437268	0.885987470441217
chr1	97600000	98600000	0.83625563437268	0.885987470441217
chr1	97700000	98700000	0.83625563437268	0.885987470441217
chr1	97800000	98800000	0.83625563437268	0.885987470441217
chr1	97900000	98900000	0.83625563437268	0.885987470441217
chr1	98000000	99000000	0.83625563437268	0.885987470441217
chr1	98100000	99100000	0.83625563437268	0.885987470441217
chr1	98200000	99200000	0.83625563437268	0.885987470441217
chr1	98300000	99300000	0.83625563437268	0.885987470441217
chr1	98400000	99400000	0.83625563437268	0.885987470441217
chr1	98500000	99500000	0.83625563437268	0.885987470441217
chr1	98600000	99600000	0.83625563437268	0.885987470441217
chr1	98700000	99700000	0.83625563437268	0.885987470441217
chr1	98800000	99800000	0.83625563437268	0.885987470441217
chr1	98900000	99900000	0.83625563437268	0.885987470441217
chr1	99000000	100000000	0.83625563437268	0.885987470441217
chr1	99100000	100100000	0.83625563437268	0.885987470441217
chr1	99200000	100200000	0.83625563437268	0.885987470441217
chr1	99300000	100300000	0.83625563437268	0.885987470441217
chr1	99400000	100400000	0.83625563437268	0.885987470441217
chr1	99500000	100500000	0.83625563437268	0.885987470441217
chr1	99600000	100600000	0.83625563437268	0.885987470441217
chr1	99700000	100700000	0.83625563437268	0.885987470441217
chr1	99800000	100800000	0.83625563437268	0.885987470441217
chr1	99900000	100900000	0.83625563437268	0.885987470441217
chr1	100000000	101000000	0.83625563437268	0.885987470441217
chr1	100100000	101100000	0.83625563437268	0.885987470441217
chr1	100200000	101200000	0.83625563437268	0.885987470441217
chr1	100300000	101300000	0.83625563437268	0.885987470441217
chr1	100400000	101400000	0.83625563437268	0.885987470441217
chr1	100500000	101500000	0.83625563437268	0.885987470441217
chr1	100600000	101600000	0.83625563437268	0.885987470441217
chr1	100700000	101700000	0.83625563437268	0.885987470441217
chr1	100800000	101800000	0.83625563437268	0.885987470441217
chr1	100900000	101900000	0.83625563437268	0.885987470441217
chr1	101000000	102000000	0.83625563437268	0.885987470441217
chr1	101100000	102100000	0.83625563437268	0.885987470441217
chr1	101200000	102200000	0.83625563437268	0.885987470441217
chr1	101300000	102300000	0.83625563437268	0.885987470441217
chr1	101400000	102400000	0.83625563437268	0.885987470441217
chr1	101500000	102500000	0.83625563437268	0.885987470441217
chr1	101600000	102600000	0.83625563437268	0.885987470441217
chr1	101700000	102700000	0.83625563437268	0.885987470441217
chr1	101800000	102800000	0.83625563437268	0.885987470441217
chr1	101900000	102900000	0.83625563437268	0.885987470441217
chr1	102000000	103000000	0.83625563437268	0.885987470441217
chr1	102100000	103100000	0.83625563437268	0.885987470441217
chr1	102200000	103200000	0.83625563437268	0.885987470441217
chr1	102300000	103300000	0.83625563437268	0.885987470441217
chr1	102400000	103400000	0.83625563437268	0.885987470441217
chr1	102500000	103500000	0.83625563437268	0.885987470441217
chr1	102600000	103600000	0.83625563437268	0.885987470441217
chr1	102700000	103700000	0.83625563437268	0.885987470441217
chr1	102800000	103800000	0.83625563437268	0.885987470441217
chr1	102900000	103900000	0.83625563437268	0.885987470441217
chr1	103000000	104000000	0.83625563437268	0.885987470441217
chr1	103100000	104100000	0.83625563437268	0.885987470441217
chr1	103200000	104200000	0.83625563437268	0.885987470441217
chr1	103300000	104300000	0.83625563437268	0.885987470441217
chr1	103400000	104400000	0.83625563437268	0.885987470441217
chr1	103500000	104500000	0.83625563437268	0.885987470441217
chr1	103600000	104600000	0.83625563437268	0.885987470441217
chr1	103700000	104700000	0.83625563437268	0.885987470441217
chr1	103800000	104800000	0.83625563437268	0.885987470441217
chr1	103900000	104900000	0.83625563437268	0.885987470441217
chr1	104000000	105000000	0.83625563437268	0.885987470441217
chr1	104100000	105100000	0.83625563437268	0.885987470441217
chr1	104200000	105200000	0.83625563437268	0.885987470441217
chr1	104300000	105300000	0.83625563437268	0.885987470441217
chr1	104400000	105400000	0.83625563437268	0.885987470441217
chr1	104500000	105500000	0.83625563437268	0.885987470441217
chr1	104600000	105600000	0.83625563437268	0.885987470441217
chr1	104700000	105700000	0.83625563437268	0.885987470441217
chr1	104800000	105800000	0.83625563437268	0.885987470441217
chr1	104900000	105900000	0.83625563437268	0.885987470441217
chr1	105000000	106000000	0.83625563437268	0.885987470441217
chr1	105100000	106100000	0.83625563437268	0.885987470441217
chr1	105200000	106200000	0.83625563437268	0.885987470441217
chr1	105300000	106300000	0.83625563437268	0.885987470441217
chr1	105400000	106400000	0.83625563437268	0.885987470441217
chr1	105500000	106500000	0.83625563437268	0.885987470441217
chr1	105600000	106600000	0.83625563437268	0.885987470441217
chr1	105700000	106700000	0.83625563437268	0.885987470441217
chr1	105800000	106800000	0.83625563437268	0.885987470441217
chr1	105900000	106900000	0.83625563437268	0.885987470441217
chr1	106000000	107000000	0.83625563437268	0.885987470441217
chr1	106100000	107100000	0.83625563437268	0.885987470441217
chr1	106200000	107200000	0.83625563437268	0.885987470441217
chr1	106300000	107300000	0.83625563437268	0.885987470441217
chr1	106400000	107400000	0.83625563437268	0.885987470441217
chr1	106500000	107500000	0.83625563437268	0.885987470441217
chr1	106600000	107600000	0.83625563437268	0.885987470441217
chr1	106700000	107700000	0.83625563437268	0.885987470441217
chr1	106800000	107800000	0.83625563437268	0.885987470441217
chr1	106900000	107900000	0.83625563437268	0.885987470441217
chr1	107000000	108000000	0.83625563437268	0.885987470441217
chr1	107100000	108100000	0.83625563437268	0.885987470441217
chr1	107200000	108200000	0.83625563437268	0.885987470441217
chr1	107300000	108300000	0.83625563437268	0.885987470441217
chr1	107400000	108400000	0.83625563437268	0.885987470441217
chr1	107500000	108500000	0.83625563437268	0.885987470441217
chr1	107600000	108600000	0.83625563437268	0.885987470441217
chr1	107700000	108700000	0.83625563437268	0.885987470441217
chr1	107800000	108800000	0.83625563437268	0.885987470441217
chr1	107900000	108900000	0.83625563437268	0.885987470441217
chr1	108000000	109000000	0.83625563437268	0.885987470441217
chr1	108100000	109100000	0.83625563437268	0.885987470441217
chr1	108200000	109200000	0.83625563437268	0.885987470441217
chr1	108300000	109300000	0.83625563437268	0.885987470441217
chr1	108400000	109400000	0.83625563437268	0.885987470441217
chr1	108500000	109500000	0.83625563437268	0.885987470441217
chr1	108600000	109600000	0.83625563437268	0.885987470441217
chr1	108700000	109700000	0.83625563437268	0.885987470441217
chr1	108800000	109800000	0.83625563437268	0.885987470441217
chr1	108900000	109900000	0.83625563437268	0.885987470441217
chr1	109000000	110000000	0.83625563437268	0.885987470441217
chr1	109100000	110100000	0.83625563437268	0.885987470441217
chr1	109200000	110200000	0.83625563437268	0.885987470441217
chr1	109300000	110300000	0.83625563437268	0.885987470441217
chr1	109400000	110400000	0.83625563437268	0.885987470441217
chr1	109500000	110500000	0.83625563437268	0.885987470441217
chr1	109600000	110600000	0.83625563437268	0.885987470441217
chr1	109700000	110700000	0.83625563437268	0.885987470441217
chr1	109800000	110800000	0.83625563437268	0.885987470441217
chr1	109900000	110900000	0.83625563437268	0.885987470441217
chr1	110000000	111000000	0.83625563437268	0.885987470441217
chr1	110100000	111100000	0.83625563437268	0.885987470441217
chr1	110200000	111200000	0.83625563437268	0.885987470441217
chr1	110300000	111300000	0.83625563437268	0.885987470441217
chr1	110400000	111400000	0.83625563437268	0.885987470441217
chr1	110500000	111500000	0.83625563437268	0.885987470441217
chr1	110600000	111600000	0.83625563437268	0.885987470441217
chr1	110700000	111700000	0.83625563437268	0.885987470441217
chr1	110800000	111800000	0.83625563437268	0.885987470441217
chr1	110900000	111900000	0.83625563437268	0.885987470441217
chr1	111000000	112000000	0.83625563437268	0.885987470441217
chr1	111100000	112100000	0.83625563437268	0.885987470441217
chr1	111200000	112200000	0.83625563437268	0.885987470441217
chr1	111300000	112300000	0.83625563437268	0.885987470441217
chr1	111400000	112400000	0.83625563437268	0.885987470441217
chr1	111500000	112500000	0.83625563437268	0.885987470441217
chr1	111600000	112600000	0.83625563437268	0.885987470441217
chr1	111700000	112700000	0.83625563437268	0.885987470441217
chr1	111800000	112800000	0.83625563437268	0.885987470441217
chr1	111900000	112900000	0.83625563437268	0.885987470441217
chr1	112000000	113000000	0.83625563437268	0.885987470441217
chr1	112100000	113100000	0.83625563437268	0.885987470441217
chr1	112200000	113200000	0.83625563437268	0.885987470441217
chr1	112300000	113300000	0.83625563437268	0.885987470441217
chr1	112400000	113400000	0.83625563437268	0.885987470441217
chr1	112500000	113500000	0.83625563437268	0.885987470441217
chr1	112600000	113600000	0.83625563437268	0.885987470441217
chr1	112700000	113700000	0.83625563437268	0.885987470441217
chr1	112800000	113800000	0.83625563437268	0.885987470441217
chr1	112900000	113900000	0.83625563437268	0.885987470441217
chr1	113000000	114000000	0.83625563437268	0.885987470441217
chr1	113100000	114100000	0.83625563437268	0.885987470441217
chr1	113200000	114200000	0.83625563437268	0.885987470441217
chr1	113300000	114300000	0.83625563437268	0.885987470441217
chr1	113400000	114400000	0.83625563437268	0.885987470441217
chr1	113500000	114500000	0.83625563437268	0.885987470441217
chr1	113600000	114600000	0.83625563437268	0.885987470441217
chr1	113700000	114700000	0.83625563437268	0.885987470441217
chr1	113800000	114800000	0.83625563437268	0.885987470441217
chr1	113900000	114900000	0.83625563437268	0.885987470441217
chr1	114000000	115000000	0.836255694268114	0.885987590232086
chr1	114100000	115100000	0.836255694268114	0.885987590232086
chr1	114200000	115200000	0.836255694268114	0.885987590232086
chr1	114300000	115300000	0.836255694268114	0.885987590232086
chr1	114400000	115400000	0.836255694268114	0.885987590232086
chr1	114500000	115500000	0.836255694268114	0.885987590232086
chr1	114600000	115600000	0.836255694268114	0.885987590232086
chr1	114700000	115700000	0.836255694268114	0.885987590232086
chr1	114800000	115800000	0.836255694268114	0.885987590232086
chr1	114900000	115900000	0.836255694268114	0.885987590232086
chr1	115000000	116000000	0.836255694268114	0.885987590232086
chr1	115100000	116100000	0.836255694268114	0.885987590232086
chr1	115200000	116200000	0.836255694268114	0.885987590232086
chr1	115300000	116300000	0.836255694268114	0.885987590232086
chr1	115400000	116400000	0.836255694268114	0.885987590232086
chr1	115500000	116500000	0.836255694268114	0.885987590232086
chr1	115600000	116600000	0.836255694268114	0.885987590232086
chr1	115700000	116700000	0.836255694268114	0.885987590232086
chr1	115800000	116800000	0.836255694268114	0.885987590232086
chr1	115900000	116900000	0.836255694268114	0.885987590232086
chr1	116000000	117000000	0.836255694268114	0.885987590232086
chr1	116100000	117100000	0.836255694268114	0.885987590232086
chr1	116200000	117200000	0.836255694268114	0.885987590232086
chr1	116300000	117300000	0.836255694268114	0.885987590232086
chr1	116400000	117400000	0.836255694268114	0.885987590232086
chr1	116500000	117500000	0.836255694268114	0.885987590232086
chr1	116600000	117600000	0.836255694268114	0.885987590232086
chr1	116700000	117700000	0.836255694268114	0.885987590232086
chr1	116800000	117800000	0.836255694268114	0.885987590232086
chr1	116900000	117900000	0.836255694268114	0.885987590232086
chr1	117000000	118000000	0.836255694268114	0.885987590232086
chr1	117100000	118100000	0.834406049946723	0.885987590232086
chr1	117200000	118200000	0.834406049946723	0.885987590232086
chr1	117300000	118300000	0.834406049946723	0.885987590232086
chr1	117400000	118400000	0.834406049946723	0.885987590232086
chr1	117500000	118500000	0.834406049946723	0.885987590232086
chr1	117600000	118600000	0.834406049946723	0.885987590232086
chr1	117700000	118700000	0.834406049946723	0.885987590232086
chr1	117800000	118800000	0.834406049946723	0.885987590232086
chr1	117900000	118900000	0.834406049946723	0.885987590232086
chr1	118000000	119000000	0.834406049946723	0.885987590232086
chr1	118100000	119100000	0.834406049946723	0.885987590232086
chr1	118200000	119200000	0.834406049946723	0.885987590232086
chr1	118300000	119300000	0.834406049946723	0.885987590232086
chr1	118400000	119400000	0.834406049946723	0.885987590232086
chr1	118500000	119500000	0.834406049946723	0.885987590232086
chr1	118600000	119600000	0.834406049946723	0.885987590232086
chr1	118700000	119700000	0.834406049946723	0.885987590232086
chr1	118800000	119800000	0.834406049946723	0.885987590232086
chr1	118900000	119900000	0.834406049946723	0.885987590232086
chr1	119000000	120000000	0.834406049946723	0.885987590232086
chr1	119100000	120100000	0.834406049946723	0.885987590232086
chr1	119200000	120200000	0.834406049946723	0.885987590232086
chr1	119300000	120300000	0.834406049946723	0.885987590232086
chr1	119400000	120400000	0.834406049946723	0.885987590232086
chr1	119500000	120500000	0.834406049946723	0.885987590232086
chr1	119600000	120600000	0.834406049946723	0.885987590232086
chr1	119700000	120700000	0.834406049946723	0.885987590232086
chr1	119800000	120800000	0.834406049946723	0.885987590232086
chr1	119900000	120900000	0.834406049946723	0.885987590232086
chr1	120000000	121000000	0.834406049946723	0.885987590232086
chr1	120100000	121100000	0.834406049946723	0.885987590232086
chr1	120200000	121200000	0.834406049946723	0.885987590232086
chr1	120300000	121300000	0.834406049946723	0.885987590232086
chr1	120400000	121400000	0.834406049946723	0.885987590232086
chr1	120500000	121500000	0.834406049946723	0.885987590232086
chr1	120600000	121600000	0.834406049946723	0.885987590232086
chr1	120700000	121700000	0.834406049946723	0.885987590232086
chr1	120800000	121800000	0.834406049946723	0.885987590232086
chr1	120900000	121900000	0.834406049946723	0.885987590232086
chr1	121000000	122000000	0.834406049946723	0.885987590232086
chr1	121100000	122100000	0.834406049946723	0.885987590232086
chr1	121200000	122200000	0.834406049946723	0.885987590232086
chr1	121300000	122300000	0.834406049946723	0.885987590232086
chr1	121400000	122400000	0.834406049946723	0.885987590232086
chr1	121500000	122500000	0.834406049946723	0.885987590232086
chr1	121600000	122600000	0.834406049946723	0.885987590232086
chr1	121700000	122700000	0.805522704402424	0.839569996514022
chr1	121800000	122800000	0.805522704402424	0.839569996514022
chr1	121900000	122900000	0.805522704402424	0.839569996514022
chr1	122000000	123000000	0.805522704402424	0.839569996514022
chr1	122100000	123100000	0.805522704402424	0.839569996514022
chr1	122200000	123200000	0.805522704402424	0.839569996514022
chr1	122300000	123300000	0.805522704402424	0.839569996514022
chr1	122400000	123400000	0.805522704402424	0.839569996514022
chr1	122500000	123500000	0.805522704402424	0.839569996514022
chr1	122600000	123600000	0.805522704402424	0.839569996514022
chr1	122700000	123700000	0.805522704402424	0.839569996514022
chr1	122800000	123800000	0.805522704402424	0.839569996514022
chr1	122900000	123900000	0.805522704402424	0.839569996514022
chr1	123000000	124000000	0.805522704402424	0.839569996514022
chr1	123100000	124100000	0.805522704402424	0.839569996514022
chr1	123200000	124200000	0.805522704402424	0.839569996514022
chr1	123300000	124300000	0.805522704402424	0.839569996514022
chr1	123400000	124400000	0.805522704402424	0.839569996514022
chr1	123500000	124500000	0.805522704402424	0.839569996514022
chr1	123600000	124600000	0.805522704402424	0.839569996514022
chr1	123700000	124700000	0.805522704402424	0.839569996514022
chr1	123800000	124800000	0.805522704402424	0.839569996514022
chr1	123900000	124900000	0.81053668568763	0.839569996514022
chr1	124000000	125000000	0.827313729697261	0.893046663403307
chr1	124100000	125100000	0.827313729697261	0.893046663403307
chr1	124200000	125200000	0.827313729697261	0.893046663403307
chr1	124300000	125300000	0.827313729697261	0.893046663403307
chr1	124400000	125400000	0.827313729697261	0.893046663403307
chr1	124500000	125500000	0.827313729697261	0.893046663403307
chr1	124600000	125600000	0.827313729697261	0.893046663403307
chr1	124700000	125700000	0.827313729697261	0.893046663403307
chr1	124800000	125800000	0.827313729697261	0.893046663403307
chr1	124900000	125900000	0.827313729697261	0.893046663403307
chr1	125000000	126000000	0.827313729697261	0.893046663403307
chr1	125100000	126100000	0.820107017250032	0.893046663403307
chr1	125200000	126200000	0.820107017250032	0.893046663403307
chr1	125300000	126300000	0.820107017250032	0.893046663403307
chr1	125400000	126400000	0.820107017250032	0.893046663403307
chr1	125500000	126500000	0.820107017250032	0.893046663403307
chr1	125600000	126600000	0.820107017250032	0.893046663403307
chr1	125700000	126700000	0.820107017250032	0.893046663403307
chr1	125800000	126800000	0.820107017250032	0.893046663403307
chr1	125900000	126900000	0.820107017250032	0.893046663403307
chr1	126000000	127000000	0.820107017250032	0.893046663403307
chr1	126100000	127100000	0.820107017250032	0.893046663403307
chr1	126200000	127200000	0.820107017250032	0.893046663403307
chr1	126300000	127300000	0.820107017250032	0.893046663403307
chr1	126400000	127400000	0.820107017250032	0.893046663403307
chr1	126500000	127500000	0.820107017250032	0.893046663403307
chr1	126600000	127600000	0.820107017250032	0.893046663403307
chr1	126700000	127700000	0.820107017250032	0.893046663403307
chr1	126800000	127800000	0.820107017250032	0.893046663403307
chr1	126900000	127900000	0.820107017250032	0.893046663403307
chr1	127000000	128000000	0.820107017250032	0.893046663403307
chr1	127100000	128100000	0.820107017250032	0.893046663403307
chr1	127200000	128200000	0.820107017250032	0.893046663403307
chr1	127300000	128300000	0.820107017250032	0.893046663403307
chr1	127400000	128400000	0.820107017250032	0.893046663403307
chr1	127500000	128500000	0.820107017250032	0.893046663403307
chr1	127600000	128600000	0.820107017250032	0.893046663403307
chr1	127700000	128700000	0.820107017250032	0.893046663403307
chr1	127800000	128800000	0.820107017250032	0.893046663403307
chr1	127900000	128900000	0.820107017250032	0.893046663403307
chr1	128000000	129000000	0.820107017250032	0.893046663403307
chr1	128100000	129100000	0.820107017250032	0.893046663403307
chr1	128200000	129200000	0.820107017250032	0.893046663403307
chr1	128300000	129300000	0.820107017250032	0.893046663403307
chr1	128400000	129400000	0.820107017250032	0.893046663403307
chr1	128500000	129500000	0.820107017250032	0.893046663403307
chr1	128600000	129600000	0.820107017250032	0.893046663403307
chr1	128700000	129700000	0.820107017250032	0.893046663403307
chr1	128800000	129800000	0.820107017250032	0.893046663403307
chr1	128900000	129900000	0.820107017250032	0.893046663403307
chr1	129000000	130000000	0.820107017250032	0.893046663403307
chr1	129100000	130100000	0.820107017250032	0.893046663403307
chr1	129200000	130200000	0.820107017250032	0.893046663403307
chr1	129300000	130300000	0.820107017250032	0.893046663403307
chr1	129400000	130400000	0.820107017250032	0.893046663403307
chr1	129500000	130500000	0.820107017250032	0.893046663403307
chr1	129600000	130600000	0.820107017250032	0.893046663403307
chr1	129700000	130700000	0.820107017250032	0.893046663403307
chr1	129800000	130800000	0.820107017250032	0.893046663403307
chr1	129900000	130900000	0.820107017250032	0.893046663403307
chr1	130000000	131000000	0.820107017250032	0.893046663403307
chr1	130100000	131100000	0.820107017250032	0.893046663403307
chr1	130200000	131200000	0.820107017250032	0.893046663403307
chr1	130300000	131300000	0.820107017250032	0.893046663403307
chr1	130400000	131400000	0.820107017250032	0.893046663403307
chr1	130500000	131500000	0.820107017250032	0.893046663403307
chr1	130600000	131600000	0.820107017250032	0.893046663403307
chr1	130700000	131700000	0.820107017250032	0.893046663403307
chr1	130800000	131800000	0.820107017250032	0.893046663403307
chr1	130900000	131900000	0.820107017250032	0.893046663403307
chr1	131000000	132000000	0.820107017250032	0.893046663403307
chr1	131100000	132100000	0.820107017250032	0.893046663403307
chr1	131200000	132200000	0.820107017250032	0.893046663403307
chr1	131300000	132300000	0.820107017250032	0.893046663403307
chr1	131400000	132400000	0.820107017250032	0.893046663403307
chr1	131500000	132500000	0.820107017250032	0.893046663403307
chr1	131600000	132600000	0.820107017250032	0.893046663403307
chr1	131700000	132700000	0.820107017250032	0.893046663403307
chr1	131800000	132800000	0.820107017250032	0.893046663403307
chr1	131900000	132900000	0.820107017250032	0.893046663403307
chr1	132000000	133000000	0.820107017250032	0.893046663403307
chr1	132100000	133100000	0.820107017250032	0.893046663403307
chr1	132200000	133200000	0.820107017250032	0.893046663403307
chr1	132300000	133300000	0.820107017250032	0.893046663403307
chr1	132400000	133400000	0.820107017250032	0.893046663403307
chr1	132500000	133500000	0.820107017250032	0.893046663403307
chr1	132600000	133600000	0.820107017250032	0.893046663403307
chr1	132700000	133700000	0.820107017250032	0.893046663403307
chr1	132800000	133800000	0.820107017250032	0.893046663403307
chr1	132900000	133900000	0.820107017250032	0.893046663403307
chr1	133000000	134000000	0.820107017250032	0.893046663403307
chr1	133100000	134100000	0.820107017250032	0.893046663403307
chr1	133200000	134200000	0.820107017250032	0.893046663403307
chr1	133300000	134300000	0.820107017250032	0.893046663403307
chr1	133400000	134400000	0.820107017250032	0.893046663403307
chr1	133500000	134500000	0.793716292571165	0.828627983676971
chr1	133600000	134600000	0.793716292571165	0.828627983676971
chr1	133700000	134700000	0.793716292571165	0.828627983676971
chr1	133800000	134800000	0.793716292571165	0.828627983676971
chr1	133900000	134900000	0.793716292571165	0.828627983676971
chr1	134000000	135000000	0.793716292571165	0.828627983676971
chr1	134100000	135100000	0.793716292571165	0.828627983676971
chr1	134200000	135200000	0.793716292571165	0.828627983676971
chr1	134300000	135300000	0.793716292571165	0.828627983676971
chr1	134400000	135400000	0.793716292571165	0.828627983676971
chr1	134500000	135500000	0.793716292571165	0.828627983676971
chr1	134600000	135600000	0.793716292571165	0.828627983676971
chr1	134700000	135700000	0.793716292571165	0.828627983676971
chr1	134800000	135800000	0.793716292571165	0.828627983676971
chr1	134900000	135900000	0.793716292571165	0.828627983676971
chr1	135000000	136000000	0.793716292571165	0.828627983676971
chr1	135100000	136100000	0.793716292571165	0.828627983676971
chr1	135200000	136200000	0.793716292571165	0.828627983676971
chr1	135300000	136300000	0.793716292571165	0.828627983676971
chr1	135400000	136400000	0.793716292571165	0.828627983676971
chr1	135500000	136500000	0.793716292571165	0.828627983676971
chr1	135600000	136600000	0.793716292571165	0.828627983676971
chr1	135700000	136700000	0.793716292571165	0.828627983676971
chr1	135800000	136800000	0.793716292571165	0.828627983676971
chr1	135900000	136900000	0.793716292571165	0.828627983676971
chr1	136000000	137000000	0.793716292571165	0.828627983676971
chr1	136100000	137100000	0.793716292571165	0.828627983676971
chr1	136200000	137200000	0.793716292571165	0.828627983676971
chr1	136300000	137300000	0.793716292571165	0.828627983676971
chr1	136400000	137400000	0.793716292571165	0.828627983676971
chr1	136500000	137500000	0.793716292571165	0.828627983676971
chr1	136600000	137600000	0.793716292571165	0.828627983676971
chr1	136700000	137700000	0.793716292571165	0.828627983676971
chr1	136800000	137800000	0.793716292571165	0.828627983676971
chr1	136900000	137900000	0.793716292571165	0.828627983676971
chr1	137000000	138000000	0.793716292571165	0.828627983676971
chr1	137100000	138100000	0.793716292571165	0.828627983676971
chr1	137200000	138200000	0.793716292571165	0.828627983676971
chr1	137300000	138300000	0.793716292571165	0.828627983676971
chr1	137400000	138400000	0.793716292571165	0.828627983676971
chr1	137500000	138500000	0.793716292571165	0.828627983676971
chr1	137600000	138600000	0.793716292571165	0.828627983676971
chr1	137700000	138700000	0.793716292571165	0.828627983676971
chr1	137800000	138800000	0.793716292571165	0.828627983676971
chr1	137900000	138900000	0.793716292571165	0.828627983676971
chr1	138000000	139000000	0.793716292571165	0.828627983676971
chr1	138100000	139100000	0.793716292571165	0.828627983676971
chr1	138200000	139200000	0.793716292571165	0.828627983676971
chr1	138300000	139300000	0.793716292571165	0.828627983676971
chr1	138400000	139400000	0.793716292571165	0.828627983676971
chr1	138500000	139500000	0.793716292571165	0.828627983676971
chr1	138600000	139600000	0.793716292571165	0.828627983676971
chr1	138700000	139700000	0.793716292571165	0.828627983676971
chr1	138800000	139800000	0.793716292571165	0.828627983676971
chr1	138900000	139900000	0.793716292571165	0.828627983676971
chr1	139000000	140000000	0.793716292571165	0.828627983676971
chr1	139100000	140100000	0.793716292571165	0.828627983676971
chr1	139200000	140200000	0.793716292571165	0.828627983676971
chr1	139300000	140300000	0.793716292571165	0.828627983676971
chr1	139400000	140400000	0.793716292571165	0.828627983676971
chr1	139500000	140500000	0.793716292571165	0.828627983676971
chr1	139600000	140600000	0.793716292571165	0.828627983676971
chr1	139700000	140700000	0.793716292571165	0.828627983676971
chr1	139800000	140800000	0.793716292571165	0.828627983676971
chr1	139900000	140900000	0.793716292571165	0.828627983676971
chr1	140000000	141000000	0.793716292571165	0.828627983676971
chr1	140100000	141100000	0.793716292571165	0.828627983676971
chr1	140200000	141200000	0.793716292571165	0.828627983676971
chr1	140300000	141300000	0.793716292571165	0.828627983676971
chr1	140400000	141400000	0.793716292571165	0.828627983676971
chr1	140500000	141500000	0.793716292571165	0.828627983676971
chr1	140600000	141600000	0.793716292571165	0.828627983676971
chr1	140700000	141700000	0.793716292571165	0.828627983676971
chr1	140800000	141800000	0.793716292571165	0.828627983676971
chr1	140900000	141900000	0.793716292571165	0.828627983676971
chr1	141000000	142000000	0.793716292571165	0.828627983676971
chr1	141100000	142100000	0.793716292571165	0.828627983676971
chr1	141200000	142200000	0.793716292571165	0.828627983676971
chr1	141300000	142300000	0.793716292571165	0.828627983676971
chr1	141400000	142400000	0.793716292571165	0.828627983676971
chr1	141500000	142500000	0.793716292571165	0.828627983676971
chr1	141600000	142600000	0.793716292571165	0.828627983676971
chr1	141700000	142700000	0.793716292571165	0.828627983676971
chr1	141800000	142800000	0.793716292571165	0.828627983676971
chr1	141900000	142900000	0.793716292571165	0.828627983676971
chr1	142000000	143000000	0.793716292571165	0.828627983676971
chr1	142100000	143100000	0.793716292571165	0.828627983676971
chr1	142200000	143200000	0.793716292571165	0.828627983676971
chr1	142300000	143300000	0.793716292571165	0.828627983676971
chr1	142400000	143400000	0.793716292571165	0.828627983676971
chr1	142500000	143500000	0.793716292571165	0.828627983676971
chr1	142600000	143600000	0.793716292571165	0.828627983676971
chr1	142700000	143700000	0.793716292571165	0.828627983676971
chr1	142800000	143800000	0.793716292571165	0.828627983676971
chr1	142900000	143900000	0.793716292571165	0.828627983676971
chr1	143000000	144000000	0.793716292571165	0.828627983676971
chr1	143100000	144100000	0.793716292571165	0.828627983676971
chr1	143200000	144200000	0.793716292571165	0.828627983676971
chr1	143300000	144300000	0.793716292571165	0.828627983676971
chr1	143400000	144400000	0.793716292571165	0.828627983676971
chr1	143500000	144500000	0.793716292571165	0.828627983676971
chr1	143600000	144600000	0.793716292571165	0.828627983676971
chr1	143700000	144700000	0.793716292571165	0.828627983676971
chr1	143800000	144800000	0.793716292571165	0.828627983676971
chr1	143900000	144900000	0.793716292571165	0.828627983676971
chr1	144000000	145000000	0.793716292571165	0.828627983676971
chr1	144100000	145100000	0.793716292571165	0.828627983676971
chr1	144200000	145200000	0.769124449640457	0.862902385546647
chr1	144300000	145300000	0.769124449640457	0.862902385546647
chr1	144400000	145400000	0.769124449640457	0.862902385546647
chr1	144500000	145500000	0.769124449640457	0.862902385546647
chr1	144600000	145600000	0.769124449640457	0.862902385546647
chr1	144700000	145700000	0.769124449640457	0.862902385546647
chr1	144800000	145800000	0.769124449640457	0.862902385546647
chr1	144900000	145900000	0.769124449640457	0.862902385546647
chr1	145000000	146000000	0.739082395082798	0.901608592823289
chr1	145100000	146100000	0.739082395082798	0.901608592823289
chr1	145200000	146200000	0.739082395082798	0.901608592823289
chr1	145300000	146300000	0.739082395082798	0.901608592823289
chr1	145400000	146400000	0.739082395082798	0.901608592823289
chr1	145500000	146500000	0.739082395082798	0.901608592823289
chr1	145600000	146600000	0.739082395082798	0.901608592823289
chr1	145700000	146700000	0.739082395082798	0.901608592823289
chr1	145800000	146800000	0.739082395082798	0.901608592823289
chr1	145900000	146900000	0.739082395082798	0.901608592823289
chr1	146000000	147000000	0.739082395082798	0.901608592823289
chr1	146100000	147100000	0.739082395082798	0.901608592823289
chr1	146200000	147200000	0.739082395082798	0.901608592823289
chr1	146300000	147300000	0.739082395082798	0.901608592823289
chr1	146400000	147400000	0.739082395082798	0.901608592823289
chr1	146500000	147500000	0.739082395082798	0.901608592823289
chr1	146600000	147600000	0.739082395082798	0.901608592823289
chr1	146700000	147700000	0.739082395082798	0.901608592823289
chr1	146800000	147800000	0.739082395082798	0.901608592823289
chr1	146900000	147900000	0.739082395082798	0.901608592823289
chr1	147000000	148000000	0.739082395082798	0.901608592823289
chr1	147100000	148100000	0.739082395082798	0.901608592823289
chr1	147200000	148200000	0.739082395082798	0.901608592823289
chr1	147300000	148300000	0.739082395082798	0.901608592823289
chr1	147400000	148400000	0.739082395082798	0.901608592823289
chr1	147500000	148500000	0.739082395082798	0.901608592823289
chr1	147600000	148600000	0.739082395082798	0.901608592823289
chr1	147700000	148700000	0.739082395082798	0.901608592823289
chr1	147800000	148800000	0.739082395082798	0.901608592823289
chr1	147900000	148900000	0.739082395082798	0.901608592823289
chr1	148000000	149000000	0.739082395082798	0.901608592823289
chr1	148100000	149100000	0.739082395082798	0.901608592823289
chr1	148200000	149200000	0.739082395082798	0.901608592823289
chr1	148300000	149300000	0.739082395082798	0.901608592823289
chr1	148400000	149400000	0.739082395082798	0.901608592823289
chr1	148500000	149500000	0.739082395082798	0.901608592823289
chr1	148600000	149600000	0.739082395082798	0.901608592823289
chr1	148700000	149700000	0.739082395082798	0.901608592823289
chr1	148800000	149800000	0.739082395082798	0.901608592823289
chr1	148900000	149900000	0.739082395082798	0.901608592823289
chr1	149000000	150000000	0.739082395082798	0.901608592823289
chr1	149100000	150100000	0.739082395082798	0.901608592823289
chr1	149200000	150200000	0.739082395082798	0.901608592823289
chr1	149300000	150300000	0.739082395082798	0.901608592823289
chr1	149400000	150400000	0.739082395082798	0.901608592823289
chr1	149500000	150500000	0.739082395082798	0.901608592823289
chr1	149600000	150600000	0.739082395082798	0.901608592823289
chr1	149700000	150700000	0.739082395082798	0.901608592823289
chr1	149800000	150800000	0.739082395082798	0.901608592823289
chr1	149900000	150900000	0.739082395082798	0.901608592823289
chr1	150000000	151000000	0.739082395082798	0.901608592823289
chr1	150100000	151100000	0.739082395082798	0.901608592823289
chr1	150200000	151200000	0.781979372013659	0.908842983676298
chr1	150300000	151300000	0.781979372013659	0.908842983676298
chr1	150400000	151400000	0.763430628960836	0.853792272459254
chr1	150500000	151500000	0.763430628960836	0.853792272459254
chr1	150600000	151600000	0.789716114631854	0.853792272459254
chr1	150700000	151700000	0.789716114631854	0.853792272459254
chr1	150800000	151800000	0.789716114631854	0.853792272459254
chr1	150900000	151900000	0.789716114631854	0.853792272459254
chr1	151000000	152000000	0.789716114631854	0.853792272459254
chr1	151100000	152100000	0.789716114631854	0.853792272459254
chr1	151200000	152200000	0.789716114631854	0.853792272459254
chr1	151300000	152300000	0.789716114631854	0.853792272459254
chr1	151400000	152400000	0.789716114631854	0.853792272459254
chr1	151500000	152500000	0.833302494120658	0.851644066759131
chr1	151600000	152600000	0.833302494120658	0.851644066759131
chr1	151700000	152700000	0.833302494120658	0.851644066759131
chr1	151800000	152800000	0.833302494120658	0.851644066759131
chr1	151900000	152900000	0.833302494120658	0.851644066759131
chr1	152000000	153000000	0.833302494120658	0.851644066759131
chr1	152100000	153100000	0.833302494120658	0.851644066759131
chr1	152200000	153200000	0.833302494120658	0.851644066759131
chr1	152300000	153300000	0.833302494120658	0.851644066759131
chr1	152400000	153400000	0.833302494120658	0.851644066759131
chr1	152500000	153500000	0.833302494120658	0.851644066759131
chr1	152600000	153600000	0.833302494120658	0.851644066759131
chr1	152700000	153700000	0.833302494120658	0.851644066759131
chr1	152800000	153800000	0.833302494120658	0.851644066759131
chr1	152900000	153900000	0.833302494120658	0.851644066759131
chr1	153000000	154000000	0.833302494120658	0.851644066759131
chr1	153100000	154100000	0.833302494120658	0.851644066759131
chr1	153200000	154200000	0.833302494120658	0.851644066759131
chr1	153300000	154300000	0.833302494120658	0.851644066759131
chr1	153400000	154400000	0.833302494120658	0.851644066759131
chr1	153500000	154500000	0.833302494120658	0.851644066759131
chr1	153600000	154600000	0.833302494120658	0.851644066759131
chr1	153700000	154700000	0.833302494120658	0.851644066759131
chr1	153800000	154800000	0.833302494120658	0.851644066759131
chr1	153900000	154900000	0.833302494120658	0.851644066759131
chr1	154000000	155000000	0.833302494120658	0.851644066759131
chr1	154100000	155100000	0.833302494120658	0.851644066759131
chr1	154200000	155200000	0.833302494120658	0.851644066759131
chr1	154300000	155300000	0.833302494120658	0.851644066759131
chr1	154400000	155400000	0.833302494120658	0.851644066759131
chr1	154500000	155500000	0.833302494120658	0.851644066759131
chr1	154600000	155600000	0.833302494120658	0.851644066759131
chr1	154700000	155700000	0.833302494120658	0.851644066759131
chr1	154800000	155800000	0.833302494120658	0.851644066759131
chr1	154900000	155900000	0.833302494120658	0.851644066759131
chr1	155000000	156000000	0.833302494120658	0.851644066759131
chr1	155100000	156100000	0.833302494120658	0.851644066759131
chr1	155200000	156200000	0.833302494120658	0.851644066759131
chr1	155300000	156300000	0.833302494120658	0.851644066759131
chr1	155400000	156400000	0.833302494120658	0.851644066759131
chr1	155500000	156500000	0.833302494120658	0.851644066759131
chr1	155600000	156600000	0.833302494120658	0.851644066759131
chr1	155700000	156700000	0.833302494120658	0.851644066759131
chr1	155800000	156800000	0.833302494120658	0.851644066759131
chr1	155900000	156900000	0.833302494120658	0.851644066759131
chr1	156000000	157000000	0.833302494120658	0.851644066759131
chr1	156100000	157100000	0.833302494120658	0.851644066759131
chr1	156200000	157200000	0.833302494120658	0.851644066759131
chr1	156300000	157300000	0.833302494120658	0.851644066759131
chr1	156400000	157400000	0.833302494120658	0.851644066759131
chr1	156500000	157500000	0.833302494120658	0.851644066759131
chr1	156600000	157600000	0.833302494120658	0.851644066759131
chr1	156700000	157700000	0.822676043308172	0.851644066759131
chr1	156800000	157800000	0.822676043308172	0.851644066759131
chr1	156900000	157900000	0.822676043308172	0.851644066759131
chr1	157000000	158000000	0.822676043308172	0.851644066759131
chr1	157100000	158100000	0.822676043308172	0.851644066759131
chr1	157200000	158200000	0.822676043308172	0.851644066759131
chr1	157300000	158300000	0.822676043308172	0.851644066759131
chr1	157400000	158400000	0.822676043308172	0.851644066759131
chr1	157500000	158500000	0.822676043308172	0.851644066759131
chr1	157600000	158600000	0.822676043308172	0.851644066759131
chr1	157700000	158700000	0.822676043308172	0.851644066759131
chr1	157800000	158800000	0.822676043308172	0.851644066759131
chr1	157900000	158900000	0.822676043308172	0.851644066759131
chr1	158000000	159000000	0.822676043308172	0.851644066759131
chr1	158100000	159100000	0.822676043308172	0.851644066759131
chr1	158200000	159200000	0.822676043308172	0.851644066759131
chr1	158300000	159300000	0.822676043308172	0.851644066759131
chr1	158400000	159400000	0.822676043308172	0.851644066759131
chr1	158500000	159500000	0.822676043308172	0.851644066759131
chr1	158600000	159600000	0.822676043308172	0.851644066759131
chr1	158700000	159700000	0.822676043308172	0.851644066759131
chr1	158800000	159800000	0.822676043308172	0.851644066759131
chr1	158900000	159900000	0.822676043308172	0.851644066759131
chr1	159000000	160000000	0.822676043308172	0.851644066759131
chr1	159100000	160100000	0.822676043308172	0.851644066759131
chr1	159200000	160200000	0.822676043308172	0.851644066759131
chr1	159300000	160300000	0.822676043308172	0.851644066759131
chr1	159400000	160400000	0.822676043308172	0.851644066759131
chr1	159500000	160500000	0.822676043308172	0.851644066759131
chr1	159600000	160600000	0.822676043308172	0.851644066759131
chr1	159700000	160700000	0.822676043308172	0.851644066759131
chr1	159800000	160800000	0.822676043308172	0.851644066759131
chr1	159900000	160900000	0.822676043308172	0.851644066759131
chr1	160000000	161000000	0.822676043308172	0.851644066759131
chr1	160100000	161100000	0.822676043308172	0.851644066759131
chr1	160200000	161200000	0.822676043308172	0.851644066759131
chr1	160300000	161300000	0.822676043308172	0.851644066759131
chr1	160400000	161400000	0.822676043308172	0.851644066759131
chr1	160500000	161500000	0.814238765562702	0.851644066759131
chr1	160600000	161600000	0.814238765562702	0.851644066759131
chr1	160700000	161700000	0.814238765562702	0.851644066759131
chr1	160800000	161800000	0.814238765562702	0.851644066759131
chr1	160900000	161900000	0.814238765562702	0.851644066759131
chr1	161000000	162000000	0.814238765562702	0.851644066759131
chr1	161100000	162100000	0.814238765562702	0.851644066759131
chr1	161200000	162200000	0.814238765562702	0.851644066759131
chr1	161300000	162300000	0.814238765562702	0.851644066759131
chr1	161400000	162400000	0.814238765562702	0.851644066759131
chr1	161500000	162500000	0.814238765562702	0.851644066759131
chr1	161600000	162600000	0.814238765562702	0.851644066759131
chr1	161700000	162700000	0.814238765562702	0.851644066759131
chr1	161800000	162800000	0.814238765562702	0.851644066759131
chr1	161900000	162900000	0.814238765562702	0.851644066759131
chr1	162000000	163000000	0.814238765562702	0.851644066759131
chr1	162100000	163100000	0.814238765562702	0.851644066759131
chr1	162200000	163200000	0.814238765562702	0.851644066759131
chr1	162300000	163300000	0.814238765562702	0.851644066759131
chr1	162400000	163400000	0.814238765562702	0.851644066759131
chr1	162500000	163500000	0.814238765562702	0.851644066759131
chr1	162600000	163600000	0.814238765562702	0.851644066759131
chr1	162700000	163700000	0.814238765562702	0.851644066759131
chr1	162800000	163800000	0.814238765562702	0.851644066759131
chr1	162900000	163900000	0.814238765562702	0.851644066759131
chr1	163000000	164000000	0.814238765562702	0.851644066759131
chr1	163100000	164100000	0.814238765562702	0.851644066759131
chr1	163200000	164200000	0.814238765562702	0.851644066759131
chr1	163300000	164300000	0.814238765562702	0.851644066759131
chr1	163400000	164400000	0.814238765562702	0.851644066759131
chr1	163500000	164500000	0.814238765562702	0.851644066759131
chr1	163600000	164600000	0.814238765562702	0.851644066759131
chr1	163700000	164700000	0.814238765562702	0.851644066759131
chr1	163800000	164800000	0.814238765562702	0.851644066759131
chr1	163900000	164900000	0.814238765562702	0.851644066759131
chr1	164000000	165000000	0.814238765562702	0.851644066759131
chr1	164100000	165100000	0.814238765562702	0.851644066759131
chr1	164200000	165200000	0.814238765562702	0.851644066759131
chr1	164300000	165300000	0.814238765562702	0.851644066759131
chr1	164400000	165400000	0.814238765562702	0.851644066759131
chr1	164500000	165500000	0.814238765562702	0.851644066759131
chr1	164600000	165600000	0.814238765562702	0.851644066759131
chr1	164700000	165700000	0.814238765562702	0.851644066759131
chr1	164800000	165800000	0.814238765562702	0.851644066759131
chr1	164900000	165900000	0.814238765562702	0.851644066759131
chr1	165000000	166000000	0.814238765562702	0.851644066759131
chr1	165100000	166100000	0.814238765562702	0.851644066759131
chr1	165200000	166200000	0.814238765562702	0.851644066759131
chr1	165300000	166300000	0.814238765562702	0.851644066759131
chr1	165400000	166400000	0.814238765562702	0.851644066759131
chr1	165500000	166500000	0.814238765562702	0.851644066759131
chr1	165600000	166600000	0.814238765562702	0.851644066759131
chr1	165700000	166700000	0.814238765562702	0.851644066759131
chr1	165800000	166800000	0.814238765562702	0.851644066759131
chr1	165900000	166900000	0.814238765562702	0.851644066759131
chr1	166000000	167000000	0.814238765562702	0.851644066759131
chr1	166100000	167100000	0.814238765562702	0.851644066759131
chr1	166200000	167200000	0.814238765562702	0.851644066759131
chr1	166300000	167300000	0.814238765562702	0.851644066759131
chr1	166400000	167400000	0.814238765562702	0.851644066759131
chr1	166500000	167500000	0.814238765562702	0.851644066759131
chr1	166600000	167600000	0.814238765562702	0.851644066759131
chr1	166700000	167700000	0.814238765562702	0.851644066759131
chr1	166800000	167800000	0.814238765562702	0.851644066759131
chr1	166900000	167900000	0.814238765562702	0.851644066759131
chr1	167000000	168000000	0.814238765562702	0.851644066759131
chr1	167100000	168100000	0.814238765562702	0.851644066759131
chr1	167200000	168200000	0.814238765562702	0.851644066759131
chr1	167300000	168300000	0.814238765562702	0.851644066759131
chr1	167400000	168400000	0.814238765562702	0.851644066759131
chr1	167500000	168500000	0.814238765562702	0.851644066759131
chr1	167600000	168600000	0.814238765562702	0.851644066759131
chr1	167700000	168700000	0.814238765562702	0.851644066759131
chr1	167800000	168800000	0.814238765562702	0.851644066759131
chr1	167900000	168900000	0.814238765562702	0.851644066759131
chr1	168000000	169000000	0.814238765562702	0.851644066759131
chr1	168100000	169100000	0.814238765562702	0.851644066759131
chr1	168200000	169200000	0.814238765562702	0.851644066759131
chr1	168300000	169300000	0.814238765562702	0.851644066759131
chr1	168400000	169400000	0.814238765562702	0.851644066759131
chr1	168500000	169500000	0.814238765562702	0.851644066759131
chr1	168600000	169600000	0.814238765562702	0.851644066759131
chr1	168700000	169700000	0.814238765562702	0.851644066759131
chr1	168800000	169800000	0.814238765562702	0.851644066759131
chr1	168900000	169900000	0.814238765562702	0.851644066759131
chr1	169000000	170000000	0.814238765562702	0.851644066759131
chr1	169100000	170100000	0.814238765562702	0.851644066759131
chr1	169200000	170200000	0.814238765562702	0.851644066759131
chr1	169300000	170300000	0.814238765562702	0.851644066759131
chr1	169400000	170400000	0.814238765562702	0.851644066759131
chr1	169500000	170500000	0.814238765562702	0.851644066759131
chr1	169600000	170600000	0.814238765562702	0.851644066759131
chr1	169700000	170700000	0.814238765562702	0.851644066759131
chr1	169800000	170800000	0.814238765562702	0.851644066759131
chr1	169900000	170900000	0.814238765562702	0.851644066759131
chr1	170000000	171000000	0.814238765562702	0.851644066759131
chr1	170100000	171100000	0.814238765562702	0.851644066759131
chr1	170200000	171200000	0.814238765562702	0.851644066759131
chr1	170300000	171300000	0.814238765562702	0.851644066759131
chr1	170400000	171400000	0.814238765562702	0.851644066759131
chr1	170500000	171500000	0.814238765562702	0.851644066759131
chr1	170600000	171600000	0.814238765562702	0.851644066759131
chr1	170700000	171700000	0.814238765562702	0.851644066759131
chr1	170800000	171800000	0.814238765562702	0.851644066759131
chr1	170900000	171900000	0.814238765562702	0.851644066759131
chr1	171000000	172000000	0.814238765562702	0.851644066759131
chr1	171100000	172100000	0.814238765562702	0.851644066759131
chr1	171200000	172200000	0.814238765562702	0.851644066759131
chr1	171300000	172300000	0.814238765562702	0.851644066759131
chr1	171400000	172400000	0.814238765562702	0.851644066759131
chr1	171500000	172500000	0.814238765562702	0.851644066759131
chr1	171600000	172600000	0.814238765562702	0.851644066759131
chr1	171700000	172700000	0.814238765562702	0.851644066759131
chr1	171800000	172800000	0.814238765562702	0.851644066759131
chr1	171900000	172900000	0.814238765562702	0.851644066759131
chr1	172000000	173000000	0.814238765562702	0.851644066759131
chr1	172100000	173100000	0.814238765562702	0.851644066759131
chr1	172200000	173200000	0.814238765562702	0.851644066759131
chr1	172300000	173300000	0.814238765562702	0.851644066759131
chr1	172400000	173400000	0.814238765562702	0.851644066759131
chr1	172500000	173500000	0.814238765562702	0.851644066759131
chr1	172600000	173600000	0.814238765562702	0.851644066759131
chr1	172700000	173700000	0.814238765562702	0.851644066759131
chr1	172800000	173800000	0.814238765562702	0.851644066759131
chr1	172900000	173900000	0.814238765562702	0.851644066759131
chr1	173000000	174000000	0.814238765562702	0.851644066759131
chr1	173100000	174100000	0.814238765562702	0.851644066759131
chr1	173200000	174200000	0.814238765562702	0.851644066759131
chr1	173300000	174300000	0.814238765562702	0.851644066759131
chr1	173400000	174400000	0.814238765562702	0.851644066759131
chr1	173500000	174500000	0.814238765562702	0.851644066759131
chr1	173600000	174600000	0.814238765562702	0.851644066759131
chr1	173700000	174700000	0.814238765562702	0.851644066759131
chr1	173800000	174800000	0.814238765562702	0.851644066759131
chr1	173900000	174900000	0.814238765562702	0.851644066759131
chr1	174000000	175000000	0.814238765562702	0.851644066759131
chr1	174100000	175100000	0.814238765562702	0.851644066759131
chr1	174200000	175200000	0.814238765562702	0.851644066759131
chr1	174300000	175300000	0.814238765562702	0.851644066759131
chr1	174400000	175400000	0.814238765562702	0.851644066759131
chr1	174500000	175500000	0.814238765562702	0.851644066759131
chr1	174600000	175600000	0.814238765562702	0.851644066759131
chr1	174700000	175700000	0.814238765562702	0.851644066759131
chr1	174800000	175800000	0.814238765562702	0.851644066759131
chr1	174900000	175900000	0.814238765562702	0.851644066759131
chr1	175000000	176000000	0.814238765562702	0.851644066759131
chr1	175100000	176100000	0.814238765562702	0.851644066759131
chr1	175200000	176200000	0.814238765562702	0.851644066759131
chr1	175300000	176300000	0.814238765562702	0.851644066759131
chr1	175400000	176400000	0.814238765562702	0.851644066759131
chr1	175500000	176500000	0.814238765562702	0.851644066759131
chr1	175600000	176600000	0.814238765562702	0.851644066759131
chr1	175700000	176700000	0.814238765562702	0.851644066759131
chr1	175800000	176800000	0.814238765562702	0.851644066759131
chr1	175900000	176900000	0.814238765562702	0.851644066759131
chr1	176000000	177000000	0.814238765562702	0.851644066759131
chr1	176100000	177100000	0.814238765562702	0.851644066759131
chr1	176200000	177200000	0.814238765562702	0.851644066759131
chr1	176300000	177300000	0.814238765562702	0.851644066759131
chr1	176400000	177400000	0.814238765562702	0.851644066759131
chr1	176500000	177500000	0.814238765562702	0.851644066759131
chr1	176600000	177600000	0.814238765562702	0.851644066759131
chr1	176700000	177700000	0.814238765562702	0.851644066759131
chr1	176800000	177800000	0.814238765562702	0.851644066759131
chr1	176900000	177900000	0.814238765562702	0.851644066759131
chr1	177000000	178000000	0.814238765562702	0.851644066759131
chr1	177100000	178100000	0.814238765562702	0.851644066759131
chr1	177200000	178200000	0.814238765562702	0.851644066759131
chr1	177300000	178300000	0.814238765562702	0.851644066759131
chr1	177400000	178400000	0.814238765562702	0.851644066759131
chr1	177500000	178500000	0.814238765562702	0.851644066759131
chr1	177600000	178600000	0.814238765562702	0.851644066759131
chr1	177700000	178700000	0.814238765562702	0.851644066759131
chr1	177800000	178800000	0.814238765562702	0.851644066759131
chr1	177900000	178900000	0.814238765562702	0.851644066759131
chr1	178000000	179000000	0.814238765562702	0.851644066759131
chr1	178100000	179100000	0.814238765562702	0.851644066759131
chr1	178200000	179200000	0.814238765562702	0.851644066759131
chr1	178300000	179300000	0.814238765562702	0.851644066759131
chr1	178400000	179400000	0.814238765562702	0.851644066759131
chr1	178500000	179500000	0.814238765562702	0.851644066759131
chr1	178600000	179600000	0.814238765562702	0.851644066759131
chr1	178700000	179700000	0.814238765562702	0.851644066759131
chr1	178800000	179800000	0.814238765562702	0.851644066759131
chr1	178900000	179900000	0.814238765562702	0.851644066759131
chr1	179000000	180000000	0.814238765562702	0.851644066759131
chr1	179100000	180100000	0.814238765562702	0.851644066759131
chr1	179200000	180200000	0.814238765562702	0.851644066759131
chr1	179300000	180300000	0.814238765562702	0.851644066759131
chr1	179400000	180400000	0.814238765562702	0.851644066759131
chr1	179500000	180500000	0.814238765562702	0.851644066759131
chr1	179600000	180600000	0.814238765562702	0.851644066759131
chr1	179700000	180700000	0.814238765562702	0.851644066759131
chr1	179800000	180800000	0.814238765562702	0.851644066759131
chr1	179900000	180900000	0.814238765562702	0.851644066759131
chr1	180000000	181000000	0.814238765562702	0.851644066759131
chr1	180100000	181100000	0.814238765562702	0.851644066759131
chr1	180200000	181200000	0.814238765562702	0.851644066759131
chr1	180300000	181300000	0.814238765562702	0.851644066759131
chr1	180400000	181400000	0.814238765562702	0.851644066759131
chr1	180500000	181500000	0.814238765562702	0.851644066759131
chr1	180600000	181600000	0.814238765562702	0.851644066759131
chr1	180700000	181700000	0.814238765562702	0.851644066759131
chr1	180800000	181800000	0.814238765562702	0.851644066759131
chr1	180900000	181900000	0.814238765562702	0.851644066759131
chr1	181000000	182000000	0.814238765562702	0.851644066759131
chr1	181100000	182100000	0.814238765562702	0.851644066759131
chr1	181200000	182200000	0.814238765562702	0.851644066759131
chr1	181300000	182300000	0.814238765562702	0.851644066759131
chr1	181400000	182400000	0.814238765562702	0.851644066759131
chr1	181500000	182500000	0.814238765562702	0.851644066759131
chr1	181600000	182600000	0.814238765562702	0.851644066759131
chr1	181700000	182700000	0.814238765562702	0.851644066759131
chr1	181800000	182800000	0.814238765562702	0.851644066759131
chr1	181900000	182900000	0.814238765562702	0.851644066759131
chr1	182000000	183000000	0.814238765562702	0.851644066759131
chr1	182100000	183100000	0.814238765562702	0.851644066759131
chr1	182200000	183200000	0.814238765562702	0.851644066759131
chr1	182300000	183300000	0.814238765562702	0.851644066759131
chr1	182400000	183400000	0.814238765562702	0.851644066759131
chr1	182500000	183500000	0.814238765562702	0.851644066759131
chr1	182600000	183600000	0.814238765562702	0.851644066759131
chr1	182700000	183700000	0.814238765562702	0.851644066759131
chr1	182800000	183800000	0.814238765562702	0.851644066759131
chr1	182900000	183900000	0.814238765562702	0.851644066759131
chr1	183000000	184000000	0.814238765562702	0.851644066759131
chr1	183100000	184100000	0.814238765562702	0.851644066759131
chr1	183200000	184200000	0.814238765562702	0.851644066759131
chr1	183300000	184300000	0.814238765562702	0.851644066759131
chr1	183400000	184400000	0.814238765562702	0.851644066759131
chr1	183500000	184500000	0.814238765562702	0.851644066759131
chr1	183600000	184600000	0.814238765562702	0.851644066759131
chr1	183700000	184700000	0.814238765562702	0.851644066759131
chr1	183800000	184800000	0.814238765562702	0.851644066759131
chr1	183900000	184900000	0.814238765562702	0.851644066759131
chr1	184000000	185000000	0.814238765562702	0.851644066759131
chr1	184100000	185100000	0.814238765562702	0.851644066759131
chr1	184200000	185200000	0.814238765562702	0.851644066759131
chr1	184300000	185300000	0.814238765562702	0.851644066759131
chr1	184400000	185400000	0.814238765562702	0.851644066759131
chr1	184500000	185500000	0.814238765562702	0.851644066759131
chr1	184600000	185600000	0.814238765562702	0.851644066759131
chr1	184700000	185700000	0.814238765562702	0.851644066759131
chr1	184800000	185800000	0.814238765562702	0.851644066759131
chr1	184900000	185900000	0.814238765562702	0.851644066759131
chr1	185000000	186000000	0.814238765562702	0.851644066759131
chr1	185100000	186100000	0.814238765562702	0.851644066759131
chr1	185200000	186200000	0.814238765562702	0.851644066759131
chr1	185300000	186300000	0.814238765562702	0.851644066759131
chr1	185400000	186400000	0.814238765562702	0.851644066759131
chr1	185500000	186500000	0.814238765562702	0.851644066759131
chr1	185600000	186600000	0.814238765562702	0.851644066759131
chr1	185700000	186700000	0.814238765562702	0.851644066759131
chr1	185800000	186800000	0.814238765562702	0.851644066759131
chr1	185900000	186900000	0.814238765562702	0.851644066759131
chr1	186000000	187000000	0.814238765562702	0.851644066759131
chr1	186100000	187100000	0.814238765562702	0.851644066759131
chr1	186200000	187200000	0.814238765562702	0.851644066759131
chr1	186300000	187300000	0.814238765562702	0.851644066759131
chr1	186400000	187400000	0.814238765562702	0.851644066759131
chr1	186500000	187500000	0.814238765562702	0.851644066759131
chr1	186600000	187600000	0.814238765562702	0.851644066759131
chr1	186700000	187700000	0.814238765562702	0.851644066759131
chr1	186800000	187800000	0.814238765562702	0.851644066759131
chr1	186900000	187900000	0.814238765562702	0.851644066759131
chr1	187000000	188000000	0.814238765562702	0.851644066759131
chr1	187100000	188100000	0.814238765562702	0.851644066759131
chr1	187200000	188200000	0.813555136036228	0.851644066759131
chr1	187300000	188300000	0.813555136036228	0.851644066759131
chr1	187400000	188400000	0.813555136036228	0.851644066759131
chr1	187500000	188500000	0.813555136036228	0.851644066759131
chr1	187600000	188600000	0.813555136036228	0.851644066759131
chr1	187700000	188700000	0.813555136036228	0.851644066759131
chr1	187800000	188800000	0.813555136036228	0.851644066759131
chr1	187900000	188900000	0.813555136036228	0.851644066759131
chr1	188000000	189000000	0.813555136036228	0.851644066759131
chr1	188100000	189100000	0.813555136036228	0.851644066759131
chr1	188200000	189200000	0.813555136036228	0.851644066759131
chr1	188300000	189300000	0.813555136036228	0.851644066759131
chr1	188400000	189400000	0.813555136036228	0.851644066759131
chr1	188500000	189500000	0.813555136036228	0.851644066759131
chr1	188600000	189600000	0.813555136036228	0.851644066759131
chr1	188700000	189700000	0.813555136036228	0.851644066759131
chr1	188800000	189800000	0.813555136036228	0.851644066759131
chr1	188900000	189900000	0.813555136036228	0.851644066759131
chr1	189000000	190000000	0.813555136036228	0.851644066759131
chr1	189100000	190100000	0.813555136036228	0.851644066759131
chr1	189200000	190200000	0.813555136036228	0.851644066759131
chr1	189300000	190300000	0.813555136036228	0.851644066759131
chr1	189400000	190400000	0.813555136036228	0.851644066759131
chr1	189500000	190500000	0.813555136036228	0.851644066759131
chr1	189600000	190600000	0.813555136036228	0.851644066759131
chr1	189700000	190700000	0.813555136036228	0.851644066759131
chr1	189800000	190800000	0.813555136036228	0.851644066759131
chr1	189900000	190900000	0.813555136036228	0.851644066759131
chr1	190000000	191000000	0.813555136036228	0.851644066759131
chr1	190100000	191100000	0.813555136036228	0.851644066759131
chr1	190200000	191200000	0.813555136036228	0.851644066759131
chr1	190300000	191300000	0.813555136036228	0.851644066759131
chr1	190400000	191400000	0.813555136036228	0.851644066759131
chr1	190500000	191500000	0.813555136036228	0.851644066759131
chr1	190600000	191600000	0.813555136036228	0.851644066759131
chr1	190700000	191700000	0.813555136036228	0.851644066759131
chr1	190800000	191800000	0.813555136036228	0.851644066759131
chr1	190900000	191900000	0.813555136036228	0.851644066759131
chr1	191000000	192000000	0.813555136036228	0.851644066759131
chr1	191100000	192100000	0.813555136036228	0.851644066759131
chr1	191200000	192200000	0.813555136036228	0.851644066759131
chr1	191300000	192300000	0.813555136036228	0.851644066759131
chr1	191400000	192400000	0.813555136036228	0.851644066759131
chr1	191500000	192500000	0.813555136036228	0.851644066759131
chr1	191600000	192600000	0.813555136036228	0.851644066759131
chr1	191700000	192700000	0.813555136036228	0.851644066759131
chr1	191800000	192800000	0.813555136036228	0.851644066759131
chr1	191900000	192900000	0.813555136036228	0.851644066759131
chr1	192000000	193000000	0.813555136036228	0.851644066759131
chr1	192100000	193100000	0.813555136036228	0.851644066759131
chr1	192200000	193200000	0.813555136036228	0.851644066759131
chr1	192300000	193300000	0.813555136036228	0.851644066759131
chr1	192400000	193400000	0.813555136036228	0.851644066759131
chr1	192500000	193500000	0.813555136036228	0.851644066759131
chr1	192600000	193600000	0.813555136036228	0.851644066759131
chr1	192700000	193700000	0.813555136036228	0.851644066759131
chr1	192800000	193800000	0.813555136036228	0.851644066759131
chr1	192900000	193900000	0.813555136036228	0.851644066759131
chr1	193000000	194000000	0.813555136036228	0.851644066759131
chr1	193100000	194100000	0.813555136036228	0.851644066759131
chr1	193200000	194200000	0.813555136036228	0.851644066759131
chr1	193300000	194300000	0.813555136036228	0.851644066759131
chr1	193400000	194400000	0.813555136036228	0.851644066759131
chr1	193500000	194500000	0.813555136036228	0.851644066759131
chr1	193600000	194600000	0.813555136036228	0.851644066759131
chr1	193700000	194700000	0.813555136036228	0.851644066759131
chr1	193800000	194800000	0.813555136036228	0.851644066759131
chr1	193900000	194900000	0.813555136036228	0.851644066759131
chr1	194000000	195000000	0.813555136036228	0.851644066759131
chr1	194100000	195100000	0.813555136036228	0.851644066759131
chr1	194200000	195200000	0.813555136036228	0.851644066759131
chr1	194300000	195300000	0.813555136036228	0.851644066759131
chr1	194400000	195400000	0.813555136036228	0.851644066759131
chr1	194500000	195500000	0.813555136036228	0.851644066759131
chr1	194600000	195600000	0.813555136036228	0.851644066759131
chr1	194700000	195700000	0.813555136036228	0.851644066759131
chr1	194800000	195800000	0.813555136036228	0.851644066759131
chr1	194900000	195900000	0.813555136036228	0.851644066759131
chr1	195000000	196000000	0.813555136036228	0.851644066759131
chr1	195100000	196100000	0.813555136036228	0.851644066759131
chr1	195200000	196200000	0.813555136036228	0.851644066759131
chr1	195300000	196300000	0.813555136036228	0.851644066759131
chr1	195400000	196400000	0.813555136036228	0.851644066759131
chr1	195500000	196500000	0.813555136036228	0.851644066759131
chr1	195600000	196600000	0.813555136036228	0.851644066759131
chr1	195700000	196700000	0.813555136036228	0.851644066759131
chr1	195800000	196800000	0.813555136036228	0.851644066759131
chr1	195900000	196900000	0.813555136036228	0.851644066759131
chr1	196000000	197000000	0.813555136036228	0.851644066759131
chr1	196100000	197100000	0.813555136036228	0.851644066759131
chr1	196200000	197200000	0.813555136036228	0.851644066759131
chr1	196300000	197300000	0.813555136036228	0.851644066759131
chr1	196400000	197400000	0.813555136036228	0.851644066759131
chr1	196500000	197500000	0.813555136036228	0.851644066759131
chr1	196600000	197600000	0.813555136036228	0.851644066759131
chr1	196700000	197700000	0.813555136036228	0.851644066759131
chr1	196800000	197800000	0.813555136036228	0.851644066759131
chr1	196900000	197900000	0.813555136036228	0.851644066759131
chr1	197000000	198000000	0.813555136036228	0.851644066759131
chr1	197100000	198100000	0.813555136036228	0.851644066759131
chr1	197200000	198200000	0.813555136036228	0.851644066759131
chr1	197300000	198300000	0.813555136036228	0.851644066759131
chr1	197400000	198400000	0.813555136036228	0.851644066759131
chr1	197500000	198500000	0.813555136036228	0.851644066759131
chr1	197600000	198600000	0.813555136036228	0.851644066759131
chr1	197700000	198700000	0.797857167201258	0.82367036801047
chr1	197800000	198800000	0.801547480696761	0.823670368150077
chr1	197900000	198900000	0.801547480696761	0.823670368150077
chr1	198000000	199000000	0.801547480696761	0.823670368150077
chr1	198100000	199100000	0.801547480696761	0.823670368150077
chr1	198200000	199200000	0.801547480696761	0.823670368150077
chr1	198300000	199300000	0.801547480696761	0.823670368150077
chr1	198400000	199400000	0.801547480696761	0.823670368150077
chr1	198500000	199500000	0.801547480696761	0.823670368150077
chr1	198600000	199600000	0.801547480696761	0.823670368150077
chr1	198700000	199700000	0.801547480696761	0.823670368150077
chr1	198800000	199800000	0.801547480696761	0.823670368150077
chr1	198900000	199900000	0.801547480696761	0.823670368150077
chr1	199000000	200000000	0.801547480696761	0.823670368150077
chr1	199100000	200100000	0.801547480696761	0.823670368150077
chr1	199200000	200200000	0.801547480696761	0.823670368150077
chr1	199300000	200300000	0.801547480696761	0.823670368150077
chr1	199400000	200400000	0.801547480696761	0.823670368150077
chr1	199500000	200500000	0.801547480696761	0.823670368150077
chr1	199600000	200600000	0.801547480696761	0.823670368150077
chr1	199700000	200700000	0.801547480696761	0.823670368150077
chr1	199800000	200800000	0.801547480696761	0.823670368150077
[truncated: 26,042 more rows]
