# Supplementary material for: Evolving copy number gains promote tumor expansion and bolster mutational diversification
Source: Nat Commun. 2024 Mar 6;15:2025. doi: 10.1038/s41467-024-46414-5 (PMC10918155; doi:10.1038/s41467-024-46414-5)
Supplement: Supplementary file 4 — Source Data [file 41467_2024_46414_MOESM4_ESM.zip › Source_Data/Supplementary_Figure_S8_comparison_Nik_Zainal_data.txt]

patient	chr	type	Nik_Zainal_pred	Butte_pred
PD3851a	12	tetraploid	0.162068265227672	0.1819005913
PD3851a	3	trisomy	0.503046259628356	0.620212415
PD3851a	10	tetraploid	0.597726910077317	0.7593360811
PD3851a	GD	1p,2,6p,8q,11,15p,21	0.759272959368699	0.7107102
PD3851a	12	tetraploid	0.804850805808202	0.7553423
PD4086a	GD	WGD	0.737978153966665	0.8410741
PD4109a	GD	Trisomy:2,3,7,9,12,16,18,20,22	0.345431335857377	0.2329578
PD4248a	9	LOH	0.45889000101542	0.8045964898
PD4248a	8p	LOH	0.578201836459376	0.7325508139
PD4248a	GD	3,5,6,10,11,15,20	0.734460449395825	0.835939
PD4248a	17p	LOH	0.900996562078419	0.999993437
PD4198a	6q	tetraploid	0.438980518444377	0.528209
PD4198a	GD	1,2,3q,6q,13,16q,18,20,21	0.65630213093114	0.7945047
PD4199a	15q	trisomy	0.363803182616012	0.3193202
PD3890a	4:5	translocation	0.321612486763277	0.2376846
PD3890a	11q	tandom_duplication	0.485820386729913	0.5632178
PD3890a	6q	tandom_duplication	0.909185198079406	0.9207328
PD4107a	22q	tandom_duplication	0.330308832702322	0.3170586
PD4107a	GD	3p,4p,10,11q,14,15,18,20,21,22	0.398494277383698	0.3953239
PD4107a	22	trisomy	0.795690267925787	0.6824853
PD4005a	10p	tetraploid	0.396115293673934	0.2857134
PD4005a	17q	LOH	0.411216037831643	0.29
PD4005a	1q	tetraploid	0.531985726097741	0.3266034
PD4005a	8q	Amplification	0.626202184603333	0.1294206
PD4005a	8q	Amplification	0.760302885243048	0.621765
PD4006a	6q	tandom_duplication	0.256690891683711	NA
PD4006a	GD	1q,4q,5q,7p,13,14,20	0.618934679489969	0.504291
PD3904a	6:17	translocation	0.033856999869446	1.346986e-10
PD3904a	10:17	translocation	0.243700770268506	0.224617
PD3904a	8q	tetraploid	0.554353975368815	0.5329867
PD3945a	GD	WGD	0.609172142680999	0.581153
PD4115a	1q	Amplification	0.185792825333275	0.1859741
PD4115a	1:11	translocation	0.384488736092374	0.4623904
PD4115a	GD	WGD	0.708719555536214	0.7404794
PD4116a	GD	WGD	0.657223261818762	0.6510228
