# Supplementary material for: Evolving copy number gains promote tumor expansion and bolster mutational diversification
Source: Nat Commun. 2024 Mar 6;15:2025. doi: 10.1038/s41467-024-46414-5 (PMC10918155; doi:10.1038/s41467-024-46414-5)
Supplement: Supplementary file 4 — Source Data [file 41467_2024_46414_MOESM4_ESM.zip › Source_Data/Supplementary_Figure_S9_timing_comparison_Cross.txt]

id	t1_est_joint	T_est_joint	butte_timing
Set9_78-chr4-0.2-185586851	1.970223e-06	2.560075e-06	0.8525659
Set9_78-chr5-0.2-129032732	2.102573e-06	2.560075e-06	0.9059804
Set9_78-chr14-0.2-68259151	2.162366e-06	2.560075e-06	0.9258542
Set9_78-chr17-0.2-25475649	2.093909e-06	2.560075e-06	0.8754867
Set9_78-chr17-1.2-55477728	2.505922e-06	2.560075e-06	0.9508824
Set9_78-chr18-0.2-76373482	2.169816e-06	2.560075e-06	0.873859
Set10_88-chr1-1.2-141488652	2.237136e-06	2.627821e-06	0.870554
Set10_88-chr1-2.2-87292002	2.047329e-06	2.627821e-06	0.8284264
Set10_88-chr2-2.2-242198437	1.873275e-06	2.627821e-06	0.7814721
Set10_88-chr3-1.2-113779107	1.87171e-06	2.627821e-06	0.7874602
Set10_88-chr4-0.2-15800890	1.609753e-06	2.627821e-06	0.6738104
Set10_88-chr4-0.2-149592210	1.768409e-06	2.627821e-06	0.7358902
Set10_88-chr12-1.2-59660848	2.339449e-06	2.627821e-06	0.9001638
Set10_88-chr12-1.2-71472501	1.984332e-06	2.627821e-06	0.7625983
Set10_88-chr14-0.2-87004188	1.974756e-06	2.627821e-06	0.7981114
Set10_88-chr15-0.2-39314482	2.023062e-06	2.627821e-06	0.7888443
Set9_72-chr1-1.2-103549636	1.967758e-06	2.506078e-06	0.817433
Set9_72-chr2-1.2-155234747	1.891752e-06	2.506078e-06	0.7891561
Set9_72-chr2-1.2-45261821	1.811681e-06	2.506078e-06	0.749593
Set9_72-chr2-1.2-31081397	1.895486e-06	2.506078e-06	0.749593
Set9_72-chr7-1.2-51260629	2.034199e-06	2.506078e-06	0.7866772
Set9_72-chr8-0.2-38359286	1.786562e-06	2.506078e-06	0.7220153
Set9_72-chr8-1.2-104657170	1.927032e-06	2.506078e-06	0.7588928
Set9_72-chr11-1.2-132506358	1.896409e-06	2.506078e-06	0.7151348
Set9_72-chr12-1.2-46281987	2.066885e-06	2.506078e-06	0.7868031
Set3_14-chr1-1.2-119530782	2.082428e-06	2.604834e-06	0.6335894
Set3_14-chr1-1.2-96433015	1.994623e-06	2.604834e-06	0.67914
Set3_14-chr4-1.2-190739217	1.931087e-06	2.604834e-06	0.6668279
Set3_14-chr5-1.2-97934322	2.474728e-06	2.604834e-06	0.7185652
Set3_14-chr9-1.2-140761563	1.987572e-06	2.604834e-06	0.6695415
Set3_14-chr14-1.2-86836042	1.844141e-06	2.604834e-06	0.6642353
Set3_14-chr15-1.2-82128872	2.206201e-06	2.604834e-06	0.6304074
Set3_14-chr17-0.2-20944865	1.63937e-06	2.604834e-06	0.6572395
Set3_14-chr22-1.2-14003286	2.316844e-06	2.604834e-06	0.6793047
Set5_27-chr5-0.2-96582936	2.043749e-07	2.280484e-06	0.09036243
Set5_27-chr1-1.2-103513650	1.444333e-06	2.280484e-06	0.63537194
Set5_27-chr2-1.2-132911216	1.180095e-06	2.280484e-06	0.57782436
Set5_27-chr2-0.2-98755710	1.097253e-06	2.280484e-06	0.53117775
Set5_27-chr8-1.2-44189755	2.099838e-06	2.280484e-06	1
Set5_27-chr8-1.2-49862838	2.134757e-06	2.280484e-06	1
Set5_27-chr12-1.2-37889999	1.938281e-06	2.280484e-06	0.9050428
Set5_27-chr12-0.2-66563050	2.081116e-06	2.280484e-06	0.89681287
Set5_27-chr13-1.2-95744452	1.018218e-06	2.280484e-06	0.511789
Set5_27-chr14-0.2-74157585	1.113261e-06	2.280484e-06	0.52114374
Set5_27-chr20-1.2-10899663	1.912502e-06	2.280484e-06	0.86462206
Set5_27-chr20-2.2-32873854	1.65466e-06	2.280484e-06	0.71210787
