# Supplementary material for: Evolving copy number gains promote tumor expansion and bolster mutational diversification
Source: Nat Commun. 2024 Mar 6;15:2025. doi: 10.1038/s41467-024-46414-5 (PMC10918155; doi:10.1038/s41467-024-46414-5)
Supplement: Supplementary file 4 — Source Data [file 41467_2024_46414_MOESM4_ESM.zip › Source_Data/Supplementary_Figure_S10_CNdiff.txt]

Mean_arrival_time	CN_diff_or_same	Sample
0.998145105270892	diff	COAD_C_2_B1
0.794710108188569	diff	COAD_C_3_B4
0.891848576005169	diff	COAD_C_5_B2
0.971272372523502	diff	COAD_C_9_distal_B1
0.888202235405017	diff	COAD_C_9_proximal_B2
0.975863512402351	diff	COAD_D_1_L3
0.852437641541958	diff	COAD_D_2_L2
0.893604002445558	diff	ESCA_R_4_D01
0.693342929330547	diff	ESCA_R_8_A03
NA	diff	ESCA_R_14_C01
0.897980909153473	diff	ESCA_R_15_C01
0.95842642219509	diff	BRCA_Y_11458_P
0.832755207996117	diff	BRCA_Y_11460_P
0.969085761373019	diff	BRCA_Y_11461_P
0.933914348662661	diff	BRCA_Y_13596_P
0.937360734202967	diff	BRCA_Y_4243_M
0.88112905826778	diff	BRCA_Y_4248_P
0.742349090214832	diff	BRCA_Y_4820_P
NA	diff	BRCA_Y_9193_DL
0.670908537048059	diff	BRCA_Y_9195_P
0.681742663742524	diff	BRCA_Y_9771_M
0.344144349266493	diff	OS_N_2P
0.887103497751221	diff	OS_N_4P
0.603225662720531	diff	OS_N_6P
0.602954739469293	diff	OS_N_7P
0.675019186439115	diff	OS_N_8P
0.767667432963193	diff	OS_N_9P
0.601292495266025	diff	PRAD_G_10_T1
0.985075796412863	diff	PRAD_G_12_M1
0.811961312915264	diff	PRAD_G_17_M1
0.937975671180442	diff	PRAD_G_21_M3
0.65638660495298	diff	PRAD_G_22_T1
0.656262048802549	diff	PRAD_G_24_M4
0.864337739084794	diff	PRAD_G_29_T1
0.755170882487845	diff	PRAD_G_31_T1
0.892012826984366	diff	PRAD_G_32_T1
0.988341174536755	same	COAD_C_2_B1
0.771077066418255	same	COAD_C_3_B4
0.684456229280088	same	COAD_C_5_B2
0.938977377391051	same	COAD_C_9_distal_B1
0.854571420635029	same	COAD_C_9_proximal_B2
0.964908080675758	same	COAD_D_1_L3
0.514248455251102	same	COAD_D_2_L2
0.736861047121503	same	ESCA_R_4_D01
0.610285953558145	same	ESCA_R_8_A03
0.781417983882442	same	ESCA_R_14_C01
0.875197018106984	same	ESCA_R_15_C01
0.956756856477149	same	BRCA_Y_11458_P
0.65701134447137	same	BRCA_Y_11460_P
0.93034666035027	same	BRCA_Y_11461_P
NA	same	BRCA_Y_13596_P
0.935917205999787	same	BRCA_Y_4243_M
0.881427891093557	same	BRCA_Y_4248_P
0.715323226277278	same	BRCA_Y_4820_P
0.798319320002389	same	BRCA_Y_9193_DL
0.773880631946828	same	BRCA_Y_9195_P
0.711130155156999	same	BRCA_Y_9771_M
0.513241051909213	same	OS_N_2P
0.794740746734298	same	OS_N_4P
0.51927391578529	same	OS_N_6P
0.316603418915742	same	OS_N_7P
0.485549351240533	same	OS_N_8P
0.728669569480469	same	OS_N_9P
0.565211307172166	same	PRAD_G_10_T1
0.915374178443931	same	PRAD_G_12_M1
0.612202655731038	same	PRAD_G_17_M1
0.87435679526276	same	PRAD_G_21_M3
0.481339603454389	same	PRAD_G_22_T1
0.426820053687695	same	PRAD_G_24_M4
0.845718096038397	same	PRAD_G_29_T1
0.669951322796821	same	PRAD_G_31_T1
0.863464573274189	same	PRAD_G_32_T1
