# Supplementary material for: Evolving copy number gains promote tumor expansion and bolster mutational diversification
Source: Nat Commun. 2024 Mar 6;15:2025. doi: 10.1038/s41467-024-46414-5 (PMC10918155; doi:10.1038/s41467-024-46414-5)
Supplement: Supplementary file 4 — Source Data [file 41467_2024_46414_MOESM4_ESM.zip › Source_Data/Supplementary_Figure_S11_SCNA_62_t0_bounding.txt]

Nt	Nb	history	precision	tpr	fpr	threshold	tK	t0
6	2	3	0.329512893982808	0.680473372781065	0.0826563051925115	0.05	10	0.1
6	2	3	0.50968992248062	0.775811209439528	0.0950770387072529	0.1	10	0.1
6	2	3	0.613564668769716	0.767258382642998	0.0982751704773365	0.15	10	0.1
6	2	3	0.680693069306931	0.816023738872404	0.110920034393809	0.2	10	0.1
6	2	3	0.733264675592173	0.830805134189031	0.120858609426038	0.25	10	0.1
6	2	3	0.776586237712243	0.84368932038835	0.126903553299492	0.3	10	0.1
6	2	3	0.803752931978108	0.865319865319865	0.138520971302428	0.35	10	0.1
6	2	3	0.846261355695318	0.88265306122449	0.135135135135135	0.4	10	0.1
6	2	3	0.859208045254557	0.898160315374507	0.151556156968877	0.45	10	0.1
6	2	3	0.861016949152542	0.914765906362545	0.184407796101949	0.5	10	0.1
6	2	3	0.871554862194488	0.915846994535519	0.211111111111111	0.55	10	0.1
6	2	3	0.871698113207547	0.930045294413689	0.268509378084896	0.6	10	0.1
6	2	3	0.878695652173913	0.94	0.328235294117647	0.65	10	0.1
6	2	3	0.887767460637868	0.948662640207075	0.407624633431085	0.7	10	0.1
6	2	3	0.334987593052109	0.703125	0.0954415954415954	0.05	20	0.2
6	2	3	0.535971223021583	0.774025974025974	0.0986615678776291	0.1	20	0.2
6	2	3	0.638176638176638	0.775086505190311	0.104872006606111	0.15	20	0.2
6	2	3	0.678918918918919	0.81877444589309	0.133004926108374	0.2	20	0.2
6	2	3	0.719266055045872	0.818371607515658	0.149853085210578	0.25	20	0.2
6	2	3	0.76671974522293	0.8359375	0.158549783549784	0.3	20	0.2
6	2	3	0.802061855670103	0.865085248332098	0.174439733494852	0.35	20	0.2
6	2	3	0.81294964028777	0.890932982917214	0.211096075778078	0.4	20	0.2
6	2	3	0.818770226537217	0.898756660746004	0.25629290617849	0.45	20	0.2
6	2	3	0.826466311197286	0.911764705882353	0.316814159292035	0.5	20	0.2
6	2	3	0.836734693877551	0.9208984375	0.38655462184874	0.55	20	0.2
6	2	3	0.852017937219731	0.936379928315412	0.47265625	0.6	20	0.2
6	2	3	0.871930487344163	0.95332507228418	0.585492227979275	0.65	20	0.2
6	2	3	0.902995720399429	0.966043494849294	0.717678100263852	0.7	20	0.2
6	2	3	0.352017937219731	0.726851851851852	0.103807471264368	0.05	30	0.3
6	2	3	0.521943573667712	0.76027397260274	0.119047619047619	0.1	30	0.3
6	2	3	0.610552763819096	0.75	0.131802721088435	0.15	30	0.3
6	2	3	0.660037878787879	0.798396334478809	0.168782322519981	0.2	30	0.3
6	2	3	0.72209026128266	0.829090909090909	0.184736842105263	0.25	30	0.3
6	2	3	0.758736559139785	0.854655563966692	0.213817748659917	0.3	30	0.3
6	2	3	0.768074031231926	0.872536136662286	0.271312584573748	0.35	30	0.3
6	2	3	0.781202627589692	0.90303738317757	0.336180124223602	0.4	30	0.3
6	2	3	0.806761078117862	0.919791666666667	0.391666666666667	0.45	30	0.3
6	2	3	0.825134353038446	0.934456928838951	0.489583333333333	0.5	30	0.3
6	2	3	0.856815578465063	0.955706984667802	0.575153374233129	0.55	30	0.3
6	2	3	0.894032549728752	0.963367108339829	0.675115207373272	0.6	30	0.3
6	2	3	0.941585535465925	0.97445124145376	0.760180995475113	0.65	30	0.3
6	2	3	1	0.986333333333333	NA	0.7	30	0.3
6	2	5	0.372434017595308	0.751479289940828	0.0755916637230661	0.05	10	0.1
6	2	5	0.529520295202952	0.846607669616519	0.0958286358511838	0.1	10	0.1
6	2	5	0.665639445300462	0.85207100591716	0.0870437224227838	0.15	10	0.1
6	2	5	0.70320197044335	0.847181008902077	0.103611349957008	0.2	10	0.1
6	2	5	0.758064516129032	0.877479579929988	0.111992533831078	0.25	10	0.1
6	2	5	0.797723292469352	0.884466019417476	0.117258883248731	0.3	10	0.1
6	2	5	0.832025117739403	0.892255892255892	0.118101545253863	0.35	10	0.1
6	2	5	0.859562455892731	0.887755102040816	0.122235872235872	0.4	10	0.1
6	2	5	0.86527514231499	0.898817345597897	0.144113667117727	0.45	10	0.1
6	2	5	0.865097588978186	0.904561824729892	0.17616191904048	0.5	10	0.1
6	2	5	0.873261205564142	0.926229508196721	0.21025641025641	0.55	10	0.1
6	2	5	0.880208333333333	0.935581278309009	0.249753208292201	0.6	10	0.1
6	2	5	0.881636205395997	0.942325581395349	0.32	0.65	10	0.1
6	2	5	0.886647841871723	0.948231233822261	0.412023460410557	0.7	10	0.1
6	2	5	0.396907216494845	0.802083333333333	0.0833333333333333	0.05	20	0.2
6	2	5	0.533996683250415	0.836363636363636	0.107456978967495	0.1	20	0.2
6	2	5	0.65149359886202	0.792387543252595	0.101156069364162	0.15	20	0.2
6	2	5	0.689102564102564	0.840938722294654	0.130317957904165	0.2	20	0.2
6	2	5	0.733920704845815	0.869519832985386	0.147894221351616	0.25	20	0.2
6	2	5	0.785604900459418	0.890625	0.151515151515152	0.3	20	0.2
6	2	5	0.808108108108108	0.886582653817643	0.172016959418534	0.35	20	0.2
6	2	5	0.817965496728138	0.903416557161629	0.207036535859269	0.4	20	0.2
6	2	5	0.820744680851064	0.913558318531676	0.257055682684973	0.45	20	0.2
6	2	5	0.840677966101695	0.928342245989305	0.291150442477876	0.5	20	0.2
6	2	5	0.850397175639894	0.94091796875	0.35609243697479	0.55	20	0.2
6	2	5	0.860122699386503	0.942204301075269	0.4453125	0.6	20	0.2
6	2	5	0.88089802130898	0.956216439487815	0.540587219343696	0.65	20	0.2
6	2	5	0.908407871198569	0.968714231209462	0.675461741424802	0.7	20	0.2
6	2	5	0.374220374220374	0.833333333333333	0.108117816091954	0.05	30	0.3
6	2	5	0.516528925619835	0.856164383561644	0.137002341920375	0.1	30	0.3
6	2	5	0.628605769230769	0.807098765432099	0.131377551020408	0.15	30	0.3
6	2	5	0.679313459801265	0.861397479954181	0.166901739539257	0.2	30	0.3
6	2	5	0.731182795698925	0.865454545454545	0.184210526315789	0.25	30	0.3
6	2	5	0.775049767750498	0.884178652535958	0.201905896366885	0.3	30	0.3
6	2	5	0.791139240506329	0.903416557161629	0.245602165087957	0.35	30	0.3
6	2	5	0.791919191919192	0.91588785046729	0.319875776397516	0.4	30	0.3
6	2	5	0.806347746090156	0.913020833333333	0.389814814814815	0.45	30	0.3
6	2	5	0.824318658280922	0.920411985018727	0.484953703703704	0.5	30	0.3
6	2	5	0.849923430321593	0.945485519591141	0.601226993865031	0.55	30	0.3
6	2	5	0.888928957807429	0.960639127045986	0.709677419354839	0.6	30	0.3
6	2	5	0.936442141623489	0.975530766462756	0.832579185520362	0.65	30	0.3
6	2	5	1	0.986666666666667	NA	0.7	30	0.3
