# Supplementary material for: Evolving copy number gains promote tumor expansion and bolster mutational diversification
Source: Nat Commun. 2024 Mar 6;15:2025. doi: 10.1038/s41467-024-46414-5 (PMC10918155; doi:10.1038/s41467-024-46414-5)
Supplement: Supplementary file 4 — Source Data [file 41467_2024_46414_MOESM4_ESM.zip › Source_Data/Supplementary_Figure_S11_SCNA_62_tK_bounding.txt]

Nt	Nb	history	precision	tpr	fpr	threshold	t0
6	2	3	0.520833333333333	0.14792899408284	0.00812433768986224	0.05	0.1
6	2	3	0.744897959183674	0.215339233038348	0.00939496429913566	0.1	0.1
6	2	3	0.775147928994083	0.258382642998028	0.0152426795026073	0.15	0.1
6	2	3	0.846153846153846	0.391691394658754	0.0206362854686157	0.2	0.1
6	2	3	0.875268817204301	0.474912485414236	0.0270648623425105	0.25	0.1
6	2	3	0.899068322981366	0.562135922330097	0.032994923857868	0.3	0.1
6	2	3	0.912735849056604	0.651515151515151	0.0408388520971302	0.35	0.1
6	2	3	0.935984481086324	0.7033527696793	0.0405405405405405	0.4	0.1
6	2	3	0.930668841761827	0.749671484888305	0.057510148849797	0.45	0.1
6	2	3	0.92064606741573	0.786914765906363	0.0847076461769115	0.5	0.1
6	2	3	0.921279212792128	0.818579234972678	0.109401709401709	0.55	0.1
6	2	3	0.924600990643919	0.845495722194263	0.135241855873643	0.6	0.1
6	2	3	0.928535980148883	0.870232558139535	0.169411764705882	0.65	0.1
6	2	3	0.925	0.893874029335634	0.24633431085044	0.7	0.1
6	2	3	0.5	0.135416666666667	0.00925925925925926	0.05	0.2
6	2	3	0.716814159292035	0.21038961038961	0.0122370936902486	0.1	0.2
6	2	3	0.835390946502058	0.35121107266436	0.0165152766308836	0.15	0.2
6	2	3	0.9	0.445893089960887	0.0170174652933274	0.2	0.2
6	2	3	0.908771929824561	0.54070981210856	0.0254652301665034	0.25	0.2
6	2	3	0.899873257287706	0.616319444444444	0.0427489177489178	0.3	0.2
6	2	3	0.917322834645669	0.690882134914752	0.0508782556026651	0.35	0.2
6	2	3	0.919967663702506	0.747700394218134	0.0669824086603518	0.4	0.2
6	2	3	0.911340206185567	0.785079928952043	0.0983981693363844	0.45	0.2
6	2	3	0.912166172106825	0.82192513368984	0.130973451327434	0.5	0.2
6	2	3	0.902564102564103	0.859375	0.199579831932773	0.55	0.2
6	2	3	0.913769123783032	0.883064516129032	0.2421875	0.6	0.2
6	2	3	0.921063739974673	0.901280462618753	0.322970639032815	0.65	0.2
6	2	3	0.939675174013921	0.927127050743991	0.411609498680739	0.7	0.2
6	2	3	0.5625	0.208333333333333	0.0125718390804598	0.05	0.3
6	2	3	0.752941176470588	0.292237442922374	0.0163934426229508	0.1	0.3
6	2	3	0.812903225806452	0.388888888888889	0.0246598639455782	0.15	0.3
6	2	3	0.845213849287169	0.475372279495991	0.0357310766337565	0.2	0.3
6	2	3	0.862348178137652	0.580909090909091	0.0536842105263158	0.25	0.3
6	2	3	0.872781065088757	0.66994700984103	0.0768314472900536	0.3	0.3
6	2	3	0.874131274131274	0.743758212877792	0.110284167794317	0.35	0.3
6	2	3	0.881713554987212	0.805490654205608	0.143633540372671	0.4	0.3
6	2	3	0.895342465753425	0.851041666666667	0.176851851851852	0.45	0.3
6	2	3	0.895377128953771	0.861423220973783	0.248842592592593	0.5	0.3
6	2	3	0.909289140863498	0.887989778534923	0.319018404907975	0.55	0.3
6	2	3	0.92948717948718	0.904130943102104	0.405529953917051	0.6	0.3
6	2	3	0.951672862453532	0.921194674343289	0.588235294117647	0.65	0.3
6	2	3	1	0.942	NA	0.7	0.3
6	2	5	0.308411214953271	0.195266272189349	0.0261391734369481	0.05	0.1
6	2	5	0.482233502538071	0.28023598820059	0.0383314543404735	0.1	0.1
6	2	5	0.644508670520231	0.439842209072978	0.049338146811071	0.15	0.1
6	2	5	0.74642126789366	0.541543026706231	0.0533104041272571	0.2	0.1
6	2	5	0.814528593508501	0.614935822637106	0.055996266915539	0.25	0.1
6	2	5	0.857479387514723	0.706796116504854	0.0614213197969543	0.3	0.1
6	2	5	0.873908826382153	0.758417508417508	0.0717439293598234	0.35	0.1
6	2	5	0.897605284888522	0.792274052478134	0.0761670761670762	0.4	0.1
6	2	5	0.90431654676259	0.825886990801577	0.0899864682002706	0.45	0.1
6	2	5	0.919354838709677	0.855342136854742	0.0937031484257871	0.5	0.1
6	2	5	0.931554524361949	0.877595628415301	0.100854700854701	0.55	0.1
6	2	5	0.937433155080214	0.882234524408656	0.115498519249753	0.6	0.1
6	2	5	0.928988326848249	0.888372093023256	0.171764705882353	0.65	0.1
6	2	5	0.932038834951456	0.911130284728214	0.225806451612903	0.7	0.1
6	2	5	0.330275229357798	0.1875	0.025997150997151	0.05	0.2
6	2	5	0.522727272727273	0.298701298701299	0.0401529636711281	0.1	0.2
6	2	5	0.695014662756598	0.410034602076125	0.0429397192402973	0.15	0.2
6	2	5	0.780582524271845	0.524119947848761	0.0506045678459472	0.2	0.2
6	2	5	0.841160220994475	0.635699373695198	0.0563173359451518	0.25	0.2
6	2	5	0.858811040339703	0.702256944444444	0.071969696969697	0.3	0.2
6	2	5	0.883461868037704	0.764269829503336	0.082374318594791	0.35	0.2
6	2	5	0.896703296703297	0.804204993429698	0.0953991880920162	0.4	0.2
6	2	5	0.896728672225786	0.827708703374778	0.12280701754386	0.45	0.2
6	2	5	0.901123595505618	0.857754010695187	0.155752212389381	0.5	0.2
6	2	5	0.911749873928391	0.8828125	0.183823529411765	0.55	0.2
6	2	5	0.908428246013667	0.89336917562724	0.26171875	0.6	0.2
6	2	5	0.918986289987536	0.913672036348616	0.336787564766839	0.65	0.2
6	2	5	0.938414164742109	0.930179320869897	0.422163588390501	0.7	0.2
6	2	5	0.32258064516129	0.185185185185185	0.0301724137931034	0.05	0.3
6	2	5	0.516393442622951	0.287671232876712	0.0460577673692428	0.1	0.3
6	2	5	0.66504854368932	0.422839506172839	0.0586734693877551	0.15	0.3
6	2	5	0.77724358974359	0.555555555555556	0.0653502585801598	0.2	0.3
6	2	5	0.837485172004745	0.641818181818182	0.0721052631578947	0.25	0.3
6	2	5	0.874654377880184	0.718395155185466	0.0810005955926146	0.3	0.3
6	2	5	0.876112759643917	0.775952693823916	0.112990527740189	0.35	0.3
6	2	5	0.887147335423197	0.826518691588785	0.139751552795031	0.4	0.3
6	2	5	0.890336590662324	0.854166666666667	0.187037037037037	0.45	0.3
6	2	5	0.901449275362319	0.873595505617977	0.236111111111111	0.5	0.3
6	2	5	0.908150064683053	0.896933560477002	0.326687116564417	0.55	0.3
6	2	5	0.932856575288041	0.915042868277475	0.389400921658986	0.6	0.3
6	2	5	0.959138187221397	0.929111191075927	0.497737556561086	0.65	0.3
6	2	5	1	0.934666666666667	NA	0.7	0.3
