# Supplementary material for: Evolving copy number gains promote tumor expansion and bolster mutational diversification
Source: Nat Commun. 2024 Mar 6;15:2025. doi: 10.1038/s41467-024-46414-5 (PMC10918155; doi:10.1038/s41467-024-46414-5)
Supplement: Supplementary file 4 — Source Data [file 41467_2024_46414_MOESM4_ESM.zip › Source_Data/Supplementary_Figure_S12_SCNA_61_t0_bounding.txt]

Nt	Nb	history	precision	tpr	fpr	threshold	tK	t0
6	1	1	0.384126984126984	0.715976331360947	0.0685270222536206	0.05	10	0.1
6	1	1	0.569844789356984	0.75811209439528	0.0729049229612928	0.1	10	0.1
6	1	1	0.655290102389078	0.757396449704142	0.081026875250702	0.15	10	0.1
6	1	1	0.689119170984456	0.789317507418398	0.103181427343078	0.2	10	0.1
6	1	1	0.754614549402823	0.810968494749125	0.105459636024265	0.25	10	0.1
6	1	1	0.797574626865672	0.830097087378641	0.110152284263959	0.3	10	0.1
6	1	1	0.832110839445803	0.859427609427609	0.113686534216336	0.35	10	0.1
6	1	1	0.87536443148688	0.87536443148688	0.105036855036855	0.4	10	0.1
6	1	1	0.890767230169051	0.900131406044678	0.113667117726658	0.45	10	0.1
6	1	1	0.891240446796002	0.909963985594238	0.138680659670165	0.5	10	0.1
6	1	1	0.905223478729133	0.918579234972678	0.15042735042735	0.55	10	0.1
6	1	1	0.914101290963257	0.926522395571213	0.170779861796644	0.6	10	0.1
6	1	1	0.925874769797422	0.935348837209302	0.189411764705882	0.65	10	0.1
6	1	1	0.934278350515464	0.938308886971527	0.224340175953079	0.7	10	0.1
6	1	1	0.389645776566757	0.744791666666667	0.0797720797720798	0.05	20	0.2
6	1	1	0.557915057915058	0.750649350649351	0.0875717017208413	0.1	20	0.2
6	1	1	0.661169415292354	0.762975778546713	0.0933113129644922	0.15	20	0.2
6	1	1	0.711425206124853	0.78748370273794	0.109717868338558	0.2	20	0.2
6	1	1	0.765873015873016	0.805845511482255	0.115572967678746	0.25	20	0.2
6	1	1	0.808688387635756	0.840277777777778	0.123917748917749	0.3	20	0.2
6	1	1	0.836601307189543	0.853965900667161	0.136281041792853	0.35	20	0.2
6	1	1	0.861219195849546	0.872536136662286	0.144790257104195	0.4	20	0.2
6	1	1	0.879050925925926	0.89934872705743	0.159420289855072	0.45	20	0.2
6	1	1	0.889821615949633	0.906951871657754	0.185840707964602	0.5	20	0.2
6	1	1	0.904489016236867	0.9248046875	0.210084033613445	0.55	20	0.2
6	1	1	0.919805050952592	0.93010752688172	0.235677083333333	0.6	20	0.2
6	1	1	0.928365582544257	0.931433292028088	0.300518134715026	0.65	20	0.2
6	1	1	0.943381790359602	0.940862266310568	0.390501319261214	0.7	20	0.2
6	1	1	0.342794759825328	0.726851851851852	0.108117816091954	0.05	30	0.3
6	1	1	0.523885350318471	0.751141552511416	0.116705698672912	0.1	30	0.3
6	1	1	0.645569620253165	0.787037037037037	0.119047619047619	0.15	30	0.3
6	1	1	0.711729622266402	0.820160366552119	0.136342266102492	0.2	30	0.3
6	1	1	0.780135823429542	0.835454545454545	0.136315789473684	0.25	30	0.3
6	1	1	0.823099415204678	0.852384557153671	0.144133412745682	0.3	30	0.3
6	1	1	0.832490518331226	0.865308804204993	0.179296346414073	0.35	30	0.3
6	1	1	0.851810584958217	0.893107476635514	0.206521739130435	0.4	30	0.3
6	1	1	0.871212121212121	0.8984375	0.236111111111111	0.45	30	0.3
6	1	1	0.895338208409506	0.917134831460674	0.265046296296296	0.5	30	0.3
6	1	1	0.910691823899371	0.925042589437819	0.326687116564417	0.55	30	0.3
6	1	1	0.938063504508036	0.932579890880748	0.36405529953917	0.6	30	0.3
6	1	1	0.962208225268618	0.934508816120907	0.461538461538462	0.65	30	0.3
6	1	1	1	0.949	NA	0.7	30	0.3
6	1	2	0.344322344322344	0.556213017751479	0.0632285411515366	0.05	10	0.1
6	1	2	0.526806526806527	0.666666666666667	0.0762871101089816	0.1	10	0.1
6	1	2	0.670309653916211	0.725838264299803	0.0726032892097874	0.15	10	0.1
6	1	2	0.73974540311174	0.775964391691395	0.0791057609630267	0.2	10	0.1
6	1	2	0.779620853080569	0.76779463243874	0.0867942137190854	0.25	10	0.1
6	1	2	0.833167825223436	0.814563106796117	0.0852791878172589	0.3	10	0.1
6	1	2	0.858498705780846	0.837542087542088	0.0905077262693157	0.35	10	0.1
6	1	2	0.88796992481203	0.860787172011662	0.0915233415233415	0.4	10	0.1
6	1	2	0.895263509006004	0.88173455978975	0.106224627875507	0.45	10	0.1
6	1	2	0.900966183574879	0.895558223289316	0.122938530734633	0.5	10	0.1
6	1	2	0.916076294277929	0.918579234972678	0.131623931623932	0.55	10	0.1
6	1	2	0.930126582278481	0.924509310518369	0.136229022704837	0.6	10	0.1
6	1	2	0.931828866948754	0.921860465116279	0.170588235294118	0.65	10	0.1
6	1	2	0.940148536478812	0.928386540120794	0.200879765395894	0.7	10	0.1
6	1	2	0.370716510903427	0.619791666666667	0.0719373219373219	0.05	20	0.2
6	1	2	0.573122529644269	0.753246753246753	0.0826003824091778	0.1	20	0.2
6	1	2	0.668224299065421	0.742214532871972	0.087943848059455	0.15	20	0.2
6	1	2	0.73838630806846	0.78748370273794	0.0958351992834751	0.2	20	0.2
6	1	2	0.781762295081967	0.796450939457202	0.104309500489716	0.25	20	0.2
6	1	2	0.822413793103448	0.828125	0.111471861471861	0.3	20	0.2
6	1	2	0.852017937219731	0.845070422535211	0.11992731677771	0.35	20	0.2
6	1	2	0.872607260726073	0.868593955321945	0.130581867388363	0.4	20	0.2
6	1	2	0.883610451306413	0.880994671403197	0.149504195270786	0.45	20	0.2
6	1	2	0.896885069817401	0.893048128342246	0.169911504424779	0.5	20	0.2
6	1	2	0.91434165442976	0.912109375	0.183823529411765	0.55	20	0.2
6	1	2	0.919550561797753	0.916666666666667	0.233072916666667	0.6	20	0.2
6	1	2	0.930820215410108	0.928128872366791	0.288428324697755	0.65	20	0.2
6	1	2	0.943975441289332	0.938573063716139	0.385224274406332	0.7	20	0.2
6	1	2	0.382352941176471	0.722222222222222	0.0905172413793103	0.05	30	0.3
6	1	2	0.549668874172185	0.757990867579909	0.106167056986729	0.1	30	0.3
6	1	2	0.663945578231293	0.753086419753086	0.105017006802721	0.15	30	0.3
6	1	2	0.726618705035971	0.809851088201604	0.125058768218148	0.2	30	0.3
6	1	2	0.787215411558669	0.817272727272727	0.127894736842105	0.25	30	0.3
6	1	2	0.822255414488424	0.833459500378501	0.141751042287076	0.3	30	0.3
6	1	2	0.843669250645995	0.8580814717477	0.163734776725304	0.35	30	0.3
6	1	2	0.857467348097672	0.882009345794392	0.194875776397516	0.4	30	0.3
6	1	2	0.882352941176471	0.8984375	0.212962962962963	0.45	30	0.3
6	1	2	0.897816999535532	0.904962546816479	0.25462962962963	0.5	30	0.3
6	1	2	0.920702957565366	0.914821124361158	0.283742331288344	0.55	30	0.3
6	1	2	0.937029702970297	0.922057677318784	0.366359447004608	0.6	30	0.3
6	1	2	0.963197026022305	0.932349766102915	0.447963800904977	0.65	30	0.3
6	1	2	1	0.948666666666667	NA	0.7	30	0.3
