# Supplementary material for: Evolving copy number gains promote tumor expansion and bolster mutational diversification
Source: Nat Commun. 2024 Mar 6;15:2025. doi: 10.1038/s41467-024-46414-5 (PMC10918155; doi:10.1038/s41467-024-46414-5)
Supplement: Supplementary file 4 — Source Data [file 41467_2024_46414_MOESM4_ESM.zip › Source_Data/Supplementary_Figure_S12_SCNA_61_tK_bounding.txt]

Nt	Nb	history	precision	tpr	fpr	threshold	t0
6	1	1	0.240506329113924	0.337278106508876	0.0635817732250088	0.05	0.1
6	1	1	0.415472779369628	0.427728613569322	0.076662908680947	0.1	0.1
6	1	1	0.557344064386318	0.546351084812623	0.0882470918572002	0.15	0.1
6	1	1	0.618541033434651	0.603857566765579	0.107910576096303	0.2	0.1
6	1	1	0.709183673469388	0.6487747957993	0.106392907139524	0.25	0.1
6	1	1	0.764021164021164	0.700970873786408	0.113197969543147	0.3	0.1
6	1	1	0.811233885819521	0.741582491582492	0.113134657836645	0.35	0.1
6	1	1	0.839615076182839	0.763119533527697	0.122850122850123	0.4	0.1
6	1	1	0.869219653179191	0.790407358738502	0.122462787550744	0.45	0.1
6	1	1	0.886034255599473	0.807322929171669	0.129685157421289	0.5	0.1
6	1	1	0.90136660724896	0.82896174863388	0.141880341880342	0.55	0.1
6	1	1	0.918211559432934	0.847508807247106	0.148075024679171	0.6	0.1
6	1	1	0.92548435171386	0.866511627906977	0.176470588235294	0.65	0.1
6	1	1	0.922107158937416	0.883520276100086	0.25366568914956	0.7	0.1
6	1	1	0.222222222222222	0.270833333333333	0.0648148148148148	0.05	0.2
6	1	1	0.438888888888889	0.41038961038961	0.0772466539196941	0.1	0.2
6	1	1	0.584645669291339	0.513840830449827	0.0871180842279108	0.15	0.2
6	1	1	0.689393939393939	0.593220338983051	0.0918047469771608	0.2	0.2
6	1	1	0.752415458937198	0.650313152400835	0.100391772771792	0.25	0.2
6	1	1	0.796576032225579	0.686631944444444	0.109307359307359	0.3	0.2
6	1	1	0.84017094017094	0.728687916975537	0.113264688067838	0.35	0.2
6	1	1	0.86044776119403	0.757555847568988	0.126522327469553	0.4	0.2
6	1	1	0.881962864721485	0.78744819419775	0.135774218154081	0.45	0.2
6	1	1	0.902366863905325	0.815508021390374	0.146017699115044	0.5	0.2
6	1	1	0.917697686928456	0.8330078125	0.160714285714286	0.55	0.2
6	1	1	0.921683798335781	0.843637992831541	0.208333333333333	0.6	0.2
6	1	1	0.925564909171466	0.862866584056175	0.290155440414508	0.65	0.2
6	1	1	0.944855967078189	0.876001526135063	0.353562005277045	0.7	0.2
6	1	1	0.335907335907336	0.402777777777778	0.0617816091954023	0.05	0.3
6	1	1	0.508728179551122	0.465753424657534	0.0768930523028884	0.1	0.3
6	1	1	0.628318584070796	0.547839506172839	0.0892857142857143	0.15	0.3
6	1	1	0.694594594594595	0.588774341351661	0.106252938410907	0.2	0.3
6	1	1	0.770053475935829	0.654545454545455	0.113157894736842	0.25	0.3
6	1	1	0.827248441674087	0.703255109765329	0.115544967242406	0.3	0.3
6	1	1	0.859186746987952	0.749671484888305	0.126522327469553	0.35	0.3
6	1	1	0.87532637075718	0.783294392523365	0.148291925465838	0.4	0.3
6	1	1	0.894186046511628	0.801041666666667	0.168518518518519	0.45	0.3
6	1	1	0.903946002076843	0.815074906367041	0.21412037037037	0.5	0.3
6	1	1	0.918549905838041	0.830919931856899	0.265337423312883	0.55	0.3
6	1	1	0.936909871244635	0.850740452065472	0.338709677419355	0.6	0.3
6	1	1	0.961028838659392	0.887369557394746	0.452488687782805	0.65	0.3
6	1	1	1	0.905	NA	0.7	0.3
6	1	2	0.181818181818182	0.165680473372781	0.0445072412575062	0.05	0.1
6	1	2	0.352517985611511	0.289085545722714	0.0676437429537768	0.1	0.1
6	1	2	0.478260869565217	0.412228796844181	0.0914560770156438	0.15	0.1
6	1	2	0.583468395461912	0.534124629080119	0.11049011177988	0.2	0.1
6	1	2	0.68009768009768	0.649941656942824	0.122258516098927	0.25	0.1
6	1	2	0.739780658025922	0.720388349514563	0.13248730964467	0.3	0.1
6	1	2	0.794245858761988	0.766835016835017	0.130242825607064	0.35	0.1
6	1	2	0.840680587780356	0.792274052478134	0.126535626535627	0.4	0.1
6	1	2	0.874736101337087	0.816688567674113	0.12043301759134	0.45	0.1
6	1	2	0.886683738796415	0.831332533013205	0.132683658170915	0.5	0.1
6	1	2	0.906470588235294	0.84207650273224	0.135897435897436	0.55	0.1
6	1	2	0.921993499458288	0.856567689984902	0.142152023692004	0.6	0.1
6	1	2	0.928179551122195	0.865581395348837	0.169411764705882	0.65	0.1
6	1	2	0.929417122040073	0.880500431406385	0.227272727272727	0.7	0.1
6	1	2	0.226130653266332	0.234375	0.0548433048433048	0.05	0.2
6	1	2	0.397590361445783	0.342857142857143	0.0764818355640535	0.1	0.2
6	1	2	0.539370078740158	0.474048442906574	0.0966143682906689	0.15	0.2
6	1	2	0.631875881523272	0.584093872229465	0.116883116883117	0.2	0.2
6	1	2	0.728735632183908	0.661795407098121	0.115572967678746	0.25	0.2
6	1	2	0.799616490891659	0.723958333333333	0.113095238095238	0.3	0.2
6	1	2	0.844771241830065	0.766493699036323	0.115081768625076	0.35	0.2
6	1	2	0.866962305986696	0.770696452036794	0.121786197564276	0.4	0.2
6	1	2	0.87866927592955	0.797513321492007	0.14187643020595	0.45	0.2
6	1	2	0.896955503512881	0.819251336898396	0.155752212389381	0.5	0.2
6	1	2	0.910685805422648	0.83642578125	0.176470588235294	0.55	0.2
6	1	2	0.92064264849075	0.847222222222222	0.212239583333333	0.6	0.2
6	1	2	0.938249666814749	0.872366790582404	0.24006908462867	0.65	0.2
6	1	2	0.948508377605231	0.88553987027852	0.33245382585752	0.7	0.2
6	1	2	0.259259259259259	0.259259259259259	0.0574712643678161	0.05	0.3
6	1	2	0.456692913385827	0.397260273972603	0.0807962529274005	0.1	0.3
6	1	2	0.591735537190083	0.552469135802469	0.105017006802721	0.15	0.3
6	1	2	0.688249400479616	0.657502863688431	0.122237893747062	0.2	0.3
6	1	2	0.757575757575758	0.704545454545455	0.130526315789474	0.25	0.3
6	1	2	0.824503311258278	0.753974261922786	0.126265634306135	0.3	0.3
6	1	2	0.870920957215373	0.789093298291721	0.12043301759134	0.35	0.3
6	1	2	0.886973180076628	0.811331775700935	0.137422360248447	0.4	0.3
6	1	2	0.895726495726496	0.81875	0.169444444444444	0.45	0.3
6	1	2	0.906281661600811	0.837546816479401	0.21412037037037	0.5	0.3
6	1	2	0.921860465116279	0.84412265758092	0.257668711656442	0.55	0.3
6	1	2	0.945439045183291	0.864380358534684	0.294930875576037	0.6	0.3
6	1	2	0.967213114754098	0.891687657430731	0.380090497737557	0.65	0.3
6	1	2	1	0.902	NA	0.7	0.3
