# Supplementary material for: Evolving copy number gains promote tumor expansion and bolster mutational diversification
Source: Nat Commun. 2024 Mar 6;15:2025. doi: 10.1038/s41467-024-46414-5 (PMC10918155; doi:10.1038/s41467-024-46414-5)
Supplement: Supplementary file 4 — Source Data [file 41467_2024_46414_MOESM4_ESM.zip › Source_Data/Supplementary_Figure_S13_rate_of_gains_pre_post_GD.txt]

sample	rate_preGD	rate_postGD
PRAD_G_10_T1	0.141992464038985	0.355010239916244
PRAD_G_22_T1	0.195921837940678	0.571904331705116
PRAD_G_24_M4	0.122136117088201	0.351395895713457
COAD_C_3_B4	0.189922488834987	1.39456649268217
COAD_C_4_B3	0	0.0553698708248338
COAD_C_5_B2	0.0411501159303805	0.350211832968201
OS_N_11P	0.158459999851561	1.08422853406716
OS_N_3M	0.184445060388689	0.895522774349176
OS_N_6P	0.810901561339285	1.06672996155452
OS_N_7P	0.367071859509469	0.856809570857288
ESCA_R_8_A03	0.174673988313887	1.4502757278664
BRCA_Y_4820_P	0.526356317893853	3.36110964936781
BRCA_Y_9771_M	0.712647064602345	0.912582622365187
OS_C_1_M	0.325139333820725	1.10639795487979
OS_C_1106_D1	0.290155162336086	1.11130349758397
OS_C_1107_M1	0.462981546400396	1.32292467800268
OS_C_1112_M2	0.660261233371354	2.43625575576972
OS_C_1117_D1	0.380910569094989	0.957710586859247
OS_C_1119_D1	0.298503197513136	0.938894317834109
OS_C_1120_D1	0.411522601156658	1.04577148859246
OS_C_1123_D1	0.159222862160036	1.21907870191386
OS_C_1125_D1	0.297302711174973	0.686225806661629
OS_C_1126_D1	0.361878675373722	1.34747578043408
OS_C_3_D	0.294714639410929	1.18179104973163
OS_C_4_D	0.932405599384201	1.66150315859076
OS_C_6_D	0.176359659396011	0.392630642075493
OS_C_10_D	0.329056817535224	1.03160650860668
OS_C_12_D	0.30250056420706	0.964491397918997
OS_C_13_D	1.86377164120789	2.10937573956405
OS_C_14_D	0.0381783058839939	0.210021253507513
OS_C_16_D	0.662118973807047	1.63337943889575
OS_C_17_D	0.171834344901597	0.500210394910943
BRCA_K_12	1.12975677247928	4.61366188103916
BRCA_K_16	0.677573750976712	1.70542824861537
BRCA_K_21	0.871758799503051	4.17688597979839
