# Supplementary material for: Evolving copy number gains promote tumor expansion and bolster mutational diversification
Source: Nat Commun. 2024 Mar 6;15:2025. doi: 10.1038/s41467-024-46414-5 (PMC10918155; doi:10.1038/s41467-024-46414-5)
Supplement: Supplementary file 4 — Source Data [file 41467_2024_46414_MOESM4_ESM.zip › Source_Data/Supplementary_Figure_S15_segLength_post_GD.txt]

patient	seglength_norm_GD	seglength_norm_postGD
OS_N_11_P	0.410958055141072,0.0614442755768718,0.149465206404678,0.0569246532632125,0.181743064254032,0.27840314441933,0.648367455091923,0.297358571894706,0.240902626607304,0.693118880707303,0.844152417876315,0.820258877779264,0.996710710164106,0.379954219347193,0.408436036924458,0.410609619470024,0.443015918627602,0.245414793885761,0.119040430679715,0.519168478692096,0.106275713088932,0.99606172270021,0.6…	0.0748576526546818,0.13712293829971,0.151993215158495,0.0765363813946825
OS_N_2_P	0.996184577234967,0.162043995740748,0.0768780790151078,0.630872954869683,0.218935256792389,0.578143780987372,0.083182948445253,0.429072857876629,0.351804885925207,0.325318317447991,0.631695411289636,0.730125322972634,0.391120905410299,0.55221442304989,0.31852623527361,0.175737288175028,0.210139140422699,0.271586720951797,0.0976011487737,0.271790250919166,0.425445922533517,0.291426319840073,0.1153…	0.359488010589235,0.10657665732282,0.00567558052855647,0.0262294336118892,0.00188552533046867,0.0590986228321749,0.0825256353470672,0.212476357559985,0.077984537322732,0.170573444865207
OS_N_3_M	0.174809754455742,0.19181093870316,0.109282157917811,0.14754322396436,0.295809972952022,0.12694975080508,0.226245949062225,0.179967550720886,0.626821765612088,0.192892020062308,0.104561502618958,0.633837840639352,0.0760453434855044,0.955515246598773,0.195801291436576,0.138648547459747,0.083149149703335,0.433095018818608,0.334074773694523,0.320940122516813,0.0764051251394894,0.0257159919552207,0.0…	0.10898072354205,0.276305630564887,0.074991397950202,0.0677764117472504,0.10036662850226,0.194599167110003
OS_N_6_P	0.0478271132929441,0.028913771101675,0.0302983266685926,0.0219779950082991,0.0308086689966969,0.0286370078053259,0.0233515635301254,0.0568255866693754,0.054568327276701,0.390597901371213,0.244819841310591,0.0162570322759484,0.213760386892668,0.0835714699429703,0.142606224206555,0.0510924050676192,0.137445113780521,0.188755700731546,0.0826544627308256,0.0787272320160911,0.256102201142101,0.0746596…	0.0076455910826032,0.111568284830186,0.00163244550406958,0.0462569777272098,0.102401713433656,0.0524215732723931,0.138802739259745,0.343730575064208,0.00647797241519198,0.0851212204908734,0.046996312206871,0.0683971293577987,0.0358404446163113,0.00840791410469302,0.0321915195183502,0.0137996898107993,0.0465929879508157,0.039572309333264,0.10680595560595
OS_N_7_P	0.0346304342372016,0.0768360375937601,0.0689681786959486,0.0597513082127995,0.179328231332929,0.201917168318102,0.392283277317331,0.203435431539686,0.43550820322225,0.30364204090893,0.180220538462396,0.425223707607218,0.184301627398642,0.114730706171956,0.36502517534739,0.2547421447313,0.0298165316037418,0.0734430398427367,0.0801914282358882,0.392816878274233,0.0190067628618739,0.168279765805096,…	0.0477730516226651,0.327933695277662,0.322406941560246,0.208975393392942,0.111686720581209,0.0769243708278517,0.0918185151499053,0.0281384597832901,0.0669931402690046,0.04577198176232
OS_N_8_P	0.180812989833217,0.0974515250705202,0.173429842271753,0.100827383654672,0.652800565574958,0.0903370807803967,0.0682474239170205,0.664785979570202,0.505996712660576,0.527098669923588,0.135732560707524,0.0862306567444326,0.19822965916199,0.23704566852895,0.116820740963833,0.0419349533407406,0.10223599792469,0.0333449574228602,0.0419951064751327,0.0765539700345861,0.0687408900083533	0.114067750379221,0.0818084339274445,0.582454426908388,0.269352172351744,0.255334675501462,0.725618482557013,0.150527093961905,0.306906491488126,0.108338623193162,0.366892512510412,0.168782220687581,0.0482728161450529,0.0932823807680121,0.898305211641589,0.178241560710272,0.0913497561049147,0.0967066205582916,0.0650922267176329,0.0841039040529271,0.196247693472288,0.0789829999372921
OS_N_9_P	0.295145931202369,0.157938139069174,0.649084434526698,0.713625064639693,0.696094431249109,0.412681462121203,0.270538036378809,0.996726561683192,0.230465887127134,0.247386031523576,0.265044798120928,0.407010971217923,0.207473844469999,0.172977504271427,0.263943192990673,0.334771390128374,0.467420065981794,0.247793370101671,0.00190866854842359,0.644919789371074,0.363773039937445,0.519965791667669,0…	0.243406121092148,0.195991862982233,0.323908212008206,0.165851733068374,0.0267408219135288,0.35269543473228,0.71035697015775,0.346214314360918,0.11524753815338
OS_C_1_M	0.0650518266204838,0.217221839732256,0.11573443564352,0.0375881566935437,0.0649847184902103,0.0398605142228466,0.182139583448866,0.0474128044111343,0.0455949143773488,0.613899511456955,0.176882704195535,0.357998329397859,0.0441091790717811,0.0809623694639429,0.175108975631947,0.945018593053872,0.0289417974637748,0.0911442421101797,0.0579575533801993,0.224695558500687,0.0975154095450982,0.16867081…	0.0156763901434927,0.130416654046181,0.0623002305404182,0.311054046503032,0.0569209832632427,0.270020926814902,0.185009128020777,0.0623103199419798,0.0295548884822124,0.190927979539564,0.0172333315149838,0.0881436072381855,0.0563226653792957,0.0259410415603777,0.0465446645752371,0.0113130042092996,0.0137211431420645,0.979896359861304
OS_C_1103_P	0.0181573665129233,0.0915519504051998,0.376423714259433,0.328407137352983,0.117168405596291,0.156841656194439,0.32344134708246,0.0544335490686052,0.279536054797312,0.0753527403775684,0.290116074901407,0.411978123636853,0.2930129062529,0.0240529794214907,0.120567939698539,0.0182944843459656,0.0174591266162571,0.0337651185525734,0.077224043133818,0.0981033812055024,0.102442744194838,0.1266239366105…	0.0291293188652912,0.0533149170982221,0.0583891906994068,0.230070417705473,0.0901328345729519,0.089819474510282,0.0338509162860639,0.0697893786407325,0.0718090533932882,0.595547042752438,0.428746882130193,0.144304526320897,0.0799772296907599,0.0460180887669148,0.0856648173293674,0.0441540825840441,0.695954739823563,0.834982626750537,0.359403827882735,0.0507980860679746,0.174693531614775,0.1152396…
OS_C_1106_P	0.10761430367922,0.0775160843209741,0.0419835243294105,0.0529672618768597,0.0598765915747295,0.0294845296258315,0.477944268495311,0.181510006971584,0.102759805043179,0.0725598135964085,0.0593688494237206,0.554084636996967,0.351827666547173,0.089163122311253,0.247374769649655,0.308104025282385,0.00253371012630704,0.152228377125729,0.235946902953865,0.248071138560415,0.00177727384245005,0.144915921…	0.0714800518676719,0.0855282121008188,0.0420046259970436,0.0753113388774027,0.614548864852223,0.0556738219170045,0.378552045603173
OS_C_1107_M	0.255444099369327,0.126281570675851,0.0756933596997148,0.0409755005235414,0.64347786910274,0.219729404440952,0.146189294747484,0.0829456746649568,0.232304683731006,0.0860963751357725,0.677273657643517,0.822017447608314,0.330886535536817,0.259599717939543,0.0456705235586576,0.284370651244496,0.29028232695651,0.0792132081023244,0.676449808251974,0.135438721958422,0.145420482470662,0.384387911647584…	0.174952719235337,0.106269333353449,0.104487168504368,0.485225248231982,0.00772799394591049,0.238019454765953,0.394264387031335,0.0475625982122978,0.100721187372409,0.0228280474888997,0.0885427082616013,0.0297006442860604,0.48463491829977
OS_C_1112_M	0.0135247967212511,0.0992411193955864,0.00519234245742815,0.116384854695574,0.019244464398673,0.00579953707721587,0.0126898634492747,0.00665547402508862,0.10346108283963,0.309095472941847,0.0117650590270774,0.126161252429953,0.0661263338840714,0.0334702637245133,0.0405806324130819,0.040475473436252,0.110276459586792,0.370520672283892,0.626017682195058,0.0848966330290031,0.0882039148001525,0.03345…	0.0255771951928197,0.0516408497349804,0.00366205014514462,0.0125705574930775,0.0107484250745609,0.00204385312045228,0.0105033359499873,0.00460825276632391,0.0109960204593245,0.182241155435567,0.235220420903123,0.0744386848075948,0.0603319213210101,0.0910987212679086,0.12316357836835,0.0144514167263652,0.0146640404747743
OS_C_1117_P	0.418604256772296,0.0923749337946382,0.0472009434647161,0.0562465185172046,0.311039849482302,0.202865836981523,0.438105025670823,0.179949047804304,0.00411135456477696,0.564474371118703,0.171586531455725,0.0713806636156439,0.106735329347464,0.661831047527337,0.165422368415438,0.526856316780775,0.579591635116637,0.282236828668933,0.11593507900393,0.439831882413969,0.673655804910798,0.29960416573740…	0.0755734873149808,0.266338272589077,0.00808037287734524,0.201891384336586,0.0637264160782979,0.129708753593089,0.436513338378378
OS_C_1119_P	0.492245747330029,0.021937590346635,0.297026428986837,0.347200755482419,0.650463242856802,0.316795063540785,0.597134340956427,0.261458842312645,0.69992669084714,0.261551871314279,0.144290945337431,0.0312002095618487,0.0631335498250818,0.723754335588381,0.74517260505709,0.0602107011420369,0.168180842808223,0.215307076967151,0.674880483054962,0.187559087574932,0.0623554455936447,0.639083496462786,0…	0.00455907894636516,0.0282105115385422,0.410981743099208,0.16752480895297,0.128088209371172,0.00339879788400147,0.00636514018048513
OS_C_1120_P	0.595691297330743,0.0119497379344567,0.0162337206147669,0.279305162893127,0.171245190359497,0.20533699819717,0.235423056208064,0.199908418265338,0.167323926421078,0.0257432005369118,0.0384762452643164,0.069789893776454,0.0978476240230509,0.135091106785579,0.00225362823957137,0.078602856587637,0.259232518455463,0.11973978615949,0.194585210078185,0.0753628876304856,0.0701750724229324,0.114901711309…	0.00447757881096154,0.00941394474250598,0.13882723338807,0.0812704202660116,0.139497097822989,0.00807941900049691,0.0101325214247486,0.00781321078400954,0.014095907358132
OS_C_1123_P	0.026571345084643,0.0603965500436056,0.205268651394741,0.185550405283379,0.511161575900219,0.286972263187552,0.708774119728555,0.29717501559851,0.0770558390304556,0.220375856315365,0.119426030210453,0.229781088167265,0.218368332576892,0.699410571240919,0.315599554784251,0.521483901868422,0.100238845141809,0.680319091093251,0.468120408891706,0.184377353824669,0.185315628425332,0.780680048103048,0.…	0.04266073792392,0.528274541061812,0.103364047949082,0.0736344461479785,0.0725176930718079,0.0847929967203222,0.0615762883492149,0.332544446120999,0.402673574770255,0.142860017561422
OS_C_1125_P	0.248843289529603,0.301564142820144,0.0760170252009788,0.300091379937051,0.233605685987173,0.591369536207664,0.58783995015911,0.0344944950436045,0.65958354500603,0.431750526313051,0.0540605854076154,0.804231047648942,0.996776379116519,0.33296644135101,0.355205547213443,0.256826197036833,0.0849303456179806,0.72255582360334,0.119671056274135,0.635092846431321,0.101106152357149,0.168424345865646,0.9…	0.0273736461395641,0.0162089438487064,0.216982011108976,0.445361734600433,0.00375320196541283,0.599618472939676,0.0222607605556946,0.117052143707452,0.0268451537604363,0.158355883956357
OS_C_1126_P	0.186921657317199,0.0447557605081583,0.0484601317093158,0.130585508655808,0.0821089363181802,0.455873976209379,0.285684181568162,0.601049428291675,0.337672164161452,0.0653746971332217,0.163266515021747,0.350668736094385,0.864389577217187,0.8407586673355,0.107265239049339,0.107009857411717,0.543092122416749,0.396291144326203,0.291056083285783,0.382433727339149,0.482599000457668,0.180553927906576,0…	0.0308869089550807,0.0753796606126049,0.744659037876336,0.0156922273786273,0.157301899835719,0.0453991382418669
OS_C_3_P	0.149787086030663,0.282530181125434,0.267898556157752,0.167169469971645,0.356093573795931,0.268577898113405,0.685683587497816,0.675672968585099,0.120203915189119,0.079064817236636,0.0359269938661884,0.320812467437751,0.307455101153336,0.609536803004306,0.0271914314541568,0.0337982763606679,0.155992665971038,0.360231835739948,0.307433769815431,0.41063749504927,0.464804181050284,0.319992199296126,0…	0.343878008352059,0.643787516324492,0.13446746044179,0.156103618562985,0.0996153533585129,0.0369417012788975,0.603479959293539,0.00534748234074168,0.0306632476153047,0.0147753940280753,0.0381514127559797,0.0230590188011638,0.00711946044297189,0.0234601973545084,0.0342408129598705,0.0188653621493638,0.113511576642365,0.00677880836636773,0.22726023827315,0.0840419156205933,0.0583830988664863,0.0837…
OS_C_4_P	0.15103123148195,0.334714546949908,0.0842079864081594,0.104706027627598,0.0462926519726412,0.0838364515055571,0.0802286795397469,0.387672200440454,0.0583181266377464,0.0205622063745143,0.0435729823786696,0.0116565724768808,0.262202776059593,0.0405402474062169,0.507688509654853,0.121593902951976,0.685148292044351,0.0694834142438887,0.421680728615947,0.219541542830192,0.0467258598191261,0.135000338…	0.049199305612957,0.0310906360512886,0.0304252476349094,0.0327475669384911,0.00249209796187412,0.0010104815307538,0.0674165013257034,0.0190969808819706
OS_C_8_P	0.389312523940435,0.340527174671558,0.170505061323544,0.285054849562049,0.072566226276019,0.20890610283956,0.425449976158733,0.0870026715154666,0.285956791487465,0.189048068727339,0.373799087225677,0.362638746536315,0.361516670728559,0.379061091496992,0.453706080448442,0.0726420115564372,0.711792746212347,0.173068881469751,0.5972191542805,0.219770497234591,0.12169063663631,0.729458637904373,0.065…	0.119505444177961,0.0850512208272171,0.172617010754239,0.0723377089071608
OS_C_10_P	0.339725271276593,0.139497381593956,0.0793616442639909,0.287086570322708,0.335755505064963,0.312116021189108,0.2158695847765,0.0933820226846741,0.218420725628923,0.256648352639982,0.116348486380835,0.129199647925783,0.11355491211054,0.670883944452157,0.840575848091373,0.324274424025518,0.248600884733843,0.568648581986822,0.147938465547254,0.393107445127537,0.253746412888189,0.168957837845453,0.21…	0.305320133497099,0.227756722896171,0.13778708348562,0.0271827163441068,0.159683947597642,0.273593310266517,0.628020680091588
OS_C_12_P	0.482211537407137,0.0290547194641157,0.061973854203287,0.245644701625733,0.220277201098418,0.0808383083263419,0.188716481488448,0.372335048839995,0.224153957879775,0.775206148649785,0.766352424157994,0.361408223881013,0.25431580207257,0.117620503473099,0.0821134166795526,0.14063584453359,0.206180800578764,0.08907527296304,0.102829686591849,0.248784511161899,0.126255235249218,0.619415476340639,0.1…	0.0507295066114949,0.086282401311872,0.29450675697407,0.112550775246365,0.000418773210830006
OS_C_13_P	0.0899436970539366,0.0417360995009801,0.00716040175095383,0.0440759266696081,0.065918697208783,0.0357106273000662,0.037236456587571,0.213409654481618,0.0866267961426043,0.104454396737181,0.0436042108494437,0.358784506433213,0.0873653273615745,0.142731111581966,0.0787116839473994,0.0306000941254618,0.252213881567515,0.0902889671784591,0.0601694346850098,0.037723729728032,0.636643866783356,0.051970…	0.00649023715868008,0.0222959002856261,0.0168661173391089,0.0094550792065134,0.00260039978194463,0.00972035466727932,0.347516649567369,0.0314399577652669,0.0290124591149189,0.224264770546246,0.0093427408650607,0.0286787033374283
OS_C_15_P	0.78935508640946,0.167873757440168,0.029148671649852,0.0503253119480882,0.138997827626305,0.0965526226656295,0.101054494647617,0.225959446096651,0.128426732853272,0.100489062834634,0.394591213168424,0.0860223972444924,0.596567292229004,0.160636062094513,0.0840644730416877,0.195197413009768,0.0383773341855058,0.0925779069844595,0.0749415769898625,0.46105959337997,0.364752049630807,0.50211688789988…	0.205522726738337,0.24895188200239,0.0806357987885063,0.346977826862236,0.0773321905061166,0.0618029863297933,0.26797422152321,0.270878035084693,0.219330740423077,0.0800746566303906,0.139585265302443,0.193937321707011,0.0445780129649802,0.0724117168051061,0.0415952476698723,0.0398605777143199,0.136374742272276,0.0525623386792461,0.0162050854604972
OS_C_16_P	0.0842205910237576,0.288806572742277,0.0259116794344032,0.0323211947511039,0.0636604545995604,0.0894075373141345,0.0107010880971982,0.131064662815402,0.371167084220801,0.0973314663238822,0.0237228450349436,0.0821306420705375,0.197271259029632,0.043773749853631,0.0726495033682906,0.0470648455477701,0.0549490015376948,0.0741058503927946,0.180711657550912,0.0311777405070582,0.373213428452828,0.06173…	0.140809101120517,0.0382336270883585,0.197017066705755,0.295277868462621,0.111275535104265,0.0294364401655032,0.0192190446897594,0.092407332096599,0.0184130706507542,0.0245603143570775,0.0492814190615576,0.0864410349670665,0.140998405721371,0.0721650243852265,0.0590606171015672,0.0139102762141414,0.0355793120037528,0.13377900974624,0.139835894558083,0.0510661400463719,0.0104981536253295
OS_C_17_P	0.176001163769939,0.997876797656086,0.401800659115335,0.156956524996637,0.165650122504153,0.265202241947538,0.914036636380709,0.279855766885749,0.240627544456943,0.421137853849259,0.374600986965263,0.36402940394002,0.598779066136676,0.304320173524318,0.380111320947338,0.327869490620889,0.259105873090884,0.4744394325399	0.108238581610078,0.0565435267533313,0.00363117597298346,0.442551247273538,0.241842263684275,0.145363804552075,0.109019416122086,0.172727507390125,0.154980534086042,0.102995680976513,0.0695618018536308,0.0367492016391831,0.0712934356086962,0.0929247971221329,0.16865655355905,0.0613460049923727,0.981890817788504
BRCA_Y_11460_P	0.275449026175352,0.225971306737369,0.209635616469456,0.279609228943141,0.399640016980297,0.283161225632584,0.976695804859196,0.743134814266309,0.177897250270116,0.347409394999462,0.491419938217099,0.169743272557106,0.646735551543529,0.332583327369583,0.50357019491557,0.123912464856424,0.201231658605214,0.191193541487781,0.200809402729541,0.440969522471871,0.187796716284522,0.809114695262238,0.99…	0.145700141850528,0.0250228371293029,0.410525566239337,0.201449321992215,0.299211297382774,0.136082144993297,0.151331066695271,0.378716718495296,0.125942757240739,0.548460893624493,0.13386560281578,0.0932541883083586,0.240708126163515,0.0818877705104165,0.103167397239038
BRCA_Y_4248_P	0.146666403327406,0.0577771357912591,0.137844951836591,0.254939792487183,0.327892887203761,0.128861982109042,0.290976385507663,0.381913332617052,0.476027393791299,0.0710165151446019,0.111586408087955,0.118093982871559,0.222276546859107,0.225166338112434,0.803567816039482,0.599272534824498,0.442021884866723,0.311244072466748,0.187437766168199,0.866227142366213,0.103444786916664,0.0787363191689568,…	0.0659244010182633,0.0235257597115735,0.109210858792516,0.164450003263545,0.249901855076048,0.117314425009668,0.185193812506857,0.0484707045992133,0.0402493990663144,0.223983068590004,0.330469719495202,0.0423130936284363,0.0523790894688216,0.102263403449461,0.0255574540251131,0.0599297767421803,0.0491247887292623,0.0830007607941495
BRCA_Y_4820_P	0.143787594280255,0.338017590885846,0.256028707339369,0.168425517197185,0.321637587307175,0.0143341999519243,0.105273022375573,0.0879261485322191,0.373502381309083,0.0351534513906196,0.0342840166659878,0.0371085968823767,0.184942243947739,0.018776729793421,0.0183213306224636,0.0154069048153548,0.0691265251540329,0.0517856687167763,0.125669736770222,0.0517208480079382,0.0695726467983653,0.08026855…	0.455825758935433,0.0224235934829895,0.0100066681658529,0.0309730818496594,0.041197469576225,0.0156640342135691,0.545611276621151,0.144281536809275,0.0154497996790433,0.0325684969201088,0.099358478934747,0.0187830206541862,0.0302254707012842,0.0340982447708113,0.077984824716459,0.034430207865745,0.00910456760255218,0.0486702684027966,0.0137279039120254,0.0164787152039755,0.123035317574157,0.23581…
BRCA_Y_9771_M	0.0369931127946561,0.134500330342955,0.153951598002963,0.0433716066179647,0.110675301238062,0.0123551261513551,0.178748921562344,0.196917152906525,0.0781571175863736,0.193501851119325,0.0789596968782867,0.0624022327027168,0.0749310202397865,0.225275471093035,0.201406427372859,0.19068551676478,0.0832496281023098,0.259238788112244,0.0361412504955902,0.212209150311361,0.0704271582747366,0.1293685121…	0.0210679080212681,0.0115762388326741,0.0442361956824717,0.152992185454814,0.136849886390188,0.00255167384376522,0.0269059359556715,0.0333154011357246,0.118540465095056,0.0122154435100169,0.0921158397014109,0.0950147937754922,0.0254272818356437,0.065954799888397,0.25858062964517,0.434822139390884,0.268650250344967,0.0649818302515947,0.399539276483314,0.554702864336174,0.0994285063361484,0.0448700…
BRCA_K_16_P	0.0215368495294329,0.0354711275533997,0.0114629258288424,0.0239118033275719,0.0241742749660822,0.0377214651646946,0.0842237281189718,0.00697471061823021,0.0216369754864167,0.022147687357107,0.00458742936143258,0.149983577411529,0.0353689176462608,0.110181360594526,0.0284491206415023,0.160519953814955,0.0337293120640247,0.158220380359795,0.0341405307495387,0.349524633164637,0.0465675794306264,0.09…	0.0782172833444722,0.0367223344814941,0.0175722199285142,0.0138444791755563,0.0133845472763101,0.0332694129095413,0.017109588761683,0.0219782440478679,0.0181607044464995,0.00906687195239334,0.0373155949357273,0.0239029269188759,0.125203017738264,0.0513818237308503,0.0326859868694808,0.0139458464883394,0.01983317104896,0.12693062822876,0.0304435750280455,0.0423444013066732,0.638881942278365,0.4829…
BRCA_K_19_P	0.0379301241724947,0.928664137854616,0.0283981507414177,0.0981561662675384,0.190640025934132,0.29836475474094,0.289198434630527,0.595429012948447,0.820864343297077,0.858432508780185,0.799635883350016,0.785644169713523,0.236877297231868,0.12635813728932,0.61827632551825,0.50034796289259,0.997179062669891,0.0934347278811202,0.047777139213577,0.358339905874029,0.370573245167091,0.609057374939196,0.3…	0.496143101491673,0.26940686226475,0.0477103162980903,0.125925455583182,0.075447448952207,0.0190501703690361,0.0330908908054091,0.0750851566104218
BRCA_K_21_P	0.007799461385254,0.0675987342073867,0.0641108145424744,0.0173327121483133,0.0573771943107376,0.0737994298455976,0.104760000532746,0.043695535479002,0.0176884275094628,0.0683571391980931,0.308954114228001,0.0701854629157204,0.0731478817282444,0.215826475341206,0.234337890246452,0.0816586190155825,0.039626640452968,0.19250349601606,0.103428309873645,0.115606939967749,0.0507324255987392,0.242951745…	0.016342735677652,0.0351041717654506,0.0107238968914809,0.0318472845018635,0.0141660575439986,0.06511418693188,0.011149589866776,0.130224465549236,0.0606062456724989,0.0204755330936805,0.04856715807727,0.0353991225786616,0.0541426169181005,0.0211269374135613,0.0629947478028289,0.122185628866142,0.172801462295994,0.0275602721497398,0.0306589219929749,0.0136978931814613,0.0702380478632855,0.0658170…
BRCA_K_22_P	0.0308612806140024,0.0627855625270836,0.0522714734388334,0.134817566586011,0.0361783396774557,0.194389566700955,0.118044936394531,0.0538161453814596,0.0337900979885846,0.0735376799711432,0.560369212494991,0.0691516366439306,0.0444401670830116,0.0427392968940706,0.150295498470763,0.427835233727776,0.0353829211500285,0.140284661140142,0.207996310347946,0.234460586590475,0.0423566098440131,0.0217472…	0.0118047205868021,0.0313049977898677,0.0768064126078603,0.13583754999405,0.275642977355622,0.221910539055359,0.083096794656405,0.0116793004820538,0.00792477407602414,0.173480795315211,0.0597820855205631,0.1379907403776,0.0150856883285016,0.042652409012549,0.00866759470990181,0.485840992745722,0.0292844559955276,0.179342532273107
PRAD_G_21_M	0.089908678877141,0.233732074603804,0.269956768924165,0.274764045004015,0.215855624090131,0.0901694801197101,0.0738460685048576,0.0999183844720858,0.033820986191584,0.0709349471613734,0.173316046506779,0.201533640263378,0.0540847869434391,0.65502146075571,0.0562026709414577,0.155818282597061,0.0193465921782536,0.0230652229637875,0.216543294784872,0.565430116815803,0.14808366565033,0.4053317176884…	0.0266618428505532,0.0561624074112055,0.40135801900502,0.302766694395541,0.210668277611879,0.0945102829616592,0.201041026994223,0.635792265735762,0.0669872238540652,0.35015316707118,0.257593529556714,0.0200540116567615,0.238130011088157,0.0906788871848017
PRAD_G_22_P	0.0959367338593901,0.168739190025795,0.19658141096321,0.241511959278219,0.280893680013903,0.0225559934736298,0.108911633533363,0.667842464313265,0.7605221736277,0.117132402887352,0.550211394616987,0.0293183419201032,0.969016915804958,0.13155054827429,0.361787467621357,0.235025075347891,0.0310375897127007,0.036224949713265,0.0377092712896192,0.999641183276091,0.318635638824661,0.996547324852003	0.030629039165738,0.0803394338628469,0.226872231478327,0.210579132085221,0.210287684018306,0.297022725893777,0.0393262850262108,0.235567144698948,0.102075156321716,0.0928149816086009,0.703662937044096,0.124707654493092,0.10875908784913,0.191283645942374,0.457615649279484,0.416096690114453,0.141686949447188,0.344246368062262,0.365570416757164,0.251897552134284,0.145343817267661,0.588837992111212,0…
PRAD_G_24_M	0.542675231731921,0.322177997160127,0.323573040883138,0.115720342481296,0.112813086247685,0.0633379590714888,0.263395939189944,0.0306585837356045,0.183238612015512,0.0218251030019285,0.239537531331275,0.122939332294676,0.178116921258651,0.0569704609873831,0.0370323171564049	0.0464836572904473,0.411469480484587,0.527395411311887
PRAD_G_29_P	0.44238377992113,0.155462966928405,0.368627923966549,0.0668441616668747,0.26505006543135,0.0353980796114659,0.0752725322887828,0.113160990682828,0.0114996694549026,0.144264914493268,0.778424671310464,0.831873780783162,0.226069716021475,0.696378044118475,0.215906263561476,0.431814376807474,0.475282999817663,0.37261668915365,0.45483666548295,0.077666369030033,0.185199370045927,0.109278357309043,0.0…	0.456409354880456,0.109592370181637,0.235866544461882,0.123847246009666,0.0620996937166465,0.043220952447495,0.0616009001758789,0.164090789756871,0.151015447811231,0.0986268395773126,0.0230012412935582,0.0944720552213678,0.0196348959731289,0.0580713071617592,0.0307584088927503,0.0426346492238424,0.0309441312373915,0.0599824570488591,0.0434623141973031,0.133437233074176,0.0369481080144642
PRAD_G_31_P	0.251722917997271,0.0448151725124006,0.50329445608758,0.143523327146789,0.229525573370166,0.287021950243556,0.0583223270176312,0.153714292043684,0.998460202817123,0.397503328992469,0.503528841940258,0.0736267135572726,0.296426023681091,0.355423659727183,0.793234590097778,0.628561055581807,0.130811467049534,0.687252051474566,0.0479202852690585,0.057066586613881,0.0878955358051701,0.045165802097049…	0.788264090378475,0.405821824608365,0.590902323924575,0.223870686887143,0.0940559289076161,0.178210892255374
COAD_C_10_P	0.440251615602027,0.0154859511918917,0.351269532625272,0.283834482251833,0.652897916074945,0.0182688721760274,0.729004460560129,0.268746449222781,0.446771134479231,0.0162988254636123,0.536150698401307,0.24271544707542,0.820357276827772,0.402598993134593,0.390643999649813,0.469905326540123,0.505119428304312,0.464759006916965,0.530075788138501,0.0056960935566532,0.312467956152536,0.047100626705844,…	0.0241227599262332,0.0401129362645317,0.113093787426443,0.359977183553673,0.386358705154494,0.462041373573321,0.506550889390672,0.233094113855176,0.027343048751022,0.710220061523037,0.0260366597519211,0.866295915788756,0.69390570039696,0.305730983236081,0.996512598092888
COAD_C_3_P	0.582802186159311,0.391723873666533,0.998027286355338,0.0450190026959146,0.125950717755012,0.228640642150338,0.578833794511495,0.0583064714560144,0.0212963603033177,0.562100313719775,0.348920376541764,0.457371104388424,0.033693434547178,0.349786893339678,0.848092748422658,0.796223240421288,0.249864395899659,0.617657418895597,0.126062592800433,0.252787447550784,0.117936497711958,0.108494386705928,…	0.0170899226692774,0.00634767989920774,0.257503290306508,0.123312257459366,0.0347306430305163,0.284744556490607,0.668563878104274,0.0440966674299631,0.231015563082303,0.25641955597717,0.651648404067293,0.0217804123609701,0.0371200657828987,0.0112228189161705,0.0852846215322931,0.0940579904080789,0.00942146809069345,0.0575920666637655,0.0247824707405959,0.0671919088450025,0.0261716873238357,0.0348…
COAD_C_5_P	0.257252082454816,0.190714590202457,0.0250495836404326,0.629564797512735,0.196057786480414,0.0226144798146866,0.0297315158653215,0.0664960834039789,0.62984717141458,0.128003667678503,0.419383306479671,0.450601576559876,0.509820958660231,0.53084165029918	0.0810152989403311,0.208659062272367,0.0208761624405613,0.0303293162876854,0.501359572912339,0.0530281972610492,0.430565531245054,0.210808637521304,0.508402161985678,0.0152947449519028,0.998696289613795,0.046531558970969,0.604607845425804,0.0808360718515489,0.0145674183681143,0.313882056367339,0.0633349289620519,0.411907961691709
COAD_C_9_p_P	0.416630899362781,0.189606029233598,0.265278859367732,0.0979101912845226,0.443575360112269,0.337479630229182,0.0112571245355447,0.217197658425113,0.551107361995618,0.150067163366215,0.21448136000618,0.320573507147666,0.678062199589156,0.0628880190196267,0.282703421236527,0.229909417864699,0.0228652242390404,0.923749179763783,0.00630788808628297,0.0329103819017951,0.341193617738931,0.0316141280834…	0.0301291806001293,0.050989309655249,0.84420363139807,0.139764857530978,0.127826443909777,0.164350030275655,0.2257267439053,0.0471024458108016,0.082700618436169,0.0675802285286497,0.10091753840957,0.739521708335955,0.359145533997834,0.343406186972872,0.0563485556969768,0.134540818876594,0.197366784180793,0.308700087627791,0.787493692253769,0.0392463807018492,0.0236870279581958,0.117104296071542,0…
ESCA_R_8_P	0.385564422194339,0.609903407111145,0.99779437454333,0.0976583291958453,0.0619565323986606,0.716760874289175,0.0194056052163398,0.0243114881066761,0.779634310446873,0.637667919942766,0.113559629907474,0.0941798845215746,0.79618287418926,0.0625294829122672,0.0590666123006792,0.721750813566487,0.125793404782875,0.338662066253033,0.115332790494966,0.340544432539069,0.139637505173516,0.02930609343639…	0.0226489311715951,0.00990969911504118,0.645615000387326,0.0445909304889944,0.0160565988461969,0.0207145554911513,0.217153845927007,0.0185554244839396,0.0547085684338387,0.290330480352602,0.0528034974421289,0.0315290872947121,0.0374166656760076,0.0306661468456715,0.0326773952430868,0.0150719655895334,0.0666033349783081
