# Supplementary material for: Evolving copy number gains promote tumor expansion and bolster mutational diversification
Source: Nat Commun. 2024 Mar 6;15:2025. doi: 10.1038/s41467-024-46414-5 (PMC10918155; doi:10.1038/s41467-024-46414-5)
Supplement: Supplementary file 4 — Source Data [file 41467_2024_46414_MOESM4_ESM.zip › Source_Data/Supplementary_Figure_S17_ALOH_vs_ASA_timing.txt]

Nt	Nb	ArrivalTime
3	0	0.999999930667364,0.904223540822597,0.948321184084344,0.940916069488449,0.940663934304376,0.772769013984536,0.760651855780209,0.895268602422226,0.999999983549181,0.885199434599742,0.838503043209794,0.999999997641938,0.998727828969687,0.999999998135744,0.752882719301431,0.847008688731027,0.999999992423046,0.698311748824525,0.806711858484146,0.980766415092244,0.853791545500296,0.759002918453003,0.9…
3	1	1.53438040051412e-10,0.789448902277283,0.321442038404826,0.818487875670019,0.272727652843881,0.800404909914919,0.656878338227994,5.08890980466248e-08,0.451420758968583,0.250038775088003,0.333335787224879,6.28039842354156e-11,0.777377600207014,0.499294915915153,0.144180996880115,0.461541431731358,0.402354323287113,0.698955686874759,0.857142999848019,0.631578942222719,0.709656957764274,0.8399797695…
5	0	0.653487372006249,0.816155819318797,0.990721282017519,1,0.921978103724885,0.929113656131385,1,1,1,1,1,1,1,0.940904428640087,1,0.645738244916469,0.954122268332744,0.833759118975477,0.875350004457467,0.874666928099859,0.715048409111464,0.247345583688373,0.927157494280671,1,0.980507884375473,0.939407978014967,1,0.753343349608702,0.61845883458753,0.938850906201902,1,0.736657694792668,0.94907400954924…
5	1	0.942736246710109,0.751578905499663,0.731133257442459,0.833149704573143,0.598376149351101,1,0.576901585614375,1,0.844839209186704,1,0.860863528575948,1,1,1,0.872671029411252,1,1,0.766712905616434,0.358004684099008,0.563939846045194,0.43576578913983,0.888250357309218,1,0.808509856231759,0.993112496861038,1,1,0.941995982023554,0.873081339800463,0.87318228623612,0.714361427027833,0.798755162220059,0…
6	0	1,1,0.98941714289642,1,1,1,1,0.993708573718149,1,0.982293808774197,1,1,0.997164436617098,0.997554064114727,1,1,0.99990602733726,0.835129160026927,0.991029771421438,1,1,0.998892169020641,0.962873409528023,0.983090965865064,0.984127109810024,0.970840425407932,1,1,0.947215409348597,0.962381837233009,1,0.999455519963908,1,0.947414748777888,0.992133328213228,1,0.997843429493385,0.958478453485895,1,0.9…
6	1	1,1,0.955664763632033,1,1,1,1,0.667853998190061,0.783499413565929,1,0.96582770306956,0.663184117239112,0.686726901182422,0.377997705048588,0.850226066518978,0.879936014577295,0.755801080093094,0.23301746425823,0.5748619258976,0.871155671678517,0.330273688672142,0.735193390831726,0.905225760322443,1,1,0.761393939836232,0.80583436050043,0.81773801842075,0.6923537408335,0.807075478972617,0.939791490…
