# Supplementary material for: Evolving copy number gains promote tumor expansion and bolster mutational diversification
Source: Nat Commun. 2024 Mar 6;15:2025. doi: 10.1038/s41467-024-46414-5 (PMC10918155; doi:10.1038/s41467-024-46414-5)
Supplement: Supplementary file 4 — Source Data [file 41467_2024_46414_MOESM4_ESM.zip › Source_Data/Supplementary_Figure_S18_num_postGDgains.txt]

num_postGD_gains
0
1
0
0
0
0
3
1
0
1
2
2
0
0
0
2
1
2
3
0
2
1
0
1
4
0
1
0
0
1
2
4
0
2
1
2
1
1
1
0
5
2
0
3
1
5
2
3
3
0
0
0
0
3
1
2
5
2
1
0
1
0
0
1
2
4
0
1
2
1
0
0
1
0
0
1
3
0
2
0
0
5
1
0
4
0
3
0
1
1
1
3
0
1
0
2
1
8
1
0
0
0
0
1
0
7
2
4
0
0
0
2
0
0
1
0
1
0
0
0
0
0
1
1
3
3
0
0
0
2
0
1
1
0
1
2
0
0
8
0
0
0
0
5
0
2
4
0
1
2
0
0
2
0
9
0
1
0
0
2
1
0
0
0
0
1
1
0
2
0
0
0
5
2
0
0
0
0
3
0
0
0
1
0
9
0
4
0
0
0
0
1
0
0
2
1
0
1
3
5
1
0
1
0
0
0
1
1
2
0
1
0
1
1
2
0
1
0
0
1
1
1
1
1
0
0
1
1
0
0
4
0
0
2
0
0
0
0
1
3
3
1
2
0
1
0
0
1
0
0
0
2
0
0
0
1
3
0
1
3
0
2
1
0
0
3
0
7
1
0
1
1
2
2
0
0
1
0
9
0
1
1
1
4
3
1
2
1
2
0
2
0
0
0
0
0
0
1
0
0
1
1
0
0
1
0
0
0
2
0
1
0
2
3
0
4
1
0
0
2
0
1
2
1
1
0
2
3
1
1
0
1
0
1
0
0
0
2
0
3
1
0
0
4
2
4
5
0
1
1
0
1
7
0
0
0
0
2
0
0
3
1
2
1
1
0
3
1
1
0
0
0
0
1
0
2
0
1
0
2
2
3
0
1
1
0
3
0
3
5
0
0
0
0
0
0
0
2
0
3
0
0
0
0
0
0
1
2
4
0
3
0
3
1
2
0
4
1
0
1
0
0
1
1
1
3
1
0
0
2
0
0
0
4
3
0
0
1
1
0
0
0
4
0
1
1
3
0
0
3
0
1
1
1
1
3
0
4
4
0
0
1
1
2
0
1
1
0
0
1
1
0
0
2
0
0
4
1
0
0
0
2
1
0
0
0
0
0
3
2
0
0
2
2
2
0
1
0
0
0
1
3
0
0
0
1
1
0
0
0
0
0
4
2
1
0
1
2
2
0
2
0
2
2
4
0
0
0
0
0
2
1
1
1
0
0
2
4
1
0
2
2
4
0
1
0
4
0
2
1
0
0
1
1
0
1
1
0
1
1
1
0
1
0
0
0
0
0
0
2
0
0
1
0
0
2
0
1
0
0
0
0
5
2
5
0
5
2
1
0
2
4
4
0
0
3
3
0
0
0
2
0
3
0
0
1
1
0
0
2
1
4
1
0
5
0
7
2
2
0
2
0
0
0
0
1
1
0
0
4
3
1
5
1
2
0
0
2
0
5
0
2
0
0
1
5
3
3
0
2
0
0
1
1
0
1
2
1
1
0
5
2
0
0
0
1
0
4
1
3
0
7
0
1
0
1
4
0
0
3
4
0
0
0
3
0
1
0
2
0
0
2
0
0
1
0
0
0
3
2
0
1
0
0
0
0
0
0
1
3
1
0
0
2
0
1
2
0
3
1
2
0
0
2
0
0
2
0
4
1
1
0
0
0
0
0
0
0
1
0
0
0
1
0
1
0
0
2
2
0
2
1
3
5
1
0
1
4
1
4
4
4
1
0
0
2
2
1
0
1
1
0
0
1
0
0
0
0
1
0
0
3
0
0
0
1
1
0
0
2
0
1
2
0
2
0
0
0
2
2
2
0
0
0
2
0
0
0
0
0
0
1
0
1
1
0
0
0
3
1
2
0
0
1
2
0
1
1
1
3
5
0
1
0
1
8
1
0
0
0
0
1
4
1
4
2
0
0
1
0
1
0
0
1
0
4
0
0
0
0
7
1
0
0
2
1
0
0
3
3
0
0
0
5
1
2
1
1
1
2
0
1
0
4
1
0
0
0
0
1
1
0
0
2
1
1
0
0
1
2
0
1
0
1
0
1
2
1
1
0
4
0
0
2
0
0
0
0
0
0
0
0
1
0
3
1
3
2
3
0
2
2
0
0
1
2
1
0
0
0
2
1
1
1
3
1
0
2
1
0
0
0
0
1
2
0
0
6
2
0
0
4
1
1
1
1
2
1
4
0
1
0
5
3
2
4
0
0
0
0
0
0
0
1
2
0
0
0
1
0
4
3
1
2
1
0
0
4
1
2
