# Supplementary material for: Evolving copy number gains promote tumor expansion and bolster mutational diversification
Source: Nat Commun. 2024 Mar 6;15:2025. doi: 10.1038/s41467-024-46414-5 (PMC10918155; doi:10.1038/s41467-024-46414-5)
Supplement: Supplementary file 4 — Source Data [file 41467_2024_46414_MOESM4_ESM.zip › Source_Data/Supplementary_Figure_S20_prob_mutationOne_occur_first.txt]

Diff_fitness_increase	prob
0.1	0.49866
0.2	0.54107
0.3	0.57229
0.4	0.59061
0.5	0.60726
0.6	0.62056
0.7	0.62936
0.8	0.64092
0.9	0.64727
1	0.65276
