# Supplementary material for: Evolving copy number gains promote tumor expansion and bolster mutational diversification
Source: Nat Commun. 2024 Mar 6;15:2025. doi: 10.1038/s41467-024-46414-5 (PMC10918155; doi:10.1038/s41467-024-46414-5)
Supplement: Supplementary file 4 — Source Data [file 41467_2024_46414_MOESM4_ESM.zip › Source_Data/Supplementary_Figure_S21_gsea_timing_vs_CN.txt]

pathway	NES_by_timing	NES_by_CN
proliferative_signalling	1.56519861218651	1.28026865160036
angiogenesis	1.06698775213331	1.83776832896386
cell_replicative_immortality	1.02169418680143	1.38550984998764
cell_division_control	1.13248538361469	0.811316284025227
change_of_cellular_energetics	0.979926804998382	0.799048482543606
differentiation_and_development	0.865514699071977	1.21707504859388
escaping_immune_response_to_cancer	1.55367276528902	0.967573377633558
escaping_programmed_cell_death	1.0092070041035	1.2208442151552
genome_instability_and_mutations	1.15082612273762	0.778730033893909
invasion_and_metastasis	1.18634391226061	1.17934063910547
suppression_of_growth	1.1372123176842	-0.840435681587526
senescence	0.810447597773409	0.671363242556385
tumour_promoting_inflammation	-1.20032698403081	-1.15352788699412
dosage_sensitive_gene	2.03793846368768	1.00964195546402
