# Supplementary material for: Evolving copy number gains promote tumor expansion and bolster mutational diversification
Source: Nat Commun. 2024 Mar 6;15:2025. doi: 10.1038/s41467-024-46414-5 (PMC10918155; doi:10.1038/s41467-024-46414-5)
Supplement: Supplementary file 4 — Source Data [file 41467_2024_46414_MOESM4_ESM.zip › Source_Data/Supplementary_Figure_S22_DEPMAP_Chronos_score.txt]

Norm_ratio_genes_postGDgains	Norm_ratio_genes_random
0.972583857625855	0.96283121559698
1.12188171623345	1.18481111413989
1.41880202382895	0.588936689136547
1.0464522712028	1.1398398701961
1.18763400033862	0.974444088873461
1.03510084757332	1.05509193096776
1.13316861309111	1.00511028015059
1.04685480317081	1.13648324686045
1.07144261870172	0.907533276916141
1.07871700172374	1.01392227203806
1.02865062991813	1.09634701841328
1.12555798196457	1.18648356378679
0.953750249351686	1.04045481747457
1.10727301676192	0.906202582961719
1.09632523827107	0.795815299484796
0.874187737911085	0.829478710638302
1.06036368669413	0.839905865836141
1.04429886236671	1.06832414294263
0.944292881804561	0.982280900090562
0.983468776234793	1.06146293812496
1.04346481212493	0.918892939075974
1.08472949055859	0.971091162976262
1.28905906589769	1.06786007606381
1.04473652454236	0.900168774669007
1.00043732449478	1.20632442605747
0.89000208419413	1.04045481747457
1.05923559035317	1.05701040208554
1.13566733109131	0.980620355127786
0.947493218662406	0.782866488876494
1.10371662397043	1.03424932154529
0.858627761993574	1.17884043359187
1.01990987044404	0.947047402439443
0.869522954603745	0.859372710598462
1.07868675302481	0.897854411018661
1.22406449114655	0.928405837131151
1.03869431862943	1.0267646225078
0.884637912442143	0.797035781502256
1.10748692056116	1.03826898802609
1.38727308996609	0.965370449203206
0.859262506352425	0.926059261626577
0.920840486268549	1.04543307018976
1.42030340163195	1.08207301017355
1.05267334739974	1.14769880408587
1.21796703415454	1.00106851523578
1.11201504490107	0.841218788596458
1.06868421174713	0.892745943230907
