# Supplementary material for: Evolving copy number gains promote tumor expansion and bolster mutational diversification
Source: Nat Commun. 2024 Mar 6;15:2025. doi: 10.1038/s41467-024-46414-5 (PMC10918155; doi:10.1038/s41467-024-46414-5)
Supplement: Supplementary file 4 — Source Data [file 41467_2024_46414_MOESM4_ESM.zip › Source_Data/Supplementary_Figure_S23_OS_QC.txt]

sample	purity	ploidy	medianDepth
OS_C_1_M	0.8716996602	2.802	36
OS_C_3_D	0.6141154636372	3.201	43
OS_C_4_D	0.7050334846	3.226	29
OS_C_6_D	0.557768311452343	1.786	50
OS_C_8_D	0.876099062497722	2.913	43
OS_C_10_D	0.643245956102973	2.799	40
OS_C_10_M	0.309646017441314	2.988	41
OS_C_12_D	0.7158623724	3.244	47
OS_C_13_D	0.8554824005	3.881	40
OS_C_14_D	0.714714647110035	1.983	41
OS_C_15_D	0.4705306956	2.703	61
OS_C_16_D	0.4912377444	2.85	45
OS_C_17_D	0.4949085544	3.247	30
OS_C_18_D	0.628782168777979	2.049	47
OS_C_1103_D1	0.4522102606	2.804	52
OS_C_1106_D1	0.765613549796716	2.534	48
OS_C_1107_M1	0.444913663913829	3.156	55
OS_C_1107_M2	0.450758839835107	3.125	63
OS_C_1112_M2	0.867127981196244	2.943	46
OS_C_1117_D1	0.769483926804771	2.986	51
OS_C_1118_D1	0.623452455914549	3.052	49
OS_C_1119_D1	0.379639114292982	3.113	55
OS_C_1120_D1	0.621796922105163	2.801	52
OS_C_1123_D1	0.7624228296	2.956	45
OS_C_1125_D1	0.6921449856	2.968	51
OS_C_1126_D1	0.457774210883913	3.348	50
OS_N_10M	0.632369545408453	3.088	34
OS_N_10P	0.966197947360807	1.979	40
OS_N_11M	0.05	1.992	14
OS_N_11P	0.846104143311544	2.304	13
OS_N_1M	0.311196900639834	1.934	30
OS_N_1P	0.852300905974206	3.342	20
OS_N_2M	0.595473521	2.38	11
OS_N_2P	0.636044019042054	2.759	22
OS_N_3M	0.407945148866729	2.57	26
OS_N_3P	0.05	2.011	27
OS_N_4M	0.364838418	2.499	24
OS_N_4P	0.637681907863118	3.014	27
OS_N_6M	0.391025972771651	3.216	37
OS_N_6P	0.534333198301276	3.09	37
OS_N_6R	0.630989638358648	3.194	35
OS_N_7M	0.506896664325518	2.651	36
OS_N_7P	0.5215117635	2.81	35
OS_N_7R	0.261123648217914	2.768	34
OS_N_8P	0.6099482746	2.586	35
OS_N_8R	0.4939511814	2.637	35
OS_N_9M	0.853804728788035	3.506	33
OS_N_9P	0.738321055665257	3.046	37
