# Supplementary material for: Evolving copy number gains promote tumor expansion and bolster mutational diversification
Source: Nat Commun. 2024 Mar 6;15:2025. doi: 10.1038/s41467-024-46414-5 (PMC10918155; doi:10.1038/s41467-024-46414-5)
Supplement: Supplementary file 4 — Source Data [file 41467_2024_46414_MOESM4_ESM.zip › Source_Data/Supplementary_Figure_S24_BRCA_PRAD_QC.txt]

sample	purity	ploidy	medianDepth
BRCA_Y_11458_DL	0.50717136459952	2.042	46
BRCA_Y_11458_P	0.61839617190836	2.017	39
BRCA_Y_11460_M	0.51859107785787	3.291	39
BRCA_Y_11460_P	0.575758019948182	3.25	22
BRCA_Y_11460_SL	0.696490294076893	3.359	30
BRCA_Y_11461_P	0.695671286866642	3.048	38
BRCA_Y_11461_R	0.440642596056244	3.095	41
BRCA_Y_13596_M	0.614947363555648	2.051	43
BRCA_Y_13596_P	0.619388668296601	2.058	39
BRCA_Y_4243_M	0.634524258	2.604	66
BRCA_Y_4243_P	0.509	2.833	53
BRCA_Y_4248_P	0.254177376208634	2.979	45
BRCA_Y_4248_SL	0.3445039935	3.025	58
BRCA_Y_4820_P	0.347279057381091	3.239	38
BRCA_Y_4820_SL	0.3199063815	3.334	40
BRCA_Y_9193_P	0.460956006805768	1.991	46
BRCA_Y_9195_L	0.489560629090449	2.592	44
BRCA_Y_9195_P	0.5315564816	2.621	47
BRCA_Y_9195_R	0.542244977697074	2.567	51
BRCA_Y_9771_M	0.4035604616	3.113	57
BRCA_Y_9771_P1	0.249999000569383	3.082	37
BRCA_Y_9771_P2	0.246484123830449	2.922	22
BRCA_Y_9771_R	0.308140566340129	2.8	63
BRCA_K_1	0.446729106754842	2.795	132
BRCA_K_12	0.506996993	2.899	170
BRCA_K_16	0.535858632	2.841	153
BRCA_K_18	0.8317575552	3.258	160
BRCA_K_19	0.337065442920452	2.996	138
BRCA_K_2	0.6661516164	3.241	142
BRCA_K_21	0.823288815278652	2.966	136
BRCA_K_22	0.346637655601977	2.304	156
BRCA_K_5	0.802715113201318	3.256	135
BRCA_K_8	0.744785805152509	3.059	144
PRAD_G_10_M1	0.944812480857006	2.005	73
PRAD_G_10_M2	0.882297719899879	2.111	64
PRAD_G_10_M3	0.928302215637271	2.116	58
PRAD_G_10_T1	0.860923006094506	2.039	63
PRAD_G_12_M1	0.81397301703257	2.005	57
PRAD_G_12_M2	0.675898795249012	2.039	67
PRAD_G_12_M3	0.833884774	2.006	60
PRAD_G_17_M1	0.904249114795531	1.984	55
PRAD_G_17_M2	0.882103098376361	1.985	51
PRAD_G_17_M3	0.8760626624	1.956	60
PRAD_G_17_M4	0.836128740353675	1.973	63
PRAD_G_17_M5	0.884218627525432	1.971	60
PRAD_G_21_M1	0.8880417469	2.163	32
PRAD_G_21_M2	0.894905821474566	2.056	26
PRAD_G_21_M3	0.915866226267788	2.203	27
PRAD_G_21_M4	0.884852522945386	2.069	25
PRAD_G_21_M5	0.8827249736	3.232	27
PRAD_G_21_M6	0.91211854038738	2.076	37
PRAD_G_21_M7	0.894894818635291	2.087	28
PRAD_G_21_M8	0.8078360108	2.118	27
PRAD_G_21_M9	0.829061456776735	2.204	34
PRAD_G_22_M1	0.8132660162	2.567	63
PRAD_G_22_T1	0.65557031027817	2.607	56
PRAD_G_22_M2	0.750798513288565	2.772	54
PRAD_G_22_M3	0.893427951154217	2.693	54
PRAD_G_22_M4	0.789192702629366	2.639	50
PRAD_G_22_M5	0.693809958	2.743	62
PRAD_G_22_M6	0.7455223821	2.778	67
PRAD_G_22_M7	0.677807676	2.601	59
PRAD_G_22_M8	0.78850239590206	2.753	53
PRAD_G_22_M9	0.799461536138788	2.633	67
PRAD_G_24_M1	0.738822525043401	1.973	73
PRAD_G_24_M2	0.817979144463765	1.984	58
PRAD_G_24_M3	0.855049854130774	1.967	64
PRAD_G_24_M4	0.874149166692806	1.981	67
PRAD_G_29_M1	0.3964532233	2.806	61
PRAD_G_29_T1	0.3607716105	2.653	62
PRAD_G_31_M1	0.892669437	3.506	56
PRAD_G_31_T1	0.595247802830887	3.571	61
PRAD_G_31_M2	0.79440881	3.301	63
PRAD_G_31_M3	0.837440504592125	3.353	66
PRAD_G_31_M4	0.7953960819	3.341	63
PRAD_G_32_M1	0.834335254	3.444	58
PRAD_G_32_T1	0.898157095458002	3.308	68
PRAD_G_32_M2	0.8832297024	3.564	61
PRAD_G_32_M3	0.860579372670324	3.476	63
PRAD_G_32_M4	0.925100697839934	3.581	61
