# Supplementary material for: Evolving copy number gains promote tumor expansion and bolster mutational diversification
Source: Nat Commun. 2024 Mar 6;15:2025. doi: 10.1038/s41467-024-46414-5 (PMC10918155; doi:10.1038/s41467-024-46414-5)
Supplement: Supplementary file 4 — Source Data [file 41467_2024_46414_MOESM4_ESM.zip › Source_Data/Supplementary_Figure_S25_COAD_ESCA_QC.txt]

sample	purity	ploidy	medianDepth
COAD_C_10_B1	0.641469118041433	3.237	26
COAD_C_10_B2	0.438493824803239	3.084	24
COAD_C_10_B3	0.711667305192792	3.07	24
COAD_C_10_B4	0.576712669	3.171	23
COAD_C_10_B5	0.5751010988	3.09	24
COAD_C_2_B1	0.546111638251403	2.502	24
COAD_C_2_B2	0.346726210545084	2.501	24
COAD_C_2_B3	0.514419658463855	2.529	23
COAD_C_2_B4	0.472284751301414	2.093	25
COAD_C_2_B5	0.727955727966391	2.056	24
COAD_C_2_B6	0.845425119855896	2.063	26
COAD_C_2_B7	0.672753716536579	2.481	25
COAD_C_3_B1	0.563744175937555	3.214	25
COAD_C_3_B2	0.4777695648	3.188	27
COAD_C_3_B3	0.549103917812586	3.224	25
COAD_C_3_B4	0.672111419672829	3.279	26
COAD_C_3_B5	0.659773950335534	3.181	23
COAD_C_3_B6	0.55517583	3.232	24
COAD_C_4_B1	0.636933805203603	1.996	28
COAD_C_4_B2	0.549987100067459	2.008	29
COAD_C_4_B3	0.640966448675749	2.004	24
COAD_C_4_B4	0.549993195776861	1.992	29
COAD_C_4_B5	0.708617040762652	1.999	26
COAD_C_4_B6	0.549994567806347	1.998	26
COAD_C_4_B7	0.746358818436262	1.993	27
COAD_C_4_B8	0.59812567211277	1.981	26
COAD_C_4_B9	0.549995916114562	1.989	25
COAD_C_5_B1	0.643710842061487	1.974	30
COAD_C_5_B2	0.820090240663712	2.061	25
COAD_C_5_B3	0.707822331540003	2.018	26
COAD_C_5_B4	0.613190432307985	2.043	25
COAD_C_5_B5	0.589530753051075	2.036	27
COAD_C_5_B6	0.713831676315596	2.001	27
COAD_C_9_distal_B1	0.5664560616	3.015	26
COAD_C_9_distal_B2	0.4913927664	2.946	26
COAD_C_9_distal_B3	0.371196034	2.965	28
COAD_C_9_distal_B4	0.524693053	3.024	24
COAD_C_9_distal_B5	0.466780124963077	2.973	26
COAD_C_9_proximal_B1	0.56834659576586	2.684	28
COAD_C_9_proximal_B2	0.800494380879676	2.562	24
COAD_C_9_proximal_B3	0.59711606	2.627	25
COAD_C_9_proximal_B4	0.78327775925129	2.556	23
COAD_C_9_proximal_B5	0.7068681354	2.573	26
COAD_D_1_L1	0.5608183499	3.354	59
COAD_D_1_L2	0.325566120879048	2.945	53
COAD_D_1_L3	0.7123645758	3.288	58
COAD_D_1_P1	0.471399745397049	3.299	44
COAD_D_2_L1	0.813015414910724	2.238	38
COAD_D_2_L2	0.518701162484846	2.179	54
COAD_D_2_P1	0.618940544	2.199	41
ESCA_R_14_C01	0.889806518579157	2.03	65
ESCA_R_14_D01	0.889659476427987	2.028	62
ESCA_R_14_E01	0.8756623119	2.005	65
ESCA_R_15_C01	0.624444070154208	2.094	83
ESCA_R_15_G01	0.4896977207	2.124	57
ESCA_R_15_H01	0.4430277222	2.164	60
ESCA_R_4_D01	0.692027462683958	2.015	77
ESCA_R_4_G02	0.830886260280194	2.005	54
ESCA_R_8_A03	0.6769644444	2.785	59
ESCA_R_8_B03	0.709101779	2.761	48
ESCA_R_8_G01	0.751568605855524	2.626	79
