# Supplementary material for: Evolving copy number gains promote tumor expansion and bolster mutational diversification
Source: Nat Commun. 2024 Mar 6;15:2025. doi: 10.1038/s41467-024-46414-5 (PMC10918155; doi:10.1038/s41467-024-46414-5)
Supplement: Supplementary file 4 — Source Data [file 41467_2024_46414_MOESM4_ESM.zip › Source_Data/Supplementary_Figure_S27_DELLY_GRIDSS_comparison_BRCA_Y_4248.txt]

Found_Or_Not	SVTYPE	CIEND	CIPOS	PRECISE	IMPRECISE	SR	SRQ	PE	MAPQ	CE	CT	HOMLEN
found	INV	-3,3	-3,3	1	.	10	1	26	3	1.80616	3to3	4
found	DEL	-6,6	-6,6	1	.	10	1	39	60	1.96914	3to5	6
found	DUP	-2,2	-2,2	1	.	10	1	30	60	1.97962	5to3	1
found	INV	-2,2	-2,2	1	.	10	0.99187	45	60	1.90921	5to5	1
found	DEL	-2,2	-2,2	1	.	10	1	45	60	1.90122	3to5	2
found	DEL	-6,6	-6,6	1	.	10	0.993197	28	60	1.97436	3to5	5
found	INV	-3,3	-3,3	1	.	10	0.991667	73	60	1.9957	5to5	2
found	DEL	-3,3	-3,3	1	.	10	1	53	32	1.97578	3to5	4
found	INV	-234,234	-234,234	.	1	.	.	38	60	.	5to5	.
found	INV	-6,6	-6,6	1	.	10	1	34	60	1.95436	3to3	6
found	DEL	-3,3	-3,3	1	.	10	1	50	60	1.98968	3to5	2
found	DUP	-106,106	-106,106	.	1	.	.	46	60	.	5to3	.
found	INV	-2,2	-2,2	1	.	10	1	92	60	1.93933	3to3	1
found	DUP	-6,6	-6,6	1	.	10	1	92	60	1.94317	5to3	5
found	DUP	-1,1	-1,1	1	.	10	1	62	60	1.87924	5to3	0
found	DEL	-8,8	-8,8	1	.	10	1	63	60	1.7902	3to5	7
found	INV	-4,4	-4,4	1	.	10	0.971698	80	60	1.97795	3to3	3
found	DUP	-6,6	-6,6	1	.	10	1	90	60	1.96598	5to3	7
found	DUP	-242,242	-242,242	.	1	.	.	72	60	.	5to3	.
found	DEL	-2,2	-2,2	1	.	10	1	61	60	1.87551	3to5	1
found	INV	-4,4	-4,4	1	.	10	1	121	60	1.95537	5to5	3
found	INV	-2,2	-2,2	1	.	10	1	120	60	1.95013	3to3	1
found	DUP	-2,2	-2,2	1	.	10	1	59	60	1.97313	5to3	1
found	INV	-5,5	-5,5	1	.	10	1	46	60	1.97021	3to3	4
found	INV	-9,9	-9,9	1	.	10	0.950413	68	60	1.83775	3to3	8
found	INV	-4,4	-4,4	1	.	10	1	59	60	1.88078	5to5	4
found	DEL	-2,2	-2,2	1	.	10	1	39	60	1.90169	3to5	1
found	DEL	-277,277	-277,277	.	1	.	.	26	60	.	3to5	.
found	DUP	-3,3	-3,3	1	.	10	1	62	60	1.888	5to3	4
found	DEL	-2,2	-2,2	1	.	10	1	74	60	1.88661	3to5	2
found	INV	-6,6	-6,6	1	.	10	1	134	60	1.99872	5to5	5
found	DEL	-6,6	-6,6	1	.	10	1	63	60	1.97679	3to5	8
found	DUP	-124,124	-124,124	.	1	.	.	42	60	.	5to3	.
found	DEL	-6,6	-6,6	1	.	10	1	51	54	1.90154	3to5	5
found	DEL	-2,2	-2,2	1	.	10	1	31	60	1.81898	3to5	1
found	DUP	-5,5	-5,5	1	.	10	1	42	60	1.95831	5to3	4
found	DEL	-7,7	-7,7	1	.	10	1	44	60	1.83489	3to5	6
found	INV	-3,3	-3,3	1	.	10	0.991071	62	60	1.97297	5to5	2
found	DEL	-1,1	-1,1	1	.	10	0.973913	62	60	1.95978	3to5	0
found	DEL	-1,1	-1,1	1	.	10	1	57	60	1.87653	3to5	0
found	DEL	-4,4	-4,4	1	.	10	1	81	60	1.95155	3to5	4
found	BND	-682,682	-682,682	.	1	.	.	8	21	.	5to3	.
found	BND	-50,50	-50,50	.	1	.	.	10	26	.	5to5	.
found	DUP	-3,3	-3,3	1	.	10	1	55	60	1.90821	5to3	3
found	DEL	-50,50	-50,50	.	1	.	.	50	19	.	3to5	.
found	DUP	-6,6	-6,6	1	.	10	1	37	60	1.94079	5to3	5
found	DUP	-98,98	-98,98	.	1	.	.	52	60	.	5to3	.
found	INV	-302,302	-302,302	.	1	.	.	18	19	.	5to5	.
found	DEL	-2,2	-2,2	1	.	10	0.991071	72	60	1.763	3to5	1
found	DUP	-2,2	-2,2	1	.	10	1	51	60	1.84915	5to3	1
found	INV	-382,382	-382,382	.	1	.	.	66	8	.	5to5	.
found	DEL	-2,2	-2,2	1	.	10	1	45	60	1.87978	3to5	1
found	DUP	-2,2	-2,2	1	.	10	1	33	60	1.96051	5to3	1
found	INV	-243,243	-243,243	.	1	.	.	45	60	.	3to3	.
found	INV	-7,7	-7,7	1	.	10	1	42	60	1.97094	5to5	6
found	DEL	-3,3	-3,3	1	.	10	1	35	60	1.97254	3to5	3
found	INV	-5,5	-5,5	1	.	10	1	41	60	1.88813	5to5	5
found	INV	-185,185	-185,185	.	1	.	.	47	60	.	3to3	.
found	INV	-3,3	-3,3	1	.	10	0.992	25	25	1.95755	5to5	3
found	DUP	-2,2	-2,2	1	.	10	0.991525	41	60	1.84871	5to3	2
found	DUP	-2,2	-2,2	1	.	10	0.983333	47	60	1.78156	5to3	1
found	DEL	-4,4	-4,4	1	.	10	1	33	55	1.9366	3to5	3
found	DUP	-4,4	-4,4	1	.	10	1	44	60	1.97721	5to3	4
found	INV	-8,8	-8,8	1	.	10	1	29	51	1.98604	3to3	8
found	DUP	-3,3	-3,3	1	.	10	1	67	60	1.97925	5to3	2
found	DUP	-3,3	-3,3	1	.	10	1	45	41	1.96626	5to3	2
found	INV	-2,2	-2,2	1	.	10	0.953704	15	60	1.89277	5to5	1
found	INV	-10,10	-10,10	1	.	10	1	18	60	1.94888	3to3	9
found	INV	-3,3	-3,3	1	.	10	1	56	60	1.73248	3to3	2
found	INV	-8,8	-8,8	1	.	10	1	26	60	1.96076	5to5	8
found	DEL	-4,4	-4,4	1	.	10	1	42	43	1.95785	3to5	3
found	INV	-1,1	-1,1	1	.	10	1	41	60	1.93936	5to5	0
found	DEL	-6,6	-6,6	1	.	10	1	48	60	1.8656	3to5	5
found	INV	-186,186	-186,186	.	1	.	.	34	60	.	5to5	.
found	INV	-161,161	-161,161	.	1	.	.	39	60	.	3to3	.
found	INV	-6,6	-6,6	1	.	10	1	55	60	1.92605	3to3	5
found	INV	-2,2	-2,2	1	.	10	1	52	60	1.95553	5to5	1
found	DUP	-2,2	-2,2	1	.	10	0.991525	46	60	1.98757	5to3	1
found	DUP	-5,5	-5,5	1	.	10	1	33	28	1.94662	5to3	4
found	DEL	-4,4	-4,4	1	.	10	1	49	60	1.89277	3to5	3
found	INV	-5,5	-5,5	1	.	10	1	49	60	1.96821	3to3	5
found	INV	-2,2	-2,2	1	.	10	1	44	26	1.94492	5to5	1
found	INV	-2,2	-2,2	1	.	10	1	37	60	1.98961	5to5	1
found	INV	-5,5	-5,5	1	.	10	1	32	60	1.96333	3to3	4
found	DEL	-2,2	-2,2	1	.	10	0.992126	34	60	1.97891	3to5	2
found	DEL	-2,2	-2,2	1	.	10	0.991379	44	60	1.93002	3to5	2
found	DEL	-1,1	-1,1	1	.	10	1	13	26	1.92616	3to5	0
found	DEL	-3,3	-3,3	1	.	10	1	54	60	1.76668	3to5	4
found	DUP	-50,50	-50,50	.	1	.	.	53	60	.	5to3	.
found	DEL	-3,3	-3,3	1	.	10	1	52	60	1.87489	3to5	2
found	DUP	-1,1	-1,1	1	.	10	1	46	60	1.97641	5to3	0
found	INV	-5,5	-5,5	1	.	10	1	28	60	1.89456	3to3	5
found	INV	-4,4	-4,4	1	.	10	1	56	60	1.91382	5to5	3
found	INV	-6,6	-6,6	1	.	10	1	50	60	1.98518	3to3	5
found	INV	-375,375	-375,375	.	1	.	.	11	30	.	5to5	.
found	DEL	-5,5	-5,5	1	.	10	1	25	60	1.83945	3to5	4
found	INV	-179,179	-179,179	.	1	.	.	53	60	.	3to3	.
found	DEL	-6,6	-6,6	1	.	10	0.992366	41	60	1.98894	3to5	5
found	BND	-4,4	-4,4	1	.	10	1	92	60	1.97176	5to5	3
found	DEL	-1,1	-1,1	1	.	10	1	83	60	1.85268	3to5	0
found	DEL	-2,2	-2,2	1	.	10	1	78	60	1.98353	3to5	1
found	INV	-3,3	-3,3	1	.	10	0.992126	24	60	1.84986	5to5	2
found	DEL	-5,5	-5,5	1	.	10	1	48	60	1.84941	3to5	4
found	BND	-1,1	-1,1	1	.	10	0.975	32	60	1.88779	5to3	0
found	DEL	-2,2	-2,2	1	.	10	1	32	60	1.97043	3to5	2
found	INV	-2,2	-2,2	1	.	10	1	27	38	1.92455	3to3	1
found	DEL	-3,3	-3,3	1	.	10	0.973684	86	60	1.8961	3to5	2
found	BND	-3,3	-3,3	1	.	10	0.990385	70	60	1.86635	3to5	2
found	BND	-5,5	-5,5	1	.	10	1	78	60	1.98721	3to3	4
found	BND	-1,1	-1,1	1	.	10	0.991525	57	60	1.97584	5to3	0
found	INV	-2,2	-2,2	1	.	10	1	87	60	1.9307	3to3	1
found	DEL	-66,66	-66,66	.	1	.	.	11	60	.	3to5	.
found	DUP	-73,73	-73,73	.	1	.	.	24	37	.	5to3	.
found	INV	-448,448	-448,448	.	1	.	.	24	34	.	5to5	.
found	DEL	-5,5	-5,5	1	.	10	1	48	60	1.95973	3to5	4
found	BND	-701,701	-701,701	.	1	.	.	2	22	.	5to3	.
found	DEL	-3,3	-3,3	1	.	10	1	27	60	1.87589	3to5	2
found	INV	-5,5	-5,5	1	.	10	1	22	60	1.85617	3to3	5
found	DEL	-3,3	-3,3	1	.	10	1	30	38	1.91256	3to5	2
found	DEL	-1,1	-1,1	1	.	10	1	29	60	1.92931	3to5	0
found	INV	-347,347	-347,347	.	1	.	.	13	60	.	5to5	.
found	BND	-701,701	-701,701	.	1	.	.	2	23	.	5to5	.
found	BND	-1,1	-1,1	1	.	10	1	39	60	1.91945	5to3	0
found	DEL	-5,5	-5,5	1	.	10	1	36	60	1.98368	3to5	4
found	BND	-525,525	-525,525	.	1	.	.	25	20	.	3to3	.
found	INV	-4,4	-4,4	1	.	10	1	51	60	1.95076	5to5	3
found	BND	-378,378	-378,378	.	1	.	.	60	60	.	3to3	.
found	BND	-5,5	-5,5	1	.	10	0.991453	58	60	1.99858	5to5	4
found	DEL	-128,128	-128,128	.	1	.	.	47	60	.	3to5	.
found	BND	-4,4	-4,4	1	.	10	0.984	50	60	1.9528	3to5	4
found	BND	-3,3	-3,3	1	.	10	1	72	60	1.95488	5to3	4
found	BND	-2,2	-2,2	1	.	10	1	63	60	1.939	3to5	1
found	INV	-4,4	-4,4	1	.	10	0.96063	16	10	1.96133	5to5	4
found	BND	-597,597	-597,597	.	1	.	.	3	26	.	3to3	.
found	BND	-719,719	-719,719	.	1	.	.	2	20	.	5to5	.
found	BND	-2,2	-2,2	1	.	10	1	46	60	1.92663	3to3	2
not_found	DUP	-499,499	-499,499	.	1	.	.	2	4	.	5to3	.
not_found	INV	-432,432	-432,432	.	1	.	.	4	6	.	5to5	.
not_found	DUP	-419,419	-419,419	.	1	.	.	15	33	.	5to3	.
not_found	DEL	-5,5	-5,5	1	.	10	1	8	43	1.90347	3to5	4
not_found	DUP	-10,10	-10,10	1	.	10	0.972477	4	20	1.76531	5to3	9
not_found	INV	-453,453	-453,453	.	1	.	.	10	5	.	5to5	.
not_found	DUP	-389,389	-389,389	.	1	.	.	4	21	.	5to3	.
not_found	DUP	-275,275	-275,275	.	1	.	.	33	5	.	5to3	.
not_found	DUP	-568,568	-568,568	.	1	.	.	2	12	.	5to3	.
not_found	DEL	-424,424	-424,424	.	1	.	.	5	8	.	3to5	.
not_found	BND	-619,619	-619,619	.	1	.	.	2	24	.	3to3	.
not_found	INV	-13,13	-13,13	1	.	10	0.958621	2	12	1.97493	3to3	14
not_found	DEL	-355,355	-355,355	.	1	.	.	7	31	.	3to5	.
not_found	BND	-5,5	-5,5	1	.	10	0.973214	5	33	1.65916	5to5	5
not_found	DUP	-16,16	-16,16	1	.	10	0.971429	6	9	1.62742	5to3	20
not_found	INV	-336,336	-336,336	.	1	.	.	18	59	.	3to3	.
not_found	DUP	-105,105	-105,105	.	1	.	.	34	5	.	5to3	.
not_found	DEL	-16,16	-16,16	1	.	10	0.972477	33	8	1.6764	3to5	15
not_found	INV	-345,345	-345,345	.	1	.	.	39	48	.	5to5	.
not_found	BND	-669,669	-669,669	.	1	.	.	4	24	.	3to3	.
not_found	BND	-499,499	-499,499	.	1	.	.	3	23	.	3to3	.
not_found	DEL	-338,338	-338,338	.	1	.	.	8	60	.	3to5	.
not_found	INV	-56,56	-56,56	.	1	.	.	4	60	.	5to5	.
not_found	DUP	-122,122	-122,122	.	1	.	.	2	21	.	5to3	.
not_found	DUP	-359,359	-359,359	.	1	.	.	5	11	.	5to3	.
not_found	DEL	-272,272	-272,272	.	1	.	.	3	4	.	3to5	.
not_found	DEL	-307,307	-307,307	.	1	.	.	13	22	.	3to5	.
not_found	INV	-7,7	-7,7	1	.	10	0.972222	13	9	1.47341	3to3	6
not_found	INV	-239,239	-239,239	.	1	.	.	22	28	.	5to5	.
not_found	DUP	-35,35	-35,35	1	.	7	0.963964	8	20	1.06502	5to3	57
not_found	BND	-690,690	-690,690	.	1	.	.	5	34	.	3to5	.
not_found	INV	-8,8	-8,8	1	.	10	0.964602	4	27	1.15404	3to3	7
not_found	BND	-624,624	-624,624	.	1	.	.	10	27	.	3to3	.
not_found	DEL	-9,9	-9,9	1	.	10	0.971698	3	13	1.37643	3to5	8
not_found	INV	-472,472	-472,472	.	1	.	.	8	27	.	5to5	.
not_found	DEL	-274,274	-274,274	.	1	.	.	4	19	.	3to5	.
not_found	DUP	-140,140	-140,140	.	1	.	.	18	14	.	5to3	.
not_found	DUP	-50,50	-50,50	.	1	.	.	20	7	.	5to3	.
not_found	DUP	-127,127	-127,127	.	1	.	.	44	60	.	5to3	.
not_found	DUP	-25,25	-25,25	1	.	10	0.992126	7	27	1.50918	5to3	27
not_found	BND	-597,597	-597,597	.	1	.	.	4	22	.	3to3	.
not_found	BND	-665,665	-665,665	.	1	.	.	3	23	.	3to3	.
not_found	DUP	-417,417	-417,417	.	1	.	.	7	14	.	5to3	.
not_found	DUP	-50,50	-50,50	.	1	.	.	8	9	.	5to3	.
not_found	DEL	-50,50	-50,50	.	1	.	.	6	10	.	3to5	.
not_found	DEL	-163,163	-163,163	.	1	.	.	9	26	.	3to5	.
not_found	DEL	-383,383	-383,383	.	1	.	.	5	29	.	3to5	.
not_found	BND	-3,3	-3,3	1	.	10	0.950311	3	32	1.73702	5to5	2
not_found	BND	-588,588	-588,588	.	1	.	.	3	22	.	5to3	.
not_found	BND	-10,10	-10,10	1	.	10	0.990741	16	26	1.90413	3to3	10
not_found	DEL	-50,50	-50,50	.	1	.	.	5	60	.	3to5	.
not_found	DEL	-378,378	-378,378	.	1	.	.	3	60	.	3to5	.
not_found	BND	-587,587	-587,587	.	1	.	.	4	22	.	5to3	.
not_found	DUP	-54,54	-54,54	1	.	10	1	35	28	1.91913	5to3	56
not_found	INV	-445,445	-445,445	.	1	.	.	10	26	.	3to3	.
not_found	DUP	-205,205	-205,205	.	1	.	.	24	29	.	5to3	.
not_found	DEL	-460,460	-460,460	.	1	.	.	17	17	.	3to5	.
not_found	BND	-622,622	-622,622	.	1	.	.	3	23	.	5to5	.
not_found	BND	-505,505	-505,505	.	1	.	.	13	54	.	3to3	.
not_found	DEL	-345,345	-345,345	.	1	.	.	5	38	.	3to5	.
not_found	INV	-66,66	-66,66	.	1	.	.	2	60	.	5to5	.
not_found	INV	-412,412	-412,412	.	1	.	.	8	40	.	5to5	.
not_found	DEL	-50,50	-50,50	.	1	.	.	6	9	.	3to5	.
not_found	DUP	-334,334	-334,334	.	1	.	.	5	9	.	5to3	.
not_found	BND	-669,669	-669,669	.	1	.	.	4	23	.	5to3	.
not_found	INV	-587,587	-587,587	.	1	.	.	2	19	.	3to3	.
not_found	BND	-4,4	-4,4	1	.	10	0.990566	16	25	1.98022	3to3	3
not_found	INV	-340,340	-340,340	.	1	.	.	17	56	.	5to5	.
not_found	INV	-2,2	-2,2	1	.	10	0.953125	4	16	1.69773	3to3	2
not_found	INV	-255,255	-255,255	.	1	.	.	14	8	.	5to5	.
not_found	BND	-660,660	-660,660	.	1	.	.	2	21	.	3to3	.
not_found	DEL	-375,375	-375,375	.	1	.	.	5	26	.	3to5	.
not_found	DEL	-147,147	-147,147	.	1	.	.	8	27	.	3to5	.
not_found	DUP	-314,314	-314,314	.	1	.	.	8	9	.	5to3	.
not_found	INV	-370,370	-370,370	.	1	.	.	12	5	.	5to5	.
not_found	INV	-274,274	-274,274	.	1	.	.	23	47	.	3to3	.
not_found	BND	-513,513	-513,513	.	1	.	.	8	30	.	3to3	.
not_found	INV	-519,519	-519,519	.	1	.	.	2	2	.	5to5	.
not_found	INV	-3,3	-3,3	1	.	10	0.961905	2	10	1.65093	3to3	2
not_found	INV	-26,26	-26,26	1	.	10	0.980769	43	60	1.61851	5to5	26
not_found	DUP	-170,170	-170,170	.	1	.	.	23	7	.	5to3	.
not_found	BND	-3,3	-3,3	1	.	10	0.955357	11	24	1.50715	3to3	3
not_found	INV	-4,4	-4,4	1	.	10	0.972222	19	18	1.40716	5to5	3
not_found	BND	-692,692	-692,692	.	1	.	.	2	24	.	3to5	.
not_found	DUP	-225,225	-225,225	.	1	.	.	19	9	.	5to3	.
not_found	DEL	-282,282	-282,282	.	1	.	.	13	44	.	3to5	.
not_found	DEL	-120,120	-120,120	.	1	.	.	5	40	.	3to5	.
not_found	BND	-698,698	-698,698	.	1	.	.	4	25	.	3to3	.
not_found	BND	-584,584	-584,584	.	1	.	.	23	45	.	5to3	.
not_found	BND	-701,701	-701,701	.	1	.	.	2	24	.	5to3	.
not_found	INV	-265,265	-265,265	.	1	.	.	15	33	.	5to5	.
not_found	BND	-644,644	-644,644	.	1	.	.	3	23	.	3to5	.
not_found	DUP	-312,312	-312,312	.	1	.	.	11	10	.	5to3	.
not_found	BND	-656,656	-656,656	.	1	.	.	4	43	.	5to3	.
not_found	DEL	-211,211	-211,211	.	1	.	.	3	15	.	3to5	.
not_found	DEL	-84,84	-84,84	.	1	.	.	5	10	.	3to5	.
not_found	DUP	-166,166	-166,166	.	1	.	.	11	7	.	5to3	.
not_found	INV	-480,480	-480,480	.	1	.	.	6	36	.	3to3	.
not_found	BND	-701,701	-701,701	.	1	.	.	4	20	.	5to3	.
not_found	DEL	-24,24	-24,24	1	.	10	0.992481	66	60	1.97374	3to5	26
not_found	INV	-149,149	-149,149	.	1	.	.	5	60	.	5to5	.
not_found	INV	-404,404	-404,404	.	1	.	.	8	15	.	5to5	.
not_found	BND	-633,633	-633,633	.	1	.	.	7	21	.	3to3	.
not_found	BND	-13,13	-13,13	1	.	10	0.981481	14	23	1.67168	3to5	13
not_found	DEL	-413,413	-413,413	.	1	.	.	13	15	.	3to5	.
not_found	BND	-27,27	-27,27	1	.	10	0.982143	4	23	1.55043	5to5	27
not_found	BND	-656,656	-656,656	.	1	.	.	6	38	.	5to3	.
not_found	BND	-701,701	-701,701	.	1	.	.	2	28	.	5to3	.
not_found	DEL	-168,168	-168,168	.	1	.	.	14	23	.	3to5	.
not_found	BND	-701,701	-701,701	.	1	.	.	3	21	.	5to5	.
not_found	BND	-637,637	-637,637	.	1	.	.	2	20	.	5to3	.
not_found	BND	-678,678	-678,678	.	1	.	.	2	33	.	5to3	.
not_found	BND	-11,11	-11,11	1	.	10	0.972477	38	33	1.91172	5to5	13
not_found	DEL	-14,14	-14,14	1	.	10	0.983471	5	14	1.33109	3to5	13
not_found	BND	-699,699	-699,699	.	1	.	.	3	22	.	3to5	.
not_found	DEL	-23,23	-23,23	1	.	9	0.980263	4	8	1.97446	3to5	22
not_found	DUP	-78,78	-78,78	.	1	.	.	7	35	.	5to3	.
not_found	DUP	-155,155	-155,155	.	1	.	.	7	24	.	5to3	.
not_found	DUP	-281,281	-281,281	.	1	.	.	4	23	.	5to3	.
not_found	DUP	-240,240	-240,240	.	1	.	.	11	7	.	5to3	.
not_found	BND	-696,696	-696,696	.	1	.	.	5	29	.	5to3	.
not_found	BND	-695,695	-695,695	.	1	.	.	2	30	.	3to5	.
not_found	DEL	-3,3	-3,3	1	.	10	1	19	60	1.96289	3to5	3
not_found	DUP	-469,469	-469,469	.	1	.	.	4	4	.	5to3	.
not_found	DUP	-545,545	-545,545	.	1	.	.	2	4	.	5to3	.
not_found	DUP	-17,17	-17,17	1	.	10	0.953704	27	6	1.52513	5to3	20
not_found	BND	-532,532	-532,532	.	1	.	.	8	38	.	3to3	.
not_found	BND	-648,648	-648,648	.	1	.	.	13	24	.	3to5	.
not_found	BND	-673,673	-673,673	.	1	.	.	4	24	.	3to5	.
not_found	BND	-614,614	-614,614	.	1	.	.	3	24	.	5to3	.
not_found	DUP	-460,460	-460,460	.	1	.	.	8	9	.	5to3	.
not_found	DEL	-303,303	-303,303	.	1	.	.	14	41	.	3to5	.
not_found	BND	-642,642	-642,642	.	1	.	.	12	23	.	3to5	.
not_found	BND	-649,649	-649,649	.	1	.	.	5	23	.	5to5	.
not_found	INV	-308,308	-308,308	.	1	.	.	29	60	.	3to3	.
not_found	DEL	-286,286	-286,286	.	1	.	.	3	59	.	3to5	.
not_found	BND	-6,6	-6,6	1	.	10	0.965517	2	29	0.99723	5to5	7
not_found	BND	-659,659	-659,659	.	1	.	.	10	23	.	5to5	.
not_found	BND	-516,516	-516,516	.	1	.	.	3	20	.	3to3	.
not_found	BND	-649,649	-649,649	.	1	.	.	2	40	.	5to3	.
not_found	BND	-647,647	-647,647	.	1	.	.	3	24	.	3to5	.
not_found	INV	-445,445	-445,445	.	1	.	.	9	24	.	3to3	.
not_found	DUP	-278,278	-278,278	.	1	.	.	3	15	.	5to3	.
not_found	DEL	-80,80	-80,80	.	1	.	.	34	60	.	3to5	.
not_found	DUP	-384,384	-384,384	.	1	.	.	2	2	.	5to3	.
not_found	INV	-430,430	-430,430	.	1	.	.	2	60	.	5to5	.
not_found	BND	-632,632	-632,632	.	1	.	.	8	35	.	3to5	.
not_found	DUP	-607,607	-607,607	.	1	.	.	3	16	.	5to3	.
not_found	BND	-599,599	-599,599	.	1	.	.	6	29	.	3to3	.
not_found	BND	-431,431	-431,431	.	1	.	.	11	32	.	5to3	.
not_found	BND	-701,701	-701,701	.	1	.	.	4	21	.	3to3	.
not_found	BND	-700,700	-700,700	.	1	.	.	4	22	.	5to5	.
not_found	DUP	-494,494	-494,494	.	1	.	.	3	5	.	5to3	.
not_found	INV	-346,346	-346,346	.	1	.	.	9	12	.	3to3	.
not_found	INV	-442,442	-442,442	.	1	.	.	16	23	.	3to3	.
not_found	INV	-379,379	-379,379	.	1	.	.	14	22	.	5to5	.
not_found	INV	-167,167	-167,167	.	1	.	.	2	15	.	5to5	.
not_found	DEL	-415,415	-415,415	.	1	.	.	10	10	.	3to5	.
not_found	INV	-362,362	-362,362	.	1	.	.	12	8	.	3to3	.
not_found	INV	-436,436	-436,436	.	1	.	.	23	30	.	3to3	.
not_found	DUP	-7,7	-7,7	1	.	10	0.966667	10	26	1.96271	5to3	7
not_found	DEL	-278,278	-278,278	.	1	.	.	4	37	.	3to5	.
not_found	DEL	-50,50	-50,50	.	1	.	.	2	24	.	3to5	.
not_found	DEL	-59,59	-59,59	.	1	.	.	13	38	.	3to5	.
not_found	INV	-7,7	-7,7	1	.	10	0.963303	5	16	1.067	3to3	7
not_found	DUP	-7,7	-7,7	1	.	10	0.963303	10	15	1.10756	5to3	6
not_found	BND	-696,696	-696,696	.	1	.	.	3	20	.	5to3	.
not_found	BND	-677,677	-677,677	.	1	.	.	3	27	.	3to3	.
not_found	BND	-685,685	-685,685	.	1	.	.	6	25	.	5to5	.
not_found	INV	-259,259	-259,259	.	1	.	.	5	3	.	3to3	.
not_found	BND	-700,700	-700,700	.	1	.	.	3	21	.	5to5	.
not_found	BND	-658,658	-658,658	.	1	.	.	7	39	.	3to3	.
not_found	BND	-674,674	-674,674	.	1	.	.	2	21	.	3to5	.
not_found	DUP	-280,280	-280,280	.	1	.	.	29	5	.	5to3	.
not_found	DEL	-167,167	-167,167	.	1	.	.	8	59	.	3to5	.
