# Supplementary material for: Evolving copy number gains promote tumor expansion and bolster mutational diversification
Source: Nat Commun. 2024 Mar 6;15:2025. doi: 10.1038/s41467-024-46414-5 (PMC10918155; doi:10.1038/s41467-024-46414-5)
Supplement: Supplementary file 4 — Source Data [file 41467_2024_46414_MOESM4_ESM.zip › Source_Data/Supplementary_Figure_S27_DELLY_GRIDSS_comparison_OS_C_4.txt]

Found_Or_Not	SVTYPE	CIEND	CIPOS	PRECISE	IMPRECISE	SR	SRQ	PE	MAPQ	CE	CT	HOMLEN
found	DEL	-5,5	-5,5	1	.	10	1	6	60	1.93844	3to5	4
found	DEL	-3,3	-3,3	1	.	8	1	9	60	1.83461	3to5	3
found	DEL	-2,2	-2,2	1	.	10	1	11	60	1.91708	3to5	2
found	DEL	-3,3	-3,3	1	.	10	1	27	60	1.95973	3to5	2
found	DUP	-1,1	-1,1	1	.	5	1	2	60	1.85422	5to3	0
found	DUP	-5,5	-5,5	1	.	10	1	11	26	1.97339	5to3	4
found	DUP	-1,1	-1,1	1	.	10	0.975806	7	56	1.98062	5to3	0
found	INV	-7,7	-7,7	1	.	10	1	5	60	1.97444	3to3	6
found	DEL	-5,5	-5,5	1	.	10	1	2	60	1.98997	3to5	4
found	INV	-166,166	-166,166	.	1	.	.	18	60	.	3to3	.
found	DEL	-5,5	-5,5	1	.	10	1	3	60	1.98416	3to5	5
found	DEL	-2,2	-2,2	1	.	8	1	7	60	1.88519	3to5	1
found	DEL	-2,2	-2,2	1	.	10	1	10	60	1.85498	3to5	1
found	INV	-2,2	-2,2	1	.	10	1	13	26	1.95302	5to5	1
found	DEL	-3,3	-3,3	1	.	10	1	16	60	1.92011	3to5	3
found	INV	-3,3	-3,3	1	.	6	0.992063	7	60	1.93609	3to3	4
found	DUP	-2,2	-2,2	1	.	9	1	10	60	1.87507	5to3	1
found	INV	-4,4	-4,4	1	.	8	1	6	60	1.85413	5to5	4
found	INV	-8,8	-8,8	1	.	10	0.992481	5	54	1.96029	5to5	8
found	INV	-4,4	-4,4	1	.	7	1	5	26	1.96791	3to3	4
found	INV	-118,118	-118,118	.	1	.	.	5	60	.	5to5	.
found	DUP	-5,5	-5,5	1	.	10	1	7	60	1.89565	5to3	7
found	INV	-4,4	-4,4	1	.	10	0.993548	7	60	1.93631	3to3	4
found	INV	-365,365	-365,365	.	1	.	.	2	60	.	3to3	.
found	DUP	-4,4	-4,4	1	.	10	1	11	60	1.89118	5to3	3
found	INV	-2,2	-2,2	1	.	7	1	9	31	1.84244	3to3	1
found	INV	-151,151	-151,151	.	1	.	.	9	25	.	3to3	.
found	DUP	-2,2	-2,2	1	.	10	1	9	60	1.94607	5to3	1
found	INV	-2,2	-2,2	1	.	4	0.978261	2	60	1.78741	5to5	1
found	DEL	-2,2	-2,2	1	.	10	1	10	60	1.94337	3to5	2
found	DEL	-1,1	-1,1	1	.	10	1	21	60	1.8279	3to5	0
found	INV	-5,5	-5,5	1	.	10	1	9	60	1.98789	3to3	5
found	INV	-6,6	-6,6	1	.	9	1	14	60	1.92971	5to5	5
found	INV	-2,2	-2,2	1	.	7	1	5	54	1.98982	3to3	2
found	DUP	-4,4	-4,4	1	.	10	1	12	60	1.84968	5to3	5
found	DEL	-3,3	-3,3	1	.	10	1	10	60	1.97642	3to5	4
found	DEL	-113,113	-113,113	.	1	.	.	7	60	.	3to5	.
found	DEL	-2,2	-2,2	1	.	3	0.972222	4	60	1.84215	3to5	1
found	INV	-1,1	-1,1	1	.	10	0.990909	47	60	1.88592	5to5	0
found	BND	-1,1	-1,1	1	.	10	1	29	60	1.9045	3to5	0
found	DEL	-2,2	-2,2	1	.	10	1	33	60	1.95717	3to5	1
found	DUP	-4,4	-4,4	1	.	10	1	48	60	1.82284	5to3	4
found	INV	-5,5	-5,5	1	.	10	1	29	60	1.8871	3to3	4
found	DUP	-1,1	-1,1	1	.	10	0.990741	44	56	1.9328	5to3	0
found	DEL	-5,5	-5,5	1	.	10	1	51	60	1.96526	3to5	5
found	INV	-2,2	-2,2	1	.	10	1	33	60	1.81406	5to5	1
found	DEL	-5,5	-5,5	1	.	10	1	46	60	1.9196	3to5	4
found	DUP	-5,5	-5,5	1	.	10	1	8	60	1.79209	5to3	5
found	DUP	-4,4	-4,4	1	.	5	0.98	6	60	1.8411	5to3	4
found	DEL	-3,3	-3,3	1	.	10	1	26	60	1.86083	3to5	2
found	BND	-272,272	-272,272	.	1	.	.	17	38	.	3to3	.
found	BND	-2,2	-2,2	1	.	10	0.991597	10	26	1.95683	3to5	1
found	DEL	-2,2	-2,2	1	.	10	1	9	60	1.83052	3to5	2
found	DEL	-6,6	-6,6	1	.	10	1	28	60	1.62881	3to5	5
found	INV	-5,5	-5,5	1	.	10	1	39	60	1.96598	3to3	5
found	INV	-4,4	-4,4	1	.	7	0.991597	8	60	1.94478	5to5	4
found	DEL	-4,4	-4,4	1	.	10	1	40	60	1.90658	3to5	4
found	DEL	-5,5	-5,5	1	.	10	1	16	60	1.94147	3to5	4
found	DEL	-3,3	-3,3	1	.	4	1	6	60	1.89646	3to5	2
found	DUP	-6,6	-6,6	1	.	8	1	6	60	1.85199	5to3	9
found	DEL	-7,7	-7,7	1	.	7	1	5	60	1.88506	3to5	7
found	DEL	-55,55	-55,55	.	1	.	.	11	60	.	3to5	.
found	DUP	-2,2	-2,2	1	.	10	1	13	60	1.93378	5to3	1
found	DUP	-2,2	-2,2	1	.	5	1	4	60	1.96207	5to3	2
found	DEL	-4,4	-4,4	1	.	8	0.993056	8	33	1.95065	3to5	3
found	DEL	-6,6	-6,6	1	.	10	1	12	60	1.95431	3to5	5
found	DEL	-4,4	-4,4	1	.	7	1	17	60	1.96649	3to5	5
found	INV	-2,2	-2,2	1	.	6	1	3	60	1.97532	5to5	1
found	DEL	-4,4	-4,4	1	.	10	1	5	60	1.86683	3to5	3
found	DEL	-5,5	-5,5	1	.	8	1	3	60	1.91353	3to5	5
found	DEL	-5,5	-5,5	1	.	10	1	5	52	1.92316	3to5	5
found	DEL	-7,7	-7,7	1	.	9	1	9	60	1.95212	3to5	6
found	BND	-5,5	-5,5	1	.	10	1	6	60	1.91066	3to5	4
found	DUP	-2,2	-2,2	1	.	10	0.991736	17	60	1.95556	5to3	1
found	BND	-5,5	-5,5	1	.	10	1	12	60	1.77283	3to3	5
found	BND	-3,3	-3,3	1	.	10	1	25	60	1.94964	5to3	3
found	DUP	-209,209	-209,209	.	1	.	.	23	8	.	5to3	.
found	DEL	-5,5	-5,5	1	.	10	1	21	60	1.9818	3to5	5
found	BND	-2,2	-2,2	1	.	7	1	9	60	1.96651	5to5	2
found	INV	-220,220	-220,220	.	1	.	.	31	3	.	3to3	.
found	DEL	-85,85	-85,85	.	1	.	.	17	18	.	3to5	.
found	DEL	-9,9	-9,9	1	.	7	1	5	60	1.9109	3to5	9
found	DEL	-3,3	-3,3	1	.	10	1	15	60	1.88925	3to5	3
found	DEL	-4,4	-4,4	1	.	10	1	5	60	1.96918	3to5	4
found	DEL	-3,3	-3,3	1	.	10	1	10	60	1.93791	3to5	2
found	DEL	-5,5	-5,5	1	.	10	1	14	60	1.90084	3to5	7
found	BND	-1,1	-1,1	1	.	10	0.991935	8	52	1.94983	3to3	0
found	BND	-1,1	-1,1	1	.	10	0.990741	2	47	1.89123	3to3	0
found	DEL	-3,3	-3,3	1	.	10	0.975806	21	60	1.88196	3to5	2
found	BND	-2,2	-2,2	1	.	10	1	6	60	1.98255	5to3	2
found	BND	-5,5	-5,5	1	.	10	1	2	60	1.82304	5to3	5
found	BND	-3,3	-3,3	1	.	10	1	13	31	1.90528	5to3	3
found	BND	-5,5	-5,5	1	.	10	1	7	60	1.95685	3to5	5
found	DUP	-2,2	-2,2	1	.	9	1	6	60	1.91995	5to3	1
found	DEL	-6,6	-6,6	1	.	7	1	6	60	1.91722	3to5	7
found	BND	-296,296	-296,296	.	1	.	.	8	60	.	5to5	.
found	INV	-3,3	-3,3	1	.	10	1	9	60	1.99695	5to5	2
found	BND	-5,5	-5,5	1	.	10	1	8	60	1.91419	3to3	5
found	BND	-3,3	-3,3	1	.	10	1	11	60	1.95966	3to3	3
found	DEL	-2,2	-2,2	1	.	6	1	3	60	1.98377	3to5	1
found	DEL	-2,2	-2,2	1	.	5	1	3	60	1.93187	3to5	2
found	DEL	-2,2	-2,2	1	.	10	0.991736	11	60	1.85104	3to5	1
found	BND	-3,3	-3,3	1	.	10	1	5	26	1.88975	3to5	2
found	DUP	-2,2	-2,2	1	.	8	1	12	60	1.9707	5to3	1
found	INV	-3,3	-3,3	1	.	10	0.992481	7	60	1.85333	5to5	2
found	DUP	-79,79	-79,79	.	1	.	.	11	60	.	5to3	.
found	BND	-4,4	-4,4	1	.	10	1	7	60	1.9252	3to3	3
found	BND	-4,4	-4,4	1	.	10	1	6	60	1.88285	5to3	5
found	BND	-399,399	-399,399	.	1	.	.	6	60	.	3to3	.
found	BND	-1,1	-1,1	1	.	8	1	9	60	1.95917	5to5	0
found	DEL	-4,4	-4,4	1	.	7	1	2	60	1.92437	3to5	3
found	DEL	-4,4	-4,4	1	.	6	1	5	60	1.92258	3to5	4
found	BND	-8,8	-8,8	1	.	10	1	30	60	1.98423	3to3	7
found	DEL	-4,4	-4,4	1	.	7	1	7	60	1.86987	3to5	3
found	DUP	-2,2	-2,2	1	.	10	1	19	60	1.95372	5to3	2
found	DEL	-6,6	-6,6	1	.	6	1	7	60	1.84539	3to5	5
found	BND	-1,1	-1,1	1	.	10	1	28	60	1.90953	3to5	0
found	INV	-5,5	-5,5	1	.	9	1	5	60	1.93547	3to3	7
found	DEL	-2,2	-2,2	1	.	10	1	8	60	1.93005	3to5	1
found	DEL	-2,2	-2,2	1	.	10	1	78	60	1.93171	3to5	1
found	DEL	-86,86	-86,86	.	1	.	.	62	45	.	3to5	.
found	BND	-6,6	-6,6	1	.	10	1	19	60	1.9476	5to3	6
found	BND	-8,8	-8,8	1	.	10	1	9	60	1.84495	3to3	8
found	BND	-3,3	-3,3	1	.	9	0.986014	7	60	1.9708	3to5	2
found	BND	-3,3	-3,3	1	.	10	0.991228	14	60	1.91146	3to3	3
found	BND	-2,2	-2,2	1	.	10	1	9	60	1.94908	5to5	1
found	BND	-2,2	-2,2	1	.	10	1	9	60	1.80471	3to5	2
found	INV	-4,4	-4,4	1	.	7	1	13	60	1.95167	5to5	3
found	DEL	-30,30	-30,30	1	.	8	1	12	60	1.97617	3to5	31
found	INV	-6,6	-6,6	1	.	10	1	30	60	1.87364	5to5	5
found	DEL	-5,5	-5,5	1	.	10	1	27	60	1.82944	3to5	5
found	BND	-5,5	-5,5	1	.	10	1	11	60	1.93573	5to3	4
found	INV	-4,4	-4,4	1	.	6	0.991597	4	60	1.87092	5to5	4
found	DEL	-1,1	-1,1	1	.	5	1	7	60	1.94458	3to5	0
found	BND	-335,335	-335,335	.	1	.	.	9	60	.	5to3	.
found	BND	-5,5	-5,5	1	.	10	1	14	60	1.94109	5to5	4
found	DUP	-3,3	-3,3	1	.	10	1	63	60	1.94886	5to3	2
found	DEL	-3,3	-3,3	1	.	10	0.990991	78	60	1.97886	3to5	2
found	DUP	-79,79	-79,79	.	1	.	.	82	60	.	5to3	.
found	DUP	-3,3	-3,3	1	.	10	0.980952	108	60	1.99824	5to3	2
found	BND	-3,3	-3,3	1	.	10	1	71	60	1.99789	3to3	2
found	INV	-3,3	-3,3	1	.	10	1	49	60	1.9777	5to5	2
found	DUP	-6,6	-6,6	1	.	10	1	98	60	1.9344	5to3	5
found	INV	-6,6	-6,6	1	.	10	1	100	60	1.95538	3to3	6
found	BND	-3,3	-3,3	1	.	10	1	49	60	1.98194	5to5	2
found	INV	-4,4	-4,4	1	.	10	0.980583	37	7	1.93009	3to3	6
found	BND	-6,6	-6,6	1	.	10	1	86	60	1.7357	5to3	5
found	BND	-2,2	-2,2	1	.	10	1	32	60	1.91668	5to5	1
found	BND	-1,1	-1,1	1	.	10	1	80	60	1.97499	3to5	0
found	BND	-3,3	-3,3	1	.	10	1	46	60	1.95939	3to5	4
found	BND	-5,5	-5,5	1	.	10	1	17	26	1.95142	3to5	5
found	BND	-3,3	-3,3	1	.	10	1	29	60	1.92496	5to5	3
found	BND	-5,5	-5,5	1	.	10	1	14	27	1.98359	5to3	4
found	BND	-5,5	-5,5	1	.	10	1	56	54	1.97188	3to5	4
found	INV	-3,3	-3,3	1	.	10	1	53	28	1.99829	3to3	2
found	INV	-10,10	-10,10	1	.	10	0.990385	20	60	1.93855	5to5	9
found	BND	-2,2	-2,2	1	.	10	1	26	60	1.92248	3to3	2
found	BND	-337,337	-337,337	.	1	.	.	46	60	.	5to3	.
found	INV	-1,1	-1,1	1	.	10	1	35	26	1.97667	3to3	0
found	DEL	-4,4	-4,4	1	.	10	0.990566	13	17	1.77245	3to5	5
found	INV	-261,261	-261,261	.	1	.	.	4	26	.	3to3	.
found	BND	-2,2	-2,2	1	.	10	1	8	60	1.84559	5to5	2
found	DUP	-6,6	-6,6	1	.	8	0.974576	7	60	1.98084	5to3	6
found	BND	-278,278	-278,278	.	1	.	.	8	60	.	5to5	.
found	BND	-5,5	-5,5	1	.	10	1	25	60	1.86678	5to3	5
found	BND	-2,2	-2,2	1	.	10	0.990566	87	60	1.90256	5to5	1
found	DEL	-3,3	-3,3	1	.	10	0.983871	30	60	1.94849	3to5	3
found	BND	-3,3	-3,3	1	.	10	1	37	60	1.86373	5to5	4
found	BND	-8,8	-8,8	1	.	10	0.990385	87	60	1.92287	3to3	7
found	BND	-2,2	-2,2	1	.	10	1	49	60	1.90921	3to3	2
found	INV	-3,3	-3,3	1	.	10	0.991228	22	60	1.96122	3to3	3
found	DUP	-2,2	-2,2	1	.	10	1	39	60	1.8332	5to3	1
found	BND	-1,1	-1,1	1	.	10	1	8	60	1.89817	5to3	0
found	BND	-5,5	-5,5	1	.	10	0.966851	8	60	1.87266	3to5	7
found	DEL	-3,3	-3,3	1	.	10	1	8	60	1.93944	3to5	2
found	BND	-5,5	-5,5	1	.	10	1	19	60	1.98485	5to5	4
found	INV	-5,5	-5,5	1	.	10	1	7	60	1.98667	3to3	4
found	BND	-3,3	-3,3	1	.	10	1	4	56	1.92592	5to3	3
found	BND	-3,3	-3,3	1	.	10	1	25	44	1.99041	3to3	2
found	DEL	-2,2	-2,2	1	.	6	1	4	60	1.92841	3to5	1
found	DEL	-5,5	-5,5	1	.	8	1	6	60	1.97499	3to5	4
not_found	DUP	-50,50	-50,50	.	1	.	.	3	10	.	5to3	.
not_found	DEL	-110,110	-110,110	.	1	.	.	2	14	.	3to5	.
not_found	DUP	-259,259	-259,259	.	1	.	.	4	29	.	5to3	.
not_found	DEL	-210,210	-210,210	.	1	.	.	3	19	.	3to5	.
not_found	DEL	-128,128	-128,128	.	1	.	.	11	20	.	3to5	.
not_found	DEL	-183,183	-183,183	.	1	.	.	4	60	.	3to5	.
not_found	INV	-291,291	-291,291	.	1	.	.	3	33	.	5to5	.
not_found	INV	-2,2	-2,2	1	.	7	1	16	20	1.76621	5to5	1
not_found	DEL	-86,86	-86,86	.	1	.	.	6	60	.	3to5	.
not_found	DUP	-20,20	-20,20	1	.	10	1	2	9	1.71665	5to3	20
not_found	DEL	-49,49	-49,49	1	.	10	0.990826	2	7	1.93052	3to5	51
not_found	DEL	-2,2	-2,2	1	.	5	1	5	60	1.96733	3to5	1
not_found	DEL	-238,238	-238,238	.	1	.	.	2	60	.	3to5	.
not_found	DEL	-201,201	-201,201	.	1	.	.	3	56	.	3to5	.
not_found	DUP	-50,50	-50,50	.	1	.	.	7	6	.	5to3	.
not_found	DUP	-266,266	-266,266	.	1	.	.	17	5	.	5to3	.
not_found	INV	-279,279	-279,279	.	1	.	.	12	6	.	3to3	.
not_found	DEL	-207,207	-207,207	.	1	.	.	3	48	.	3to5	.
not_found	BND	-428,428	-428,428	.	1	.	.	4	28	.	5to5	.
not_found	DUP	-50,50	-50,50	.	1	.	.	3	46	.	5to3	.
not_found	DEL	-11,11	-11,11	1	.	9	0.981132	3	25	1.82644	3to5	11
not_found	BND	-5,5	-5,5	1	.	8	0.978723	2	56	1.6067	5to3	4
not_found	DEL	-92,92	-92,92	.	1	.	.	3	4	.	3to5	.
not_found	BND	-430,430	-430,430	.	1	.	.	3	22	.	5to3	.
not_found	DEL	-17,17	-17,17	1	.	10	1	5	60	1.9601	3to5	16
not_found	DEL	-230,230	-230,230	.	1	.	.	2	38	.	3to5	.
not_found	DEL	-221,221	-221,221	.	1	.	.	3	26	.	3to5	.
not_found	DEL	-156,156	-156,156	.	1	.	.	6	6	.	3to5	.
not_found	DUP	-142,142	-142,142	.	1	.	.	3	16	.	5to3	.
not_found	BND	-224,224	-224,224	.	1	.	.	2	29	.	3to5	.
not_found	INV	-210,210	-210,210	.	1	.	.	5	13	.	5to5	.
not_found	DEL	-39,39	-39,39	1	.	10	0.953704	2	15	1.76443	3to5	55
not_found	INV	-19,19	-19,19	1	.	10	0.990099	3	4	1.87481	3to3	27
not_found	DUP	-178,178	-178,178	.	1	.	.	23	6	.	5to3	.
not_found	INV	-183,183	-183,183	.	1	.	.	20	7	.	5to5	.
not_found	DEL	-74,74	-74,74	.	1	.	.	2	10	.	3to5	.
not_found	DEL	-50,50	-50,50	.	1	.	.	26	8	.	3to5	.
not_found	INV	-264,264	-264,264	.	1	.	.	15	17	.	3to3	.
not_found	DUP	-50,50	-50,50	.	1	.	.	2	20	.	5to3	.
not_found	INV	-316,316	-316,316	.	1	.	.	11	5	.	5to5	.
not_found	INV	-150,150	-150,150	.	1	.	.	3	3	.	5to5	.
not_found	DEL	-216,216	-216,216	.	1	.	.	4	17	.	3to5	.
not_found	INV	-269,269	-269,269	.	1	.	.	24	5	.	3to3	.
not_found	BND	-41,41	-41,41	1	.	10	0.971963	4	31	1.89047	3to3	42
not_found	INV	-298,298	-298,298	.	1	.	.	4	10	.	5to5	.
not_found	INV	-122,122	-122,122	.	1	.	.	8	8	.	5to5	.
not_found	INV	-288,288	-288,288	.	1	.	.	4	10	.	3to3	.
not_found	INV	-303,303	-303,303	.	1	.	.	2	17	.	3to3	.
not_found	DUP	-174,174	-174,174	.	1	.	.	22	19	.	5to3	.
not_found	DEL	-50,50	-50,50	.	1	.	.	22	6	.	3to5	.
not_found	INV	-11,11	-11,11	1	.	10	0.964286	3	3	1.90403	5to5	11
not_found	INV	-138,138	-138,138	.	1	.	.	6	1	.	5to5	.
not_found	DEL	-50,50	-50,50	.	1	.	.	13	24	.	3to5	.
not_found	DEL	-98,98	-98,98	.	1	.	.	26	13	.	3to5	.
not_found	DUP	-50,50	-50,50	.	1	.	.	34	37	.	5to3	.
not_found	INV	-308,308	-308,308	.	1	.	.	4	24	.	5to5	.
not_found	BND	-254,254	-254,254	.	1	.	.	2	20	.	5to3	.
not_found	DEL	-205,205	-205,205	.	1	.	.	5	60	.	3to5	.
not_found	DUP	-50,50	-50,50	.	1	.	.	5	25	.	5to3	.
not_found	DEL	-3,3	-3,3	1	.	4	0.980198	3	60	1.989	3to5	2
not_found	DEL	-191,191	-191,191	.	1	.	.	2	60	.	3to5	.
not_found	INV	-7,7	-7,7	1	.	10	0.972222	2	4	1.46924	3to3	6
not_found	DEL	-144,144	-144,144	.	1	.	.	8	10	.	3to5	.
not_found	DEL	-188,188	-188,188	.	1	.	.	7	60	.	3to5	.
not_found	BND	-40,40	-40,40	1	.	4	0.967391	2	27	1.98387	5to3	41
not_found	DEL	-181,181	-181,181	.	1	.	.	5	37	.	3to5	.
not_found	DUP	-260,260	-260,260	.	1	.	.	3	14	.	5to3	.
not_found	BND	-430,430	-430,430	.	1	.	.	2	25	.	3to3	.
not_found	BND	-423,423	-423,423	.	1	.	.	3	28	.	3to3	.
not_found	INV	-167,167	-167,167	.	1	.	.	2	8	.	5to5	.
not_found	BND	-430,430	-430,430	.	1	.	.	2	25	.	5to3	.
not_found	DEL	-237,237	-237,237	.	1	.	.	3	48	.	3to5	.
not_found	BND	-406,406	-406,406	.	1	.	.	10	25	.	3to5	.
not_found	DEL	-3,3	-3,3	1	.	6	1	5	18	1.98616	3to5	4
not_found	BND	-5,5	-5,5	1	.	7	1	3	60	1.993	3to3	4
not_found	DEL	-1,1	-1,1	1	.	5	0.99	4	60	1.8999	3to5	0
not_found	BND	-303,303	-303,303	.	1	.	.	3	22	.	3to5	.
not_found	BND	-427,427	-427,427	.	1	.	.	2	22	.	3to3	.
not_found	DUP	-5,5	-5,5	1	.	8	1	5	10	1.89523	5to3	7
not_found	DEL	-210,210	-210,210	.	1	.	.	3	26	.	3to5	.
not_found	DUP	-231,231	-231,231	.	1	.	.	4	19	.	5to3	.
not_found	BND	-422,422	-422,422	.	1	.	.	2	23	.	5to3	.
not_found	BND	-257,257	-257,257	.	1	.	.	2	50	.	5to3	.
not_found	BND	-428,428	-428,428	.	1	.	.	2	22	.	3to5	.
not_found	DUP	-50,50	-50,50	.	1	.	.	2	60	.	5to3	.
not_found	DEL	-3,3	-3,3	1	.	10	1	3	10	1.97715	3to5	3
not_found	DEL	-152,152	-152,152	.	1	.	.	6	10	.	3to5	.
not_found	DEL	-106,106	-106,106	.	1	.	.	5	30	.	3to5	.
not_found	DEL	-197,197	-197,197	.	1	.	.	12	6	.	3to5	.
not_found	DEL	-4,4	-4,4	1	.	4	0.989362	3	60	1.80282	3to5	5
not_found	BND	-248,248	-248,248	.	1	.	.	3	22	.	3to3	.
not_found	BND	-368,368	-368,368	.	1	.	.	3	23	.	5to5	.
not_found	BND	-396,396	-396,396	.	1	.	.	3	24	.	3to3	.
not_found	DEL	-236,236	-236,236	.	1	.	.	4	60	.	3to5	.
not_found	INV	-154,154	-154,154	.	1	.	.	4	14	.	5to5	.
not_found	DEL	-123,123	-123,123	.	1	.	.	5	10	.	3to5	.
not_found	DEL	-141,141	-141,141	.	1	.	.	7	8	.	3to5	.
not_found	INV	-326,326	-326,326	.	1	.	.	3	9	.	5to5	.
not_found	INV	-133,133	-133,133	.	1	.	.	5	20	.	5to5	.
not_found	DUP	-216,216	-216,216	.	1	.	.	11	12	.	5to3	.
not_found	DEL	-274,274	-274,274	.	1	.	.	2	3	.	3to5	.
not_found	DEL	-228,228	-228,228	.	1	.	.	3	60	.	3to5	.
not_found	INV	-323,323	-323,323	.	1	.	.	3	5	.	5to5	.
not_found	DEL	-234,234	-234,234	.	1	.	.	2	9	.	3to5	.
not_found	INV	-135,135	-135,135	.	1	.	.	5	11	.	3to3	.
not_found	BND	-402,402	-402,402	.	1	.	.	3	29	.	3to5	.
not_found	BND	-428,428	-428,428	.	1	.	.	2	24	.	5to5	.
not_found	INV	-154,154	-154,154	.	1	.	.	3	33	.	3to3	.
not_found	BND	-6,6	-6,6	1	.	5	0.99	2	60	1.99384	3to3	5
not_found	DEL	-173,173	-173,173	.	1	.	.	5	9	.	3to5	.
not_found	BND	-2,2	-2,2	1	.	10	0.978723	4	25	1.94592	5to5	1
not_found	BND	-399,399	-399,399	.	1	.	.	4	33	.	3to3	.
not_found	DEL	-21,21	-21,21	1	.	8	1	18	59	1.96323	3to5	25
not_found	BND	-374,374	-374,374	.	1	.	.	15	22	.	5to3	.
not_found	DUP	-50,50	-50,50	.	1	.	.	4	38	.	5to3	.
not_found	BND	-278,278	-278,278	.	1	.	.	3	25	.	3to5	.
not_found	DUP	-118,118	-118,118	.	1	.	.	12	6	.	5to3	.
not_found	BND	-428,428	-428,428	.	1	.	.	3	28	.	3to5	.
not_found	BND	-254,254	-254,254	.	1	.	.	3	20	.	5to5	.
not_found	BND	-244,244	-244,244	.	1	.	.	5	23	.	5to3	.
not_found	BND	-302,302	-302,302	.	1	.	.	2	42	.	3to3	.
not_found	BND	-2,2	-2,2	1	.	10	0.962617	2	27	1.97741	5to5	1
not_found	DUP	-63,63	-63,63	.	1	.	.	6	19	.	5to3	.
not_found	DEL	-216,216	-216,216	.	1	.	.	2	14	.	3to5	.
not_found	BND	-416,416	-416,416	.	1	.	.	3	29	.	3to3	.
not_found	BND	-414,414	-414,414	.	1	.	.	3	22	.	3to3	.
not_found	DEL	-50,50	-50,50	.	1	.	.	4	10	.	3to5	.
not_found	DEL	-136,136	-136,136	.	1	.	.	3	21	.	3to5	.
not_found	DEL	-186,186	-186,186	.	1	.	.	3	27	.	3to5	.
not_found	DUP	-24,24	-24,24	1	.	10	0.950495	8	2	1.96758	5to3	23
not_found	BND	-297,297	-297,297	.	1	.	.	5	24	.	3to5	.
not_found	DEL	-50,50	-50,50	.	1	.	.	8	38	.	3to5	.
not_found	BND	-415,415	-415,415	.	1	.	.	3	22	.	3to3	.
