# Supplementary material for: Evolving copy number gains promote tumor expansion and bolster mutational diversification
Source: Nat Commun. 2024 Mar 6;15:2025. doi: 10.1038/s41467-024-46414-5 (PMC10918155; doi:10.1038/s41467-024-46414-5)
Supplement: Supplementary file 4 — Source Data [file 41467_2024_46414_MOESM4_ESM.zip › Source_Data/Supplementary_Figure_S29_timing_cluster_segment_proportions.txt]

sample	clusterProp
PRAD_G_10_T1	0.0769230769230769
PRAD_G_10_T1	0.333333333333333
PRAD_G_10_T1	0.58974358974359
PRAD_G_12_M1	0.214285714285714
PRAD_G_12_M1	0.785714285714286
PRAD_G_17_M1	0.267605633802817
PRAD_G_17_M1	0.732394366197183
PRAD_G_21_M3	0.621621621621622
PRAD_G_21_M3	0.378378378378378
PRAD_G_22_T1	0.44
PRAD_G_22_T1	0.56
PRAD_G_24_M4	0.217391304347826
PRAD_G_24_M4	0.652173913043478
PRAD_G_24_M4	0.130434782608696
PRAD_G_29_T1	0.730769230769231
PRAD_G_29_T1	0.269230769230769
PRAD_G_31_T1	0.15
PRAD_G_31_T1	0.75
PRAD_G_31_T1	0.1
PRAD_G_32_T1	0.04
PRAD_G_32_T1	0.24
PRAD_G_32_T1	0.72
COAD_D_1_L3	1
COAD_C_10_B3	0.711538461538462
COAD_C_10_B3	0.288461538461538
COAD_C_2_B1	0.173913043478261
COAD_C_2_B1	0.826086956521739
COAD_D_2_L2	0.3125
COAD_D_2_L2	0.333333333333333
COAD_D_2_L2	0.354166666666667
COAD_C_3_B4	0.656716417910448
COAD_C_3_B4	0.343283582089552
COAD_C_4_B3	1
COAD_C_5_B2	0.4375
COAD_C_5_B2	0.5625
COAD_C_9_distal_B1	0.0487804878048781
COAD_C_9_distal_B1	0.951219512195122
COAD_C_9_proximal_B2	0.442622950819672
COAD_C_9_proximal_B2	0.557377049180328
OS_N_10M	1
OS_N_11P	0.0638297872340425
OS_N_11P	0.851063829787234
OS_N_11P	0.0851063829787234
OS_N_2P	0.777777777777778
OS_N_2P	0.222222222222222
OS_N_3M	0.0784313725490196
OS_N_3M	0.803921568627451
OS_N_3M	0.117647058823529
OS_N_4P	0.0487804878048781
OS_N_4P	0.951219512195122
OS_N_6P	0.753246753246753
OS_N_6P	0.246753246753247
OS_N_7P	0.821428571428571
OS_N_7P	0.178571428571429
OS_N_8P	0.5
OS_N_8P	0.5
OS_N_9P	0.222222222222222
OS_N_9P	0.577777777777778
OS_N_9P	0.2
ESCA_R_14_C01	1
ESCA_R_15_C01	0.0769230769230769
ESCA_R_15_C01	0.923076923076923
ESCA_R_4_D01	0.263157894736842
ESCA_R_4_D01	0.736842105263158
ESCA_R_8_A03	0.784810126582278
ESCA_R_8_A03	0.215189873417722
BRCA_Y_11458_P	1
BRCA_Y_11460_P	0.7
BRCA_Y_11460_P	0.3
BRCA_Y_11461_P	1
BRCA_Y_13596_P	1
BRCA_Y_4243_M	0.0714285714285714
BRCA_Y_4243_M	0.928571428571429
BRCA_Y_4248_P	0.0263157894736842
BRCA_Y_4248_P	0.736842105263158
BRCA_Y_4248_P	0.236842105263158
BRCA_Y_4820_P	0.74375
BRCA_Y_4820_P	0.25625
BRCA_Y_9193_DL	1
BRCA_Y_9195_P	1
BRCA_Y_9771_M	0.478723404255319
BRCA_Y_9771_M	0.521276595744681
OS_C_1_M	0.777777777777778
OS_C_1_M	0.222222222222222
OS_C_1103_D1	0.355555555555556
OS_C_1103_D1	0.644444444444444
OS_C_1106_D1	0.907894736842105
OS_C_1106_D1	0.0921052631578947
OS_C_1107_M1	0.816901408450704
OS_C_1107_M1	0.183098591549296
OS_C_1112_M2	0.894409937888199
OS_C_1112_M2	0.105590062111801
OS_C_1117_D1	0.166666666666667
OS_C_1117_D1	0.727272727272727
OS_C_1117_D1	0.106060606060606
OS_C_1118_D1	1
OS_C_1119_D1	0.883333333333333
OS_C_1119_D1	0.116666666666667
OS_C_1120_D1	0.884615384615385
OS_C_1120_D1	0.115384615384615
OS_C_1123_D1	0.841269841269841
OS_C_1123_D1	0.158730158730159
OS_C_1125_D1	0.12
OS_C_1125_D1	0.68
OS_C_1125_D1	0.2
OS_C_1126_D1	0.914285714285714
OS_C_1126_D1	0.0857142857142857
OS_C_3_D	0.676470588235294
OS_C_3_D	0.323529411764706
OS_C_4_D	0.927272727272727
OS_C_4_D	0.0727272727272727
OS_C_6_D	1
OS_C_8_D	0.933333333333333
OS_C_8_D	0.0666666666666667
OS_C_10_D	0.883333333333333
OS_C_10_D	0.116666666666667
OS_C_12_D	0.916666666666667
OS_C_12_D	0.0833333333333333
OS_C_13_D	0.0915492957746479
OS_C_13_D	0.823943661971831
OS_C_13_D	0.0845070422535211
OS_C_14_D	1
OS_C_15_D	0.672413793103448
OS_C_15_D	0.327586206896552
OS_C_16_D	0.844444444444444
OS_C_16_D	0.155555555555556
OS_C_17_D	0.321428571428571
OS_C_17_D	0.375
OS_C_17_D	0.303571428571429
OS_C_18_D	1
BRCA_K_1	1
BRCA_K_12	1
BRCA_K_16	0.434782608695652
BRCA_K_16	0.338164251207729
BRCA_K_16	0.227053140096618
BRCA_K_18	1
BRCA_K_19	0.870967741935484
BRCA_K_19	0.129032258064516
BRCA_K_2	1
BRCA_K_21	0.685279187817259
BRCA_K_21	0.314720812182741
BRCA_K_22	0.783132530120482
BRCA_K_22	0.216867469879518
BRCA_K_5	0.0333333333333333
BRCA_K_5	0.966666666666667
BRCA_K_8	1
