# Supplementary material for: Evolving copy number gains promote tumor expansion and bolster mutational diversification
Source: Nat Commun. 2024 Mar 6;15:2025. doi: 10.1038/s41467-024-46414-5 (PMC10918155; doi:10.1038/s41467-024-46414-5)
Supplement: Supplementary file 4 — Source Data [file 41467_2024_46414_MOESM4_ESM.zip › Source_Data/Supplementary_Figure_S30_GDtime_SD.txt]

sample	GDtime_SD
PRAD_G_12_M1	0.0205912092093305
PRAD_G_17_M1	0.121563566873827
PRAD_G_21_M3	0.0855524379840322
PRAD_G_22_T1	0.0481443094195807
PRAD_G_24_M4	0.0760190771382651
PRAD_G_29_T1	0.190000744347317
PRAD_G_31_T1	0.084036912262108
PRAD_G_32_T1	0.0482697993753012
COAD_D_1_L3	0.0496295197157834
COAD_C_10_B3	0.0856090392257828
COAD_C_2_B1	0.00276748153805636
COAD_D_2_L2	0.133757457772654
COAD_C_3_B4	0.130551540589848
COAD_C_5_B2	0.158739144074074
COAD_C_9_distal_B1	0.0483491735338217
COAD_C_9_proximal_B2	0.112539301928386
OS_N_10M	0.0744244129297147
OS_N_11P	0.104702947300528
OS_N_2P	0.166723616383519
OS_N_3M	0.135578171022575
OS_N_4P	0.0827646180599534
OS_N_6P	0.181583114341338
OS_N_7P	0.205849642029968
OS_N_8P	0.169886781167036
OS_N_9P	0.0645651132952878
ESCA_R_15_C01	0.0649875524137063
ESCA_R_4_D01	0.105653207752079
ESCA_R_8_A03	0.133478605350332
BRCA_Y_11458_P	0.0216557697540074
BRCA_Y_11460_P	0.133340973051945
BRCA_Y_11461_P	0.111536340344349
BRCA_Y_4243_M	0.0458150777896198
BRCA_Y_4248_P	0.0932940171328786
BRCA_Y_4820_P	0.160417205612313
BRCA_Y_9195_P	0.169670717619563
BRCA_Y_9771_M	0.157297028760302
OS_C_1_M	0.167460485450727
OS_C_1103_D1	0.0573681558656518
OS_C_1106_D1	0.19293709127353
OS_C_1107_M1	0.119190319341354
OS_C_1112_M2	0.1512353774433
OS_C_1117_D1	0.104932027326016
OS_C_1118_D1	0.10895085012729
OS_C_1119_D1	0.172780502697493
OS_C_1120_D1	0.190750334255036
OS_C_1123_D1	0.113394688364517
OS_C_1125_D1	0.117310135272916
OS_C_1126_D1	0.15798847265604
OS_C_3_D	0.150353699637104
OS_C_4_D	0.211712364236601
OS_C_8_D	0.144828871151673
OS_C_10_D	0.16619568914807
OS_C_12_D	0.166646933463956
OS_C_13_D	0.214285718397721
OS_C_15_D	0.118459207861358
OS_C_16_D	0.162103399382173
OS_C_17_D	0.0422098565207958
BRCA_K_1	0.10657510894691
BRCA_K_12	0.231907324257465
BRCA_K_16	0.182003065992009
BRCA_K_18	0.11561700211713
BRCA_K_19	0.0565880489567099
BRCA_K_2	0.111766727790792
BRCA_K_21	0.13558573925277
BRCA_K_22	0.206336084546426
BRCA_K_5	0.0325115747836379
BRCA_K_8	0.032533005053588
